# Supplementary material for: Computational identification of migrating T cells in spatial transcriptomics data
Source: JCI Insight. 2026 May 8;11(9):e192718. doi: 10.1172/jci.insight.192718 (PMC13232020; doi:10.1172/jci.insight.192718)
Supplement: Supplemental tables 1-12 [file jciinsight-11-192718-s219.xlsx]

## Sheet: supplementary Table 1
Supplementary Table 1: Enriched genes on algorithm-identified migration trails in the 10x visium ST lung cancer sample
Genes	Fold change	Adjusted p values
PLN	9.08062	0
SNCG	7.00992	0
CCDC3	6.49837	0
OGN	5.5247	0
COL14A1	4.00007	0
PDE5A	3.98013	0
PTGIS	3.96379	0
RGS5	3.89431	0
ITGA8	3.87162	0
SPEG	3.66059	0
MYH11	3.59515	0
LTBP1	3.56961	0
ADIRF	3.40671	0
PPP1R3C	3.33312	0
SFRP4	3.26107	0
LMOD1	3.23403	0
ALDH1A2	3.22381	0
IFITM2	3.07561	0
ID4	2.92938	0
MYL9	2.87993	0
C1QTNF1	2.86968	0
MCAM	2.75388	0
FBLN5	2.72456	0
FOLR2	2.70241	0
MGP	2.6836	0
ACTG2	2.67812	0
KANK2	2.65105	0
SCARF2	2.6038	0
MFAP4	2.59	0
MSMB	2.56706	0
MMP1	2.56119	0.0125453
DACT3	2.52877	0
EDNRA	2.50406	0
TAGLN	2.4775	0
ECM2	2.44523	0
INMT	2.40303	0
IL33	2.39587	0
PID1	2.39033	0
CNN1	2.38867	0
CXCL12	2.3876	0
IGFBP7	2.35143	0
ACTA2	2.35076	0
IER5L	2.3337	0
C11orf96	2.32825	0
PDGFRA	2.32791	0
LHFPL6	2.31926	0
MRVI1	2.25176	0
THBS2	2.24396	0
PRELP	2.22641	0
PPP1R14A	2.21908	0
ITGA11	2.21149	0.0198933
CCDC80	2.17165	0.00268829
FOXC1	2.16809	0
ISM1	2.14726	0.0110861
CPED1	2.14081	0
CCN3	2.13422	0.0219951
RASL12	2.13355	0
FCGBP	2.12534	0
ADAMTS2	2.12295	0
CD28	2.12261	0
GREM1	2.12196	0
BGN	2.11756	0
TGM2	2.11384	0
PDLIM3	2.11045	0
CD34	2.11024	0
EFEMP1	2.10463	0
RGL3	2.09577	0
MSRB3	2.09205	0.00491193
HSPB6	2.07703	0.0389701
FBLIM1	2.04134	0
GATA6	2.03861	0
FBLN1	2.03642	0.00268829
DEPP1	2.03015	0
TMEM204	2.0235	0
EVA1B	2.01546	0
CAMK1	2.01155	0
THY1	2.00842	0
SLC40A1	1.99693	0
MSLN	1.99668	0.00683359
MFGE8	1.98289	0
SORBS2	1.97358	0
MUC5B	1.95184	0
AEBP1	1.93601	0
PCOLCE	1.93598	0
SFRP2	1.92607	0
CCN2	1.9173	0
CCN5	1.91632	0.0125453
SORBS1	1.91611	0.00849537
ATP10A	1.91126	0
MFAP2	1.90984	0.0110861
GUCY1A1	1.90039	0
SH3RF1	1.89582	0
A2M	1.89195	0
CEACAM6	1.88743	0
FMO2	1.88591	0
CCL21	1.88274	0.0346144
OLFML2B	1.86575	0
ATP6V1H	1.86438	0
GFPT2	1.85387	0
ABI3BP	1.84216	0.00268829
CXCL6	1.83803	0.0267025
IFITM3	1.83763	0
KIF1C	1.82181	0
PRRX1	1.82	0
METRN	1.81526	0
MMP23B	1.81279	0.0267025
FAM174B	1.81199	0
PRUNE2	1.81013	0
ACTR8	1.80958	0
MMP2	1.80653	0.00491193
LDOC1	1.80164	0
JCAD	1.8008	0
EPB41L1	1.79598	0
ANTXR1	1.79354	0
EDIL3	1.79037	0.0274241
PCDH7	1.78971	0.00491193
PDZRN3	1.78955	0
LUM	1.78539	0.00268829
ARHGEF17	1.78434	0
COL6A2	1.7842	0
CLEC14A	1.78151	0.0110861
PTGS2	1.78028	0.0110861
KALRN	1.77028	0
CMPK2	1.76844	0
MYLK	1.7673	0
SCGB1A1	1.76166	0
RHOB	1.7606	0
CMKLR1	1.75959	0.00683359
CALD1	1.75833	0
CAVIN1	1.75371	0
AQP1	1.75213	0.0125453
HEYL	1.74825	0.0302177
FSTL1	1.73464	0
SELENOP	1.73079	0
TIMP2	1.73015	0
GXYLT2	1.7145	0
FLNA	1.7143	0
KLHDC8B	1.71387	0.0110861
COL1A2	1.71308	0
DHRS3	1.70917	0
NMI	1.70422	0
KCTD10	1.69985	0
SPARCL1	1.69022	0
MGMT	1.68442	0.00683359
EFEMP2	1.68164	0.00683359
HCFC2	1.68102	0.0125453
GLI3	1.67878	0
COL6A1	1.67531	0
NR1D1	1.66313	0
CREB3L1	1.64787	0.00268829
RHOV	1.64769	0
NRP1	1.64717	0
CD248	1.64633	0.0100811
PRDM6	1.63992	0.0150454
NET1	1.63833	0
CPE	1.63787	0.00491193
SPARC	1.63012	0.00683359
SERPING1	1.62796	0
TJP3	1.62678	0.00849537
SLC4A4	1.62296	0
FMO5	1.62286	0.0267025
C1S	1.62253	0
NNMT	1.62143	0
LRP1	1.62005	0
COL1A1	1.61804	0.00491193
MXRA8	1.61666	0
SH3BGRL	1.61641	0.00683359
SOD3	1.6159	0.0137988
ETS2	1.61472	0
RARRES2	1.61386	0.0150454
TIMP1	1.61117	0
CDS1	1.61092	0
LMCD1	1.60745	0.00268829
PPIA	1.6039	0
LIX1L	1.60348	0
CD151	1.60325	0
LIFR	1.59981	0.00683359
ARRDC2	1.59888	0.00683359
DDX60L	1.59646	0.00268829
CLU	1.59535	0
MAP3K8	1.59395	0.00683359
CDH11	1.59351	0.00268829
VCAN	1.5879	0
SYTL3	1.58712	0.00491193
NBL1	1.58596	0
FCER1G	1.58055	0.00491193
ETS1	1.57782	0
GNB4	1.57493	0
TGFB1I1	1.57479	0.0346144
NFATC4	1.57465	0
CBX7	1.5714	0
YPEL2	1.56413	0.0175061
AKAP12	1.56039	0.0198933
ELN	1.55817	0.020888
COL16A1	1.55358	0.00849537
EMILIN1	1.55173	0.00268829
TNS2	1.55094	0.0261875
PPP1R12B	1.55091	0
GLT8D1	1.55053	0.00491193
RRAS	1.55002	0.00849537
JDP2	1.54788	0.00849537
PLEKHH2	1.54207	0.0330197
FILIP1L	1.54188	0.0150454
SULF1	1.53774	0.0261875
ARMCX3	1.53681	0.0353834
RCN3	1.53278	0.00268829
CD81	1.53197	0
DCLK2	1.52996	0.0346144
DSTN	1.52961	0
VAMP5	1.52892	0.00683359
SYNPO	1.52614	0.0110861
LAMB1	1.52537	0
HOXB4	1.52495	0.0219951
VIM	1.52475	0
DPYSL3	1.52322	0
HTRA1	1.51623	0
KCNMA1	1.51508	0.0175061
FBN1	1.51368	0.0137988
BPIFB1	1.51343	0.0137988
PPP2CB	1.51245	0.00849537
ABCA6	1.51106	0.0330197
SNX21	1.50903	0.00491193
MTUS1	1.50805	0.00849537
SDCBP	1.50797	0.0163507
NFIA	1.50697	0.00849537
PRKG1	1.50336	0.00849537
GNAI2	1.50321	0
MAFB	1.50239	0.00268829
AKAP6	1.49966	0.0163507
DNAH5	1.4991	0.0373
FAS	1.49864	0.0282966
ANKDD1B	1.49744	0.0110861
PDGFRB	1.49554	0
COL3A1	1.49551	0.0250406
ZBTB47	1.491	0.0414888
BIN3	1.48937	0.00491193
EIF1B	1.48522	0.00268829
ADGRL2	1.48446	0.0110861
GLI2	1.48218	0.0100811
PDLIM7	1.48216	0.00683359
RHOU	1.48142	0.0373
DCN	1.47923	0.00491193
C5AR1	1.472	0.0186987
TPM2	1.47187	0
GPD1L	1.47137	0.0448643
TNFSF12	1.47133	0.0274241
PER1	1.47101	0
SELENBP1	1.46381	0.0267025
WBP1L	1.46301	0
ARHGEF25	1.45931	0.0409357
LYN	1.45888	0.00491193
SARAF	1.4588	0.00268829
LRTOMT	1.45773	0.0228988
TNS1	1.45731	0
TPM1	1.45614	0.00268829
VCL	1.45465	0
FMOD	1.4534	0.0312788
ARHGEF10	1.45335	0.0137988
ACSF2	1.45237	0.0110861
FCGR2A	1.44935	0.0125453
PARVA	1.44736	0
CRISPLD2	1.44676	0.0414888
ISG15	1.44379	0.0125453
TAMM41	1.44307	0.0389701
TMEM43	1.4424	0.00683359
LTBP3	1.44167	0
MYO15B	1.44151	0
HEMK1	1.44138	0.0330197
MYADM	1.4407	0.0414888
FKBP10	1.44009	0.0175061
SMTN	1.43909	0.00849537
NPDC1	1.43613	0.0228988
NME2	1.4361	0
APOL3	1.43501	0.0422513
C1QB	1.43402	0.0100811
ITPRIPL2	1.43369	0
UACA	1.42907	0
LAMB2	1.42737	0.00268829
IGFBP5	1.42698	0.0137988
AMDHD2	1.42471	0.0110861
FAM83E	1.42333	0.0367262
PIGR	1.42037	0.020888
FLCN	1.41974	0
ANGPTL2	1.41637	0.0261875
PKIG	1.41529	0
FGL2	1.41523	0
ARHGEF40	1.41483	0.0473324
PMP22	1.41438	0.0394941
MYO1E	1.41228	0
PLPP1	1.41186	0.0478662
CCND3	1.41155	0.0186987
CCDC102B	1.41068	0.0282966
C1QC	1.4104	0.0163507
DUSP1	1.4095	0.0100811
PROM1	1.40822	0.0110861
SPON2	1.40637	0.0282966
EGR1	1.40609	0.00491193
LXN	1.40462	0.0186987
SPRYD3	1.40423	0.00268829
ACTN1	1.40326	0
FAM210B	1.40302	0.0293299
STMN3	1.40275	0.0362761
SORBS3	1.40235	0
SDC3	1.40161	0.0302177
IL10RA	1.4004	0.0110861
NUAK1	1.39991	0.0457477
ZNF703	1.39512	0
MAP2K3	1.38973	0.0100811
EPC1	1.38856	0.0402949
GEM	1.38799	0.0163507
ZNF440	1.38777	0.0409357
CNN3	1.38709	0
IFI6	1.38542	0
IFT172	1.38461	0.0110861
HAGHL	1.38406	0.0267025
BST2	1.38227	0
TSPAN4	1.38066	0.0394941
MYH10	1.37994	0.0110861
CELF2	1.37763	0.0110861
ZEB2	1.37725	0.00268829
C8orf34	1.37368	0.0422513
C3	1.37216	0.0312788
NFIX	1.37212	0.00849537
ECM1	1.3703	0.0219951
ARVCF	1.36888	0.0282966
IFI44L	1.36801	0.0373
GAS6	1.36677	0.00683359
SERPINH1	1.36656	0.00849537
IL18BP	1.35916	0.0282966
GOLM1	1.35913	0
ATP6V0D1	1.35867	0
C1R	1.35714	0
LRRC56	1.35512	0.044052
DDAH2	1.35366	0.00849537
IFI35	1.35286	0.00849537
ETV3	1.35157	0.020888
SLC9A3R2	1.35132	0.0110861
FOXP1	1.35038	0
TNKS1BP1	1.3486	0.00491193
LGALS1	1.34311	0.0346144
MT2A	1.34251	0.0110861
PLBD2	1.34089	0.0394941
AXL	1.34062	0.0362761
RBPMS	1.33545	0.0267025
CSRP1	1.33489	0.0267025
PRKCE	1.32641	0.0382132
IGFBP3	1.32599	0.0330197
NPEPL1	1.32528	0
ARHGAP1	1.32438	0.0321925
SULF2	1.31626	0.0302177
HSPG2	1.31253	0.0346144
UCP2	1.31233	0.0110861
DBP	1.31197	0.0293299
PLAAT4	1.31135	0.0175061
MYL6	1.31085	0
TPP1	1.31072	0.0321925
TCP11L2	1.31029	0.0464637
STARD10	1.30755	0.0382132
B2M	1.30484	0
METTL7A	1.29926	0.0346144
NDUFAF3	1.29903	0.0175061
KLF6	1.29877	0.0340334
CFB	1.29701	0.0394941
ZFP36L1	1.29603	0
HMGN3	1.29223	0.0100811
ANKRD65	1.2903	0.0282966
PNPLA2	1.28853	0.0373
S100A11	1.28304	0.00849537
CCDC85B	1.28147	0.0353834
ANXA11	1.28089	0
CD74	1.28016	0.0239283
GSN	1.27884	0.00849537
EPS15	1.27463	0.0198933
COL4A1	1.27411	0.0250406
SOD2	1.27312	0.0137988
UNC93B1	1.26875	0.0409357
GAS7	1.26845	0.0367262
ZFP36L2	1.26742	0.020888
CST3	1.2663	0.0100811
CHKA	1.265	0.0485532
SERPINB1	1.25992	0.00268829
ACTG1	1.25984	0.0150454
PALLD	1.2572	0.0282966
CD63	1.24331	0.00491193
AKAP13	1.24328	0.0367262
GLUL	1.24244	0.0175061
TRIM8	1.24218	0.0219951
JUN	1.23999	0.0137988
BMPR2	1.23971	0.0402949
LGALS3	1.23699	0.0125453
CRIP2	1.23659	0.0394941
ANXA1	1.23088	0.0100811
NPC2	1.2227	0.0228988
CRTAP	1.21859	0.0367262

## Sheet: supplementary Table2
Supplementary Table 2: Enriched genes on algorithm-identified migration trails in the 10x visium ST ovarian cancer sample
Genes	Fold Change	Adjusted P values
IL1RN	2.29045	0.0385836
PLA2G5	2.26305	0.0828295
ITM2A	2.13172	0.0159947
PDLIM3	2.12599	0.0214214
ADIRF	2.10624	0.0315684
COL23A1	2.10028	0
ADM	1.99903	0.00967419
CSTA	1.94446	0
FHOD3	1.90378	0.0882059
MYCN	1.89039	0.0586761
HSPB6	1.8534	0.0882059
SIM2	1.83978	0.0864828
ZNF469	1.83769	0.0776391
NDUFA4L2	1.82805	0
RAMP3	1.8147	0.0828295
BICC1	1.80616	0.0603826
STMN3	1.80247	0.0294984
MEX3B	1.76927	0.0416973
SOBP	1.75935	0.0519307
SLC11A1	1.75426	0
HNMT	1.72929	0.00967419
ANK2	1.7231	0.0689425
PCED1B	1.72247	0.0385836
COL5A1	1.72031	0.0689425
MRC1	1.71889	0.042197
NEURL1B	1.70897	0
SYTL2	1.69197	0.0348271
SCN7A	1.672	0.0519307
MPPED2	1.65888	0.0244816
GADD45B	1.64299	0.0895024
MTSS1	1.62397	0
MN1	1.61217	0.0664394
ABCA6	1.60938	0.0603826
MBNL3	1.58745	0
HSPA1A	1.58157	0
VCAN	1.58059	0.0385836
CHL1	1.56481	0.0705647
RSAD2	1.56411	0.0803702
BTBD19	1.54988	0.0733451
CCN2	1.54862	0.0705647
SYNPO2	1.5423	0.091978
SYNPO	1.5381	0.0579732
GLT8D2	1.53497	0.0385836
COL5A2	1.52555	0.0798729
CCDC80	1.51771	0.0798729
TNXB	1.51534	0.0876738
CNRIP1	1.51216	0.0653988
MPEG1	1.50963	0.0159947
G0S2	1.50897	0
TMEM131L	1.50846	0.00967419
CCL3	1.50482	0.0702623
HSH2D	1.49549	0.042197
GDF15	1.49134	0.0315684
NUPR1	1.48782	0.0488525
HSPA6	1.4852	0.0586761
MIR1915HG	1.48366	0.0737722
NCF2	1.47808	0.0294984
WNT5A	1.47608	0.0488525
PLEK	1.47219	0.0579732
GRIK2	1.46572	0.0244816
CELF2	1.46262	0.0737722
PDLIM5	1.46142	0.00967419
PPP1R15A	1.4565	0.00967419
SECTM1	1.45357	0.094638
LIFR	1.45254	0.00967419
SPP1	1.45042	0.0640563
ALOX5AP	1.44816	0.00967419
IFFO1	1.4432	0.0995466
KANK1	1.44236	0.0416973
TBX3	1.43665	0.0531468
GPR183	1.42779	0.0733451
ZEB1	1.42737	0.0854855
ZSWIM5	1.42239	0.0432548
GPR157	1.42204	0.0326422
TMEM132C	1.4218	0.0670471
BHLHE40	1.41788	0.00967419
FRMD6	1.41562	0.0326422
LGALS3	1.41193	0.00967419
PPP1R14A	1.40576	0.0560125
TRIB3	1.40376	0.0159947
HERC6	1.39919	0.0275138
VEGFA	1.39709	0.0294984
PFKFB4	1.39132	0.0737722
F3	1.38987	0.0603826
SIGLEC1	1.38778	0.0159947
ANPEP	1.38755	0.0846776
EGLN3	1.38679	0.0613657
AGFG2	1.38497	0.0244816
SSBP2	1.38167	0.0385836
SGCE	1.36995	0.0502035
SPON2	1.36976	0
ASCL2	1.36845	0.0159947
FN1	1.36204	0.0937589
PIM1	1.36046	0.0244816
ITGA6	1.36008	0.0683982
RBPMS	1.35897	0.0828295
PPFIA4	1.357	0.0823822
GPNMB	1.35664	0.0570152
SNCA	1.35463	0.042197
PPM1K	1.34954	0.0348271
S100A9	1.3495	0.0294984
SLC2A1	1.34862	0.0664394
TIMP2	1.34714	0.0603826
DTNA	1.34316	0
CLIC6	1.34086	0.0294984
PXDN	1.34038	0.00967419
SAMD9	1.33857	0.0315684
RND3	1.3342	0
NMRK1	1.33411	0.0579732
EPB41L3	1.3288	0.0502035
NDRG1	1.32169	0
MAPRE2	1.32059	0.0385836
PLK2	1.31849	0.0737722
PFKFB3	1.3184	0.0275138
TNFSF10	1.31551	0.0385836
SPI1	1.31487	0.0315684
CCNA1	1.31253	0.0275138
CIART	1.31204	0.0538596
HERC5	1.31015	0.0629298
PLSCR4	1.30714	0.0882059
FCGR2A	1.30692	0.0613657
AMT	1.30526	0.0912739
IFI44	1.30367	0.0689425
RAI14	1.30245	0.0275138
PRKD1	1.30192	0.0653628
APOL1	1.3014	0.0406644
KCNQ3	1.30113	0.0733451
PKD2	1.29504	0.0159947
KRT5	1.29242	0.0159947
CHSY1	1.29023	0
DIRAS3	1.28964	0.0531468
PALLD	1.28777	0.0705647
COTL1	1.28739	0.0275138
TRIM21	1.28563	0.0702623
RCAN2	1.28515	0.0912739
PTPRG	1.28273	0
CBX7	1.27928	0.0716428
DHX58	1.2788	0.0570152
SP110	1.27607	0.0683982
VIM	1.27583	0.076537
PLSCR1	1.27221	0.0549618
PHACTR2	1.27133	0.0326422
BOC	1.27102	0.0519307
FXYD1	1.27101	0.0682407
SEMA3B	1.27006	0.0603826
FAM110C	1.27001	0.0315684
MOB3A	1.26618	0
PIM3	1.2624	0.00967419
HK2	1.25962	0.0896404
ZHX3	1.25838	0.0244816
ATF7	1.25508	0.0469889
PLPPR2	1.24785	0.0538596
SUSD6	1.24623	0
ARHGDIB	1.2425	0.0450554
ARMCX1	1.24247	0.092673
FSTL3	1.24021	0.0531468
STAT6	1.23853	0.042197
ARHGAP10	1.23821	0.0560125
RAB31	1.23811	0.0995466
MAGEH1	1.23674	0.0432548
AMPD3	1.23581	0.0603826
ZNF703	1.23551	0.0275138
ADAM8	1.23506	0.092673
DHRS7	1.23494	0.0767008
PALM2-AKAP2	1.23433	0.0653988
ANKRD9	1.23418	0.0326422
COL27A1	1.23287	0.037962
CD4	1.23029	0.0882059
NIBAN2	1.22985	0.00967419
C1orf21	1.22777	0.0882059
PSMB10	1.22546	0.0502035
TNFAIP2	1.22476	0.0882059
MTSS2	1.22443	0.0406644
NFIL3	1.22184	0.0450554
ASPH	1.22113	0.0348271
JUNB	1.22108	0.0683982
FERMT2	1.2147	0.0798729
AK1	1.21348	0.0586761
ATP6V0C	1.21317	0
NEDD9	1.21231	0.0670471
SNX33	1.20987	0.0683982
MPDZ	1.20751	0.0817246
PML	1.20744	0.0549618
CFL2	1.20602	0.0670471
ENO2	1.2045	0.0603826
FTL	1.20442	0
DNAJB1	1.20343	0
RXRA	1.20293	0
ENGASE	1.2021	0.0980565
INHBB	1.2013	0.0326422
CNTFR	1.20121	0.0682407

## Sheet: supplementary Table3
Supplementary Table 3: Enriched genes on algorithm-identified migration trails in the 10x visium ST melanoma sample
Genes	Fold Change	Adjusted P values
C10orf99	6.6467	0
KRT6C	5.82277	0
KRT14	4.1365	0
KRT75	3.95031	0
KRT5	3.34742	0
TYRP1	3.29544	0.0312947
MMP1	3.23564	0.0355744
GJB6	3.06567	0.0167493
KRT16	2.95981	0
EPGN	2.88197	0.0167493
SFN	2.84877	0.0101641
FGFBP1	2.75485	0.0262807
KRT6B	2.68764	0.0101641
COL17A1	2.6267	0.0262807
MGST1	2.59825	0.0101641
FAM83C	2.5692	0.0262807
IVL	2.49181	0.0133119
SERPINB5	2.46364	0.024775
PKP3	2.45471	0
MARCO	2.45137	0.0480485
KRT17	2.26677	0.034052
PKP1	2.25288	0.0193052
LAD1	2.24029	0.0405409
SOX15	2.19838	0.034052
FRRS1	2.05182	0.0218871
JUP	2.01538	0.0312947
SDC1	1.79743	0.0312947
USP18	1.77848	0
SPINT2	1.76007	0.0492219
CLEC11A	1.75711	0.0355744
MX1	1.75359	0.0280178
PEX3	1.74657	0.02973
DAAM2	1.72901	0.02973
MAOB	1.68199	0.0405409
S100A10	1.66553	0.0465163
IFIT1	1.65206	0.0492219
HERC5	1.64948	0.0405409
MSRB3	1.61741	0
PARP12	1.55853	0.0280178
DDX58	1.55389	0.0218871
MYD88	1.54282	0
OR51B5	1.53921	0
RAPGEF2	1.50659	0.0434015
CEACAM1	1.506	0.0421545
CSTB	1.48952	0.0133119
SLC22A23	1.45264	0.00619375
ENTHD1	1.44824	0
CDH12	1.44545	0
KIAA1522	1.40698	0.0133119
PAG1	1.40575	0.0193052
PRSS51	1.39923	0
TUBB2A	1.3632	0.0421545
EIF2AK2	1.3565	0.0101641
MELTF	1.35214	0.0193052
SH3BP5	1.35133	0
CBLB	1.34403	0
DTX3L	1.34325	0.0325808
IL13RA1	1.3388	0.0452637
CEP170	1.33612	0.0405409
MT1X	1.30046	0.0193052
PSPH	1.29993	0
MAMDC2	1.29149	0.00619375
BOP1	1.27293	0
PFN2	1.27157	0
TRIM63	1.26853	0
FERMT2	1.26809	0
MAPK6	1.26569	0.0262807
ACTN1	1.26334	0.0262807
RASAL2	1.26251	0
HK1	1.25917	0.0434015
LIMA1	1.25643	0.0444363
ALDH1B1	1.25407	0.00619375
PARP10	1.22028	0.0386732
SBNO2	1.21663	0.0370083
NUCB2	1.21269	0.0452637
KDELR3	1.21201	0.0101641
ADGRG6	1.21074	0.0325808
LGALS3BP	1.18847	0.02973
LY6K	1.1852	0.0262807
B4GALT5	1.18125	0.0262807
H3F3B	1.1748	0.0421545
BRMS1	1.17088	0
ARL2	1.16834	0
PRMT3	1.16756	0.0193052
GSTP1	1.15843	0
CD99	1.1558	0.00619375
AKAP12	1.15018	0.0167493
MT-ND6	1.14448	0.0452637
PARVA	1.14395	0.0101641
EGLN3	1.14262	0.0262807
RRS1	1.14253	0.00619375
S100B	1.13971	0.0101641
BCL2	1.13967	0.0434015
VARS	1.13529	0
SGCD	1.13424	0.0492219
PACS1	1.13109	0.0133119
RCN1	1.13027	0.0325808
HPS4	1.12786	0.0370083
FABP5	1.11538	0
STXBP6	1.11076	0.0405409
YAP1	1.10225	0.0193052

## Sheet: supplementary Table4
Supplementary Table 4: Enriched genes on algorithm-identified migration trails in the visium HD lung1
Genes	Fold Change	Adjusted P values
GBP7	68.9885	0.0015931
FGF18	28.5375	0.0015931
TUBA3C	26.036	0
CXCL5	23.9661	0.0369194
COL19A1	23.0241	0
PNMA8C	22.0141	0.00386652
MCF2	17.6133	0.00286
EMILIN3	17.5903	0.00286
SCN11A	14.6235	0.00662426
GPR25	14.1213	0.00493306
GTSF1L	13.7792	0
OR52N4	13.6464	0
GPA33	13.4081	0.0291761
ALDH1L1	13.2802	0.0391417
SLC9A3	13.2136	0.0197306
CLEC4G	12.9937	0
CCL11	12.956	0.00581977
MMP17	12.448	0
NSG2	12.3998	0.0173012
BMP7	11.0963	0.0015931
CCL17	10.9524	0
CEACAM4	10.609	0.0332536
HMCN2	10.3972	0.0173012
CCL22	10.1436	0
TMEM100	9.94823	0.00286
CD1A	9.55997	0.0192192
PAPPA	9.47488	0.02156
CDKL4	9.26265	0.014862
BFSP2	8.89249	0.0197306
GAPT	8.82452	0
CNR2	8.81804	0
COL4A5	8.48778	0.00903913
HPGD	8.26473	0.0112966
ENTHD1	8.18819	0.0429877
RLN1	7.91114	0.00753441
IL2	7.87083	0.026936
CDA	7.67934	0.0112966
CASP5	7.5568	0.0361163
NIBAN3	7.17123	0.0015931
MYO7B	7.0755	0
TLL1	7.07156	0.0015931
NCCRP1	6.79224	0
LAMC3	6.63221	0
FDCSP	6.58184	0.00581977
OSM	6.3158	0
ANKRD33B	6.27842	0
CLEC4C	6.20861	0.0374144
SLC16A6	5.79739	0
AMPD1	5.7422	0.00386652
CD19	5.3914	0.0015931
SVIL	5.20944	0
CD1C	5.11573	0
FXYD2	5.06402	0
PAX5	5.06255	0
EXOC3L1	5.00904	0.00662426
COL4A3	4.98746	0.0112966
FCER2	4.94087	0.0328346
STRIP2	4.80219	0
CXCL14	4.76632	0.0409214
DLL4	4.65805	0
LIF	4.59861	0.0173012
CD40LG	4.56886	0.00286
XCL1	4.539	0.0355266
IL33	4.53832	0
CLIC5	4.53271	0
C16orf54	4.40139	0
SELP	4.3885	0.00835617
COL15A1	4.37746	0
TRABD2A	4.33956	0.00386652
COLEC11	4.3243	0
IGHD	4.23282	0.044602
CXCR5	4.10293	0.0112966
CCR6	4.05905	0.0287713
TMEM156	4.04016	0
SLA2	4.03367	0
C11orf21	4.02742	0.0167065
EPB41L4A	4.01019	0
MYB	3.95984	0.00835617
LAMP3	3.953	0
PLEKHG1	3.9446	0
S1PR1	3.94338	0.0015931
SPNS2	3.90314	0.00386652
IKZF2	3.89388	0
CCL19	3.87884	0.00286
CD247	3.87865	0
DNM3	3.87429	0.0378228
NRN1	3.76692	0.0226642
CARD11	3.76422	0
CD8B2	3.73166	0.0015931
SLAMF6	3.6511	0
GFRA1	3.64909	0.0141526
CCR4	3.62818	0.0015931
SHE	3.5229	0.0015931
NIBAN1	3.48033	0
SLC24A4	3.47586	0.012012
TRDC	3.46048	0.00581977
CCL18	3.45015	0.0141526
NLRP1	3.44216	0
KCNT2	3.38026	0.0141526
BLK	3.37186	0.00581977
ACHE	3.31625	0.0015931
C3	3.21358	0
FCRL2	3.19326	0.0015931
OAF	3.19143	0
ZNF831	3.13658	0
NOSTRIN	3.09204	0.00581977
TSPAN33	3.08711	0
IL21R	3.08438	0
LIMS2	3.05715	0.00903913
S1PR4	3.0549	0.00581977
RARRES1	3.04911	0
MFAP4	3.03579	0.0319394
TPST2	3.00073	0
ADGRE2	2.96375	0
C1QTNF1	2.9413	0
KLRB1	2.91602	0
TESPA1	2.9012	0
IGHG3	2.89856	0
MAL	2.89542	0.0291761
PALM2-AKAP2	2.88725	0
SVEP1	2.87293	0.00386652
GRASP	2.85936	0.00286
RBP5	2.85753	0
TCF7	2.85307	0
BANK1	2.85287	0.0291761
KLKB1	2.84293	0.0262717
KCNJ10	2.82839	0
P2RY13	2.80917	0.0015931
TMEM63A	2.80585	0
HSPG2	2.7971	0
WWTR1	2.79573	0.00662426
ST8SIA1	2.77287	0
FAS	2.75906	0
IL7R	2.75601	0
CSTA	2.75118	0.00286
F13A1	2.74671	0
GCSAM	2.73414	0.0015931
ALPL	2.70681	0.0369194
CD6	2.70393	0
PAPLN	2.69428	0.0015931
CYYR1	2.67475	0.0185669
PRDM8	2.6716	0.012012
SLFN5	2.66845	0
PTGER2	2.66776	0.0015931
FLT4	2.6672	0.0469878
TIE1	2.65072	0.0429877
NELL2	2.63736	0.00286
FLT3	2.62131	0.00753441
PTPRC	2.60511	0
TLR10	2.60485	0.0374144
MMRN2	2.59223	0.0343778
UACA	2.58753	0
ARHGAP10	2.58608	0.00493306
MFGE8	2.58526	0
RNASE1	2.58364	0
TRAT1	2.58053	0
CD40	2.57286	0
TGIF1	2.56534	0.00386652
CCR7	2.5624	0.0105706
FAM53B	2.55682	0
ISLR	2.55376	0.00835617
TBC1D4	2.55205	0.0015931
SELPLG	2.5491	0
CFH	2.54704	0.00286
OAS2	2.54132	0
SKAP1	2.52896	0
BIRC3	2.51407	0
RTKN2	2.51129	0.00903913
ADAM19	2.50707	0.00386652
AQP1	2.50376	0.0015931
VAV1	2.5	0
LTB	2.49864	0
CMTM7	2.49292	0
RASAL3	2.48676	0
ITGB5	2.48407	0
SH2D1A	2.4821	0
P2RY8	2.48195	0.0098459
CD5	2.48185	0.00286
DNASE1L3	2.4744	0.00581977
SLAMF1	2.47035	0
NLRC3	2.46908	0.00286
IPCEF1	2.44985	0
PRR5L	2.4486	0
PODN	2.44542	0.0332536
YAP1	2.44225	0.0141526
DLC1	2.44016	0
IFI44L	2.43613	0.00662426
BLNK	2.43163	0.00386652
RASA3	2.43051	0
ACVRL1	2.42943	0
ABCC4	2.42551	0.00662426
GIMAP7	2.42533	0
AMOTL2	2.42038	0.0015931
CCR2	2.4168	0.0308359
DISC1	2.41336	0
ARHGAP22	2.41075	0.0469878
PLAU	2.40844	0.00662426
CYP7B1	2.40775	0.0281193
ATP10A	2.40487	0.0185669
SERPINF1	2.40474	0.015444
TIGIT	2.40422	0
PDE3A	2.40413	0.015444
GJA1	2.4041	0.00903913
IFI27	2.39352	0
NFATC1	2.38696	0
RASGRP1	2.379	0
RASGRP2	2.37312	0.00903913
TNFRSF25	2.36979	0.00386652
CSF2RA	2.36618	0
RIPOR2	2.36319	0.0127787
PTGDS	2.3549	0.00753441
MFNG	2.35481	0
PPP1R16B	2.35236	0
CD274	2.34873	0.0015931
SEMA4D	2.34147	0
PLCG2	2.33503	0
HOXB3	2.33472	0.0134664
LEF1	2.33458	0.0105706
RAMP3	2.32767	0.0197306
ADAMDEC1	2.32647	0.00903913
KCNN4	2.32514	0.0451671
LAYN	2.32014	0.0160498
ITGA4	2.31349	0
OSMR	2.31166	0.0015931
TNFRSF13C	2.30939	0.0455
FUCA1	2.30743	0
AURKB	2.30539	0.0209783
ENPP2	2.3048	0
TMEM131L	2.30277	0.00286
JAK3	2.30207	0
IFI44	2.30146	0.0015931
GNLY	2.30026	0.0127787
PDE3B	2.29916	0
LY9	2.29521	0.00286
ESPL1	2.29286	0.0328346
GTSE1	2.29192	0.0226642
STEAP3	2.29052	0.00835617
UNC5B	2.28415	0.0204393
FCMR	2.27845	0
MARCKSL1	2.26905	0
GPR171	2.26647	0
RHOJ	2.2629	0.0337795
RNASE6	2.2624	0.00286
CD48	2.25208	0
CDKN1B	2.24929	0
MEF2C	2.24839	0
ADAMTS2	2.24493	0.015444
FCRL3	2.24221	0.00386652
OBSCN	2.24154	0.030241
GRAP2	2.23247	0
ITPKB	2.22785	0
CD58	2.22735	0.0015931
SH2B3	2.22645	0
CD28	2.22364	0.0015931
HIST1H2BG	2.21799	0.0404615
NECAP2	2.21528	0
PLBD1	2.21465	0.00662426
EVI2B	2.21401	0
CCDC69	2.21211	0
ETV6	2.20767	0
BCL2L11	2.20762	0
CD96	2.20218	0
EMP3	2.20186	0
TMEM204	2.20161	0.0134664
TRBC1	2.20146	0
PLEKHO2	2.20118	0
SOD3	2.19495	0.0383915
OLFML3	2.18507	0.0231863
AIM2	2.17983	0.00662426
JAG1	2.17877	0.0105706
RGS10	2.17852	0
CXCL11	2.17561	0.0474
CPED1	2.17561	0.00386652
DGKA	2.17526	0
LCK	2.17358	0.0015931
ISG20	2.16922	0
FMO2	2.1668	0.00493306
FOXO1	2.1646	0.0015931
BCL2	2.16443	0.00581977
ADAM28	2.16443	0.00493306
DTHD1	2.1613	0.00493306
TMC8	2.15754	0
LAG3	2.15738	0.00286
CCDC80	2.15329	0.0179284
SP110	2.1519	0
HTRA1	2.14535	0.030241
G0S2	2.13065	0.030241
CLEC14A	2.12701	0.0378228
PHF19	2.12638	0
ACAP1	2.12631	0
ARHGAP31	2.11976	0.015444
MICAL1	2.11961	0
KYNU	2.11809	0.0209783
SUN2	2.11511	0
JCAD	2.11393	0.0297467
OSBPL3	2.11069	0.00581977
IGHM	2.11011	0
SEPTIN6	2.10643	0
ARHGAP30	2.10395	0
ADA	2.10284	0.00903913
TNFRSF14	2.10059	0
GSDMD	2.09986	0
THY1	2.09734	0
GIMAP2	2.09571	0.0015931
FAM49A	2.09295	0.00581977
TCIM	2.09244	0.012012
HPSE	2.09231	0.0226642
METTL7A	2.09029	0
PTPN7	2.08752	0
CD7	2.08722	0.0015931
CASP10	2.08396	0.0112966
RASSF2	2.07974	0.00753441
FLNA	2.07935	0
KLRC3	2.07701	0.0387901
SLC31A2	2.07672	0.0015931
CD84	2.06967	0
ANGPTL2	2.06821	0.0323718
PCED1B	2.06777	0.00386652
TAGAP	2.06526	0.0015931
SUSD2	2.06491	0.0429877
HPS1	2.06434	0.00386652
TRAF3IP3	2.0575	0.0015931
MRC2	2.0569	0.00581977
PLVAP	2.05605	0.00386652
CD80	2.04958	0.0098459
PDGFRB	2.04815	0
P2RY10	2.04572	0.0015931
SH2D2A	2.04377	0.0204393
SLC1A3	2.03292	0.00286
P2RX5	2.03053	0.0209783
SP140	2.02675	0.00493306
IGF1	2.02374	0.0332536
FSTL1	2.0236	0
CRIP1	2.02316	0
NDE1	2.02081	0
HSH2D	2.01695	0.00386652
TRIM47	2.01647	0.0474
PARP15	2.0158	0.0395299
PRKCB	2.01364	0
MDFIC	2.01311	0
ERN1	2.01293	0
IKZF3	2.00974	0
BASP1	2.00477	0
MAP4K1	2.00403	0.0015931
UBD	2.00401	0
TAGLN2	2.00352	0
ID3	2.00211	0.0015931
DOCK11	2.00173	0
ITM2A	1.99834	0.0015931
STAT6	1.99826	0
SLC44A2	1.99748	0
EPSTI1	1.99418	0
UNC93B1	1.98819	0.0015931
REST	1.98131	0.00903913
PSTPIP1	1.97971	0.00386652
TMEM173	1.97518	0
ARHGAP15	1.97394	0
ARHGAP45	1.97128	0
BCL2A1	1.9679	0.00386652
GNG11	1.96779	0.0355266
ZNF366	1.96698	0.0455
MZB1	1.9661	0
MX1	1.96449	0.00493306
ERAP2	1.96177	0
ITGA5	1.96122	0.0479043
C11orf96	1.96054	0.014862
MANEA	1.96013	0
CCL2	1.95514	0.00286
ITGAL	1.95425	0
LY6E	1.95298	0
TES	1.95071	0.0209783
SIGIRR	1.94952	0.0015931
AKAP17A	1.9467	0
DHRS3	1.94632	0
VSIR	1.94582	0
AGTRAP	1.94509	0.00835617
MYO1E	1.9442	0.0435573
GFI1	1.94245	0.0417429
MYLK	1.94183	0.00286
EVI2A	1.93926	0
GPR132	1.93154	0.0185669
CNN3	1.93128	0
LHFPL2	1.92988	0.0179284
BIN2	1.91773	0.00662426
IDO1	1.91662	0
PLAAT4	1.91256	0
RBMS3	1.91195	0.0209783
PRKCH	1.91009	0
CYP1B1	1.9056	0.036622
CD52	1.90153	0
SNX20	1.90068	0.0015931
STK17A	1.89758	0
LAMA2	1.89724	0.0455
ZAP70	1.89606	0.00386652
LY75	1.89285	0.0291761
SERPINB9	1.89075	0
HAVCR2	1.88953	0.012012
TBC1D10C	1.88457	0.0015931
ARHGAP9	1.88448	0
CD82	1.88431	0.0257295
IL2RB	1.88417	0
POU2AF1	1.88058	0.0197306
MNDA	1.87892	0.0378228
LRRC32	1.87868	0.0355266
STK10	1.87722	0
ARID5A	1.87644	0.0173012
FOLR2	1.87089	0
RHOH	1.8654	0.0160498
STK17B	1.86451	0
SPOCK2	1.86097	0.00835617
LAIR1	1.8593	0
DEPP1	1.85625	0.0167065
RGS19	1.85535	0
RCSD1	1.85268	0.0015931
SEPTIN1	1.85252	0
DCN	1.84476	0
KCNAB2	1.84385	0
NEK6	1.83934	0.00386652
SLFN12L	1.83691	0.0337795
TNIK	1.83424	0.00286
CLEC2D	1.83404	0
FYB1	1.83261	0
CD37	1.83144	0.00662426
DUSP2	1.83097	0
THBS2	1.82963	0.0323718
ICAM2	1.82929	0.0479043
RENBP	1.82918	0.015444
PTK2B	1.82613	0
IKBKE	1.82556	0.00903913
ENTPD1	1.82479	0.00581977
ZC3HAV1	1.82095	0
STK4	1.82067	0
LUM	1.8198	0
PRRX1	1.81728	0.0466192
SP100	1.81671	0
RRM2	1.81274	0.0244387
ARHGAP4	1.81256	0
IER5	1.81234	0.0160498
CLIC2	1.81231	0.0257295
PRDM1	1.80941	0
KLF2	1.80838	0.0015931
CR1	1.8053	0.00493306
ZBP1	1.79935	0.0391417
DENND2D	1.79918	0.0015931
MIS18BP1	1.79866	0
ATP2A3	1.79807	0.0015931
RAC2	1.79582	0
PREX1	1.79432	0.0015931
PTGDR	1.79196	0.0469878
RUNX3	1.79018	0.0489069
ATP8B4	1.79002	0.0474
NFKB2	1.78922	0.00286
RGCC	1.78773	0.00386652
HIST1H1D	1.78721	0.00581977
TRAC	1.785	0
SERPINB1	1.78268	0.0015931
CD72	1.78203	0.00386652
RAP2A	1.78123	0.0105706
LIFR	1.77944	0.0391417
CHST11	1.7784	0
FILIP1L	1.7766	0.0417429
TRIM38	1.77429	0.00386652
JCHAIN	1.77342	0
HAPLN3	1.7707	0.0391417
HCST	1.76825	0.00662426
GPR183	1.76815	0.014862
CXCL9	1.76791	0
SLC15A3	1.76692	0.0015931
FYN	1.76586	0.0015931
SLC9A9	1.76304	0.0297467
TMC6	1.76233	0.00386652
APBB1IP	1.76154	0
SAMD9L	1.76103	0.014862
GIMAP4	1.76087	0
BMP2K	1.76055	0.0015931
MGAT4A	1.75966	0.0015931
CTSC	1.75477	0
DEF6	1.75475	0
IGF2R	1.75445	0.00493306
PTPN22	1.75392	0.015444
RHOF	1.75085	0.0417429
SIRPG	1.74813	0.0421039
CD3G	1.74803	0.00835617
STX11	1.74641	0.014862
IFI16	1.74553	0
TNFSF12	1.74524	0.0105706
RASSF4	1.74483	0
CYBB	1.74385	0
EVA1B	1.74111	0.014862
CD38	1.73907	0
EAF2	1.73701	0.0185669
GYPC	1.73695	0.00286
SASH3	1.73519	0.00581977
TCIRG1	1.73451	0
SLC40A1	1.7344	0
ADA2	1.73311	0
GIMAP5	1.72954	0.00662426
RFTN1	1.72935	0.0141526
GIMAP1	1.72898	0.0369194
MYL9	1.72882	0.00835617
FHL2	1.72681	0.0098459
DOCK8	1.7257	0.00581977
GCNT3	1.72434	0.0105706
IRF4	1.7236	0.0134664
ST6GAL1	1.72203	0
SPCS3	1.72004	0.00286
EFEMP1	1.71999	0.00835617
PPP1R18	1.71871	0
CD53	1.7174	0.0015931
PLA1A	1.71455	0.0015931
MAP3K8	1.71327	0.0105706
MAPKAPK2	1.71296	0
SPARCL1	1.71165	0.00835617
GPR137B	1.71155	0.02156
FAM111A	1.7111	0.00286
INPP5D	1.70536	0.02156
PLXDC1	1.70506	0.0319394
TLR4	1.70296	0.0134664
ANXA1	1.70185	0.00903913
FXYD5	1.70091	0
ABRACL	1.69903	0.00662426
ARHGAP25	1.69718	0.00662426
CBLB	1.6958	0.00662426
MS4A4A	1.69378	0.00581977
PLXNC1	1.69292	0.00286
NFATC2	1.69181	0.0105706
DUSP22	1.68859	0.0179284
TMEM140	1.68787	0.0127787
ODF3B	1.68736	0.00386652
NOTCH1	1.68723	0.036622
IL32	1.68696	0
IL2RA	1.68496	0.00581977
ITGB7	1.68429	0.0221033
DENND3	1.68333	0.012012
EMB	1.68134	0.0369194
MAT2B	1.67996	0
ISG15	1.67925	0.0179284
ELF1	1.67662	0
SEPTIN9	1.67575	0
BGN	1.67547	0.00662426
CYTH1	1.67445	0
EMILIN1	1.67431	0.0291761
TGM2	1.67299	0.00386652
AKIRIN2	1.6703	0.0015931
PIK3IP1	1.66948	0.00662426
CASP8	1.66931	0.0257295
C7	1.66759	0.00662426
GNB4	1.66659	0.0160498
SERPINE1	1.66633	0.0244387
SLC1A5	1.66566	0.02156
LHFPL6	1.66533	0.0141526
PARP14	1.66449	0
CALHM6	1.66319	0
OSTF1	1.66151	0
LGALS3	1.6595	0.0179284
NR2F1	1.65931	0.0251173
HMGB2	1.65773	0.0098459
FLT1	1.65534	0.0429877
C1S	1.6549	0.00903913
COTL1	1.6545	0.00286
IRF1	1.65407	0
ZEB2	1.65393	0
ST8SIA4	1.65384	0
GLCCI1	1.65274	0.00753441
ADGRE5	1.65138	0.00662426
GPSM3	1.65063	0.00493306
SLC37A2	1.65042	0.0455
TSPAN14	1.65036	0.0281193
SERPING1	1.64854	0.00386652
IRF7	1.64747	0.0179284
STOM	1.64558	0.00753441
DNASE2	1.64429	0.0262717
SLC39A8	1.64201	0.0391417
UBE2E3	1.64098	0.0281193
IKZF1	1.64019	0.00581977
LAT	1.63855	0.0209783
UCP2	1.63709	0
CD86	1.63692	0.0421039
TNFAIP8	1.6352	0.0400824
ANKRD44	1.6339	0.0192192
IL6R	1.63348	0.0221033
CXCR4	1.63318	0.00286
XAF1	1.63312	0.012012
ARRDC3	1.63296	0
CYTIP	1.63202	0.00753441
JAK2	1.62932	0.00386652
CCND2	1.62905	0.0275638
GSTP1	1.62841	0.00581977
CSK	1.62782	0
FGD3	1.62757	0.0369194
ABI3	1.62732	0.00903913
AOAH	1.62635	0.0015931
SIRPA	1.62621	0.0167065
FXYD6	1.62479	0.0291761
SIPA1	1.62208	0.0167065
ARHGEF6	1.61685	0.015444
TGFBI	1.61636	0.00286
SP140L	1.61207	0.0244387
PIP4K2A	1.6107	0.015444
ICAM1	1.60898	0.0141526
PLPP3	1.60889	0.0404615
LBH	1.60834	0.0015931
GRK6	1.607	0.0105706
CD2	1.607	0.00835617
PSMB10	1.60615	0
ARHGEF1	1.60592	0.00286
IGFBP7	1.60552	0
ATM	1.60493	0.00286
EPAS1	1.60382	0.00835617
TYMP	1.60255	0
LCP1	1.60016	0
PIM2	1.59921	0
PLEKHA2	1.59909	0.0098459
APOL3	1.5982	0.00286
FN1	1.5961	0.0112966
NFKBID	1.59343	0.0319394
RELB	1.59101	0.0112966
PTPN6	1.59051	0
MYL12A	1.58912	0.0404615
CORO1A	1.58803	0.00386652
SESN3	1.58764	0.0197306
KCTD12	1.58673	0
RASSF3	1.58574	0.0197306
C1R	1.58474	0.00493306
ITGAX	1.58376	0.00662426
LIMD2	1.5801	0.014862
PSD4	1.57841	0.00903913
C1orf162	1.57808	0.0167065
MAN1A1	1.57769	0.00662426
PARP4	1.57462	0.0404615
GZMK	1.5745	0.0387901
ITGA6	1.5744	0.0395299
VASP	1.57291	0.00493306
QKI	1.57074	0.0015931
OAS3	1.57044	0.0378228
SYNE2	1.56796	0
GPR174	1.56796	0.0455
VCAM1	1.56615	0.0160498
ARHGDIB	1.56542	0
LSP1	1.5647	0
TNFRSF1B	1.56447	0.00903913
NLRC5	1.56298	0
TNFSF10	1.56195	0.0291761
NABP1	1.56172	0.0015931
APOL1	1.56097	0.00286
UBA7	1.55946	0.00493306
TXNDC5	1.5584	0
CMKLR1	1.55823	0.0440807
ITPR2	1.55735	0.0105706
SPRED1	1.55495	0.0417429
DTX3L	1.55121	0.00493306
UGCG	1.54825	0.0015931
IFITM3	1.54698	0.00581977
CMTM3	1.54668	0.00286
CIITA	1.54608	0.0197306
PARVG	1.54582	0.036622
PBXIP1	1.54117	0.0238452
IDH2	1.5381	0
NRP2	1.53573	0.0308359
SMAP2	1.53109	0.00493306
THEMIS2	1.53063	0.015444
RGS5	1.53043	0.0209783
DOCK9	1.52879	0.0395299
PLEKHO1	1.52836	0
CANX	1.52617	0
S100A11	1.52606	0.0134664
LYN	1.52574	0.00386652
CLIC1	1.52478	0.0400824
GMIP	1.51826	0.0387901
ARGLU1	1.51802	0.0015931
CD163	1.51708	0.0134664
GRK3	1.5139	0.0141526
ECE1	1.51262	0.0395299
LPXN	1.50829	0.0231863
FERMT3	1.50565	0.0281193
ZFP36L2	1.50562	0.0015931
AKNA	1.5043	0
GBP5	1.5037	0.00493306
CD3E	1.50305	0.00753441
HCLS1	1.50291	0.0105706
HMOX1	1.50143	0.049803
CTSD	1.50124	0.00286
IGKC	1.50101	0

## Sheet: supplementary Table5
Supplementary Table 5: Enriched genes on algorithm-identified migration trails in the visium HD lung2
Genes	Fold Change	Adjusted P values
ALX4	32.4054	0
CRYGD	30.8252	0
ADAD2	25.084	0.0334222
NKX2-8	23.8111	0
DPYSL5	21.9396	0
TRPC4	21.4194	0
CLEC19A	20.9851	0
MPC1L	18.1198	0
GRID2IP	17.9146	0.0287847
ABCG8	16.7055	0
PCK1	15.6491	0
DMRTA2	15.393	0
KLF17	11.0858	0
C1orf105	11.0816	0
KRTAP5-1	10.1846	0.0379958
OR8U1	9.8716	0
FLG2	9.68019	0
CNTD1	9.24665	0.0144096
AJAP1	8.53795	0
MRGPRE	8.50176	0.0230204
TRIM60	7.98093	0
TAC1	7.78866	0
MYO3A	7.26724	0.0071336
GABRA6	7.02296	0.0318087
NKX3-1	6.31842	0
SPINK9	5.43656	0.0130783
ZG16B	5.3061	0
SLC35F3	5.18084	0.0440776
FLRT3	5.04079	0
AKAP14	5.01405	0.0180809
LYZL4	4.77968	0.0318087
PLEKHS1	4.67465	0
WEE2	4.49179	0.04957
PSCA	4.4842	0.0101966
CYP4F8	4.38075	0.0457357
ADGRV1	4.30677	0.0101966
OR5B21	4.30015	0.0171886
IQANK1	4.26167	0
TAAR5	4.12962	0.0440776
AGBL4	4.12876	0.0071336
KRT16	4.05241	0.0144096
C2orf15	4.01505	0
KCNC2	4.00702	0.0318087
CCL7	3.95533	0.00278519
IBSP	3.91218	0.00278519
TMEM45B	3.89374	0
RNF39	3.8749	0
DPEP1	3.8086	0
DMBX1	3.64904	0.00505546
FUT3	3.5968	0.00505546
PLAC8	3.5086	0
LARGE2	3.46547	0
NEURL3	3.45277	0.0279472
KIF9	3.41131	0.0101966
C16orf89	3.36696	0.00278519
CCL20	3.34656	0
PAK6	3.26993	0.0101966
PRR29	3.20249	0.0159247
KLK4	3.20066	0.00278519
NXF3	3.17552	0.00278519
FOXO6	3.175	0
TMEM125	3.16206	0
WDR49	3.16136	0.0130783
C12orf74	3.1506	0
ATP10B	3.11032	0.0414057
C5AR2	2.98642	0
MMP25	2.96989	0
VTCN1	2.96963	0.0379958
WFDC3	2.96873	0
ABCA4	2.93417	0
SLC44A5	2.92881	0
CPA4	2.87983	0.0071336
TJP3	2.86505	0
SGPP2	2.83228	0
FIBCD1	2.83139	0.00505546
FCN3	2.76374	0.0287847
TMEM265	2.73992	0
CAVIN2	2.73984	0
CARD16	2.72599	0.00505546
AQP4	2.71994	0.0310685
IGHG3	2.70625	0.0434892
HS3ST1	2.60167	0.0230204
ARHGEF39	2.58148	0.0352347
MARVELD2	2.57549	0.0352347
FYB2	2.5395	0.0180809
FOLR1	2.52716	0
EPPK1	2.52342	0
ANKRD7	2.51397	0.0449132
BNIPL	2.45677	0
MYO5C	2.4221	0
KCNK5	2.39497	0
MYO5B	2.38713	0
AATK	2.36294	0.00278519
C1orf210	2.36137	0.0243071
PKMYT1	2.35821	0.0326661
ZBED2	2.345	0
TDO2	2.32321	0
FAM111B	2.31796	0
DTL	2.31291	0
PARD6B	2.30453	0.00908075
GPR143	2.30441	0.0287847
ERG	2.30247	0
PATJ	2.27223	0
HSPA6	2.26616	0
P2RY2	2.25397	0.0449132
CAMSAP3	2.25072	0.0397752
BZW2	2.24306	0
XIRP1	2.22639	0
MACC1	2.22565	0
C3orf52	2.21826	0.00278519
DBNDD1	2.20988	0.00908075
CXCL17	2.20629	0
STEAP3	2.1955	0
PHKA1	2.14733	0.0101966
HIST1H2BG	2.13172	0.00278519
TMEM62	2.12623	0
TNFSF14	2.08983	0
TFPI2	2.08782	0.0171886
SCIN	2.06997	0
XKRX	2.0698	0.0130783
CENPM	2.05758	0
APOBEC3A	2.05649	0.00505546
NPAS2	2.04574	0.00278519
ABCA12	2.04079	0.0389344
ESRP1	2.03228	0.0101966
CCL3	2.02951	0
ACTRT3	2.02848	0.0130783
S100A2	2.0262	0.0287847
MEST	2.00695	0.0193027
MAP7D2	1.99918	0.0457357
DNAJA4	1.99424	0
FMO5	1.99327	0.0144096
HMGA1	1.98447	0
LRATD2	1.97247	0.0071336
HYAL1	1.97239	0.0460996
NECTIN1	1.96383	0
MUC5B	1.95975	0.00278519
CCDC125	1.95857	0
PAPLN	1.94216	0
SBK1	1.94075	0.0318087
ATP8B1	1.93619	0.020527
SLC22A18AS	1.93587	0.0397752
STRA6	1.93428	0.0369627
PRSS8	1.9305	0.00505546
PLA2G7	1.92531	0.00278519
SCNN1A	1.90488	0.0180809
DUSP4	1.88873	0
COMTD1	1.88526	0
ERBB3	1.88039	0.0101966
ASS1	1.87986	0.00278519
TRPC6	1.87859	0.0101966
SP140	1.87019	0
FOXM1	1.86193	0.0180809
DNAJC12	1.85836	0.0352347
MYEF2	1.85809	0.00505546
CKS2	1.85528	0
MAL2	1.85106	0.0118737
LSR	1.84637	0.0101966
TPRN	1.84108	0.0404334
AVIL	1.83952	0
LY9	1.83788	0
MMP15	1.83481	0.0299374
CDH1	1.8318	0.0318087
SPNS2	1.8316	0.00908075
SLC9A7	1.83014	0
ZFAND2A	1.82585	0.00505546
SMPDL3B	1.82266	0.0423662
ITPKC	1.81802	0
CTLA4	1.81405	0.0230204
CCNB1	1.81349	0.00278519
GCHFR	1.80153	0
PLPP2	1.79337	0.0193027
ROS1	1.79101	0.0144096
GCNT2	1.79008	0.0404334
GPR65	1.78036	0
DEDD2	1.78012	0
SLC6A8	1.77349	0.00505546
RRS1	1.77264	0.00505546
LAG3	1.77117	0
BDKRB1	1.76486	0.0479454
TUFT1	1.7626	0.0130783
KCNN4	1.76038	0.0101966
TMEM30B	1.75818	0.0180809
B3GNT7	1.7576	0.0287847
EIF2AK1	1.74854	0
CCDC194	1.74546	0.0243071
KCTD5	1.74113	0
G0S2	1.73774	0.0144096
SLC39A4	1.73137	0.0440776
GCLC	1.72858	0
SPC24	1.72797	0.00908075
PROM2	1.72622	0.0180809
EGFL8	1.72583	0.0144096
C19orf33	1.71825	0.0334222
CCL4L2	1.71614	0.04957
DUSP2	1.71524	0
LGALS2	1.70426	0.0144096
ZNF195	1.70306	0
ABCB1	1.70271	0.0180809
ELF3	1.69544	0.0449132
ITGA3	1.69189	0.0254408
GPD2	1.68204	0
SFN	1.67961	0.0404334
CD274	1.67605	0
ABCC3	1.67395	0
HOXB4	1.67006	0
AGR2	1.66794	0.0360702
GADD45G	1.66702	0
TMEM200A	1.66594	0.00278519
ANLN	1.66365	0.0193027
PPP1R15A	1.65994	0
METRN	1.65799	0
GPRC5A	1.65175	0.0171886
ADCY4	1.65077	0.0334222
EIF1AX	1.64943	0.00278519
VWA5A	1.64153	0
C1orf116	1.64138	0.0460996
AQP3	1.64055	0.00278519
S100A8	1.6404	0.00505546
SMPDL3A	1.63974	0.00278519
EFNA1	1.63913	0.0101966
CPA3	1.63735	0.0180809
MMP28	1.63469	0.0217633
HK2	1.62869	0.0440776
RAB3D	1.62867	0.0071336
CD86	1.62242	0
NR1H3	1.62048	0
ZNF385A	1.61638	0
MCF2L	1.61021	0.00278519
PHLDA1	1.60224	0.00505546
HIST1H2BH	1.60082	0.0243071
SLAMF7	1.59899	0
DDIT4	1.5983	0
VPS9D1	1.59725	0.00278519
THEM6	1.59384	0.0130783
OLR1	1.59324	0
ACE	1.58819	0
APOC1	1.58759	0
LGALS9	1.58671	0
CERS4	1.58558	0.0101966
KIF22	1.57981	0.0071336
CXCL13	1.57933	0
TAGAP	1.57881	0.00278519
SLC26A9	1.57702	0.0440776
ZNF672	1.57292	0.0130783
C15orf48	1.57069	0.0071336
MYH14	1.56831	0.04957
DOK2	1.56669	0
CCNA2	1.56386	0.0404334
TRAT1	1.56335	0.0397752
ECT2	1.56297	0.0118737
GM2A	1.56292	0
DHCR24	1.56278	0.0369627
SORL1	1.56023	0.0118737
MAP3K6	1.55043	0.0318087
TSTA3	1.54405	0
NACC1	1.54212	0
SLC39A14	1.54087	0.0144096
FAT1	1.53942	0
S100A9	1.53652	0
AP1S3	1.53623	0.0326661
SYTL1	1.5291	0.00505546
NCEH1	1.52754	0.0217633
CRABP1	1.52572	0.0470718
ATP1B1	1.52363	0.0334222
LLGL2	1.52033	0.0440776
PILRA	1.51979	0.00908075
SERPINB9	1.51813	0
ERBB2	1.51482	0.0180809
ACOT7	1.51469	0
GJC1	1.51245	0.0470718
MYC	1.50272	0.00278519
APBB1IP	1.50024	0

## Sheet: supplementary Table6
Supplementary Table 6: Enriched genes on algorithm-identified migration trails in the visium HD breast cancer sample
Genes	Fold Change	Adjusted P values
BOD1L2	211.604	0
LCE1B	62.2451	0.0113537
TMEM252	10.1528	0.0459075
CNMD	9.92559	0.00576923
HES2	8.62339	0
LY6G6C	5.14188	0.00537897
IFNB1	5.13279	0.0333333
FOXJ1	4.58327	0.0180451
GCNT3	3.50638	0.00576923
GCM1	3.08298	0
IL20	2.8831	0.0233509
RAD21L1	2.80783	0
IFNG	2.79498	0
HSD17B2	2.48858	0
ACSM1	2.48194	0
TMC5	2.47491	0
TTLL6	2.44449	0
MYBPC1	2.40905	0
TUBB2B	2.38068	0.00267142
CYP4F8	2.36764	0
TNIP3	2.34166	0
SLC25A18	2.3239	0
XDH	2.31401	0
AMTN	2.29882	0
ZBED2	2.24082	0
ABCC12	2.24012	0
FUT3	2.23983	0
SULT1C3	2.22025	0
FABP7	2.19404	0
LRRC31	2.17596	0
C1orf116	2.17058	0
GSDMC	2.14985	0
ANXA9	2.14857	0
SPINK8	2.11951	0
ZNF648	2.11752	0
SLC26A3	2.11599	0.00170455
COBL	2.10989	0
DLK1	2.08936	0.0159218
RND1	2.06178	0
C2CD4A	2.06077	0
S100A7A	2.05016	0
CLDN8	2.04612	0
UGT2B11	2.04396	0
C2CD4B	2.03295	0
LRG1	2.02099	0
SLC5A8	2.01618	0
GPRC5A	2.01586	0
TAT	2.01173	0
MB	2.00723	0
SRPK3	2.00136	0
LIN28B	2.00088	0.0484099
GLYATL2	1.99425	0
SRARP	1.9903	0.00537897
CLPSL1	1.98897	0
ENPP3	1.98091	0
CREB5	1.98026	0
FAR2	1.97937	0
CNIH2	1.97646	0
TMEM184A	1.97322	0
CEACAM7	1.97008	0.00170455
SLPI	1.96244	0
TNFSF18	1.95395	0.0065625
MTARC1	1.95301	0
ATP13A5	1.94099	0
CLDN1	1.92542	0
EHF	1.91754	0
TRPV6	1.91738	0
CACNG4	1.91437	0.000634249
SAPCD2	1.91416	0
C5orf46	1.90264	0
UGT2B28	1.90121	0
SCX	1.89426	0
CCR8	1.89167	0
SNPH	1.89095	0
MST1R	1.88823	0
EPGN	1.88309	0.00314961
RANBP3L	1.8817	0
TMEM63C	1.87889	0
SHANK2	1.87441	0
RET	1.87071	0
XIRP1	1.86983	0.0124731
RAB17	1.86461	0
SIX1	1.86347	0
ABCC11	1.85872	0
BATF2	1.85699	0
LRRC26	1.85602	0
LRRC75B	1.85546	0
ATP7B	1.85174	0
FAM240C	1.84896	0
HES6	1.84836	0
CBS	1.84796	0
SLC44A4	1.84532	0
LBP	1.84445	0.0132573
EPS8L1	1.84247	0
PRR15L	1.84225	0
CXCL11	1.84223	0
SERHL2	1.84122	0
P2RY2	1.83816	0
ANKLE1	1.83425	0
CROCC2	1.83289	0.00737894
C2orf72	1.83288	0
CBLC	1.83001	0
HAMP	1.82795	0
BRINP3	1.82752	0
TMEM45B	1.82276	0
VWA2	1.82224	0.000634249
ATP13A4	1.81908	0
CYP2J2	1.81885	0
SYT12	1.8164	0
BICDL2	1.81628	0
SORD	1.81426	0
ZFP57	1.81389	0
EPPK1	1.81359	0
HOOK2	1.81354	0
KLHL35	1.81326	0
ABCA12	1.81135	0
BIRC7	1.81046	0.00362069
CECR2	1.80998	0
BAIAP2L1	1.8098	0
CTSV	1.8054	0.00170455
SEMA3E	1.80377	0
ETNK2	1.8024	0
OVOL2	1.79891	0
MAP7	1.79688	0
TSPAN8	1.79525	0
NXPH1	1.79448	0.000634249
SHROOM3	1.79389	0
CALML5	1.79138	0
CAPN8	1.79113	0
RIPK4	1.78839	0
GRHL2	1.78585	0
NUDT8	1.7841	0
TRIL	1.78273	0
GADD45G	1.77429	0
TESMIN	1.76958	0
CYP4X1	1.76847	0.00170455
AR	1.76788	0
HSPA2	1.7594	0
FHDC1	1.75779	0
SPDEF	1.75728	0
CREB3L4	1.7557	0
MPV17L	1.75396	0
SULT1E1	1.75216	0.00170455
FAXC	1.75146	0
ELAPOR1	1.7495	0
ARHGEF16	1.7487	0
SEZ6L2	1.74819	0
OPLAH	1.74628	0
CXCL10	1.74329	0
TSPAN1	1.74277	0
MOGAT2	1.74133	0
ALDH3B2	1.73914	0
RAB27B	1.73879	0
RIBC2	1.73833	0
TRIM36	1.73755	0
PGBD5	1.73662	0.0323714
ADCY2	1.73655	0.00576923
PADI2	1.73607	0
CCNO	1.73447	0.000634249
FAM3B	1.73326	0
B4GALNT2	1.7289	0
TNFRSF4	1.72655	0
ACSS3	1.72644	0
PLA2G2A	1.72642	0
INAVA	1.7255	0
TCAP	1.72519	0
PPP1R1B	1.72108	0
SLC28A3	1.72082	0.000634249
CLEC3A	1.72058	0
KIF14	1.72049	0
ESRP2	1.71986	0
TFAP2B	1.71972	0
FLRT3	1.71882	0.00267142
TFAP2A	1.71803	0
SH2D4A	1.71768	0
QRSL1	1.71598	0
FAIM2	1.71528	0
MACC1	1.7124	0
OSM	1.70975	0.00118577
MPHOSPH6	1.70952	0
CD80	1.70925	0
ALDH4A1	1.70868	0
MARVELD3	1.7073	0
KRT18	1.70725	0
BUB1	1.7069	0
CENPX	1.70105	0
DNAJC22	1.69914	0
CCL8	1.69872	0
ARHGEF38	1.69678	0
CHML	1.69591	0
FAM83B	1.69441	0
AMH	1.69385	0
ARHGAP39	1.6937	0
INPP4B	1.69347	0
DTL	1.69037	0.00118577
STAP2	1.68925	0
BRIP1	1.68791	0
ERBB3	1.6875	0
C9orf152	1.68747	0
MAB21L4	1.68729	0
ICA1	1.68673	0
CAPN13	1.68578	0
PIP	1.68564	0
LMO3	1.68542	0.0147992
IRX3	1.68258	0
SMIM22	1.68176	0
ANKRD30A	1.68139	0
LRRCC1	1.68125	0
KLRG2	1.68097	0.00118577
ARHGAP8	1.67898	0
HMGCS2	1.67682	0.00118577
IDO1	1.6767	0
IRX5	1.67626	0
RHPN1	1.6757	0
ASRGL1	1.67541	0
TOX3	1.67537	0
DHRS2	1.67336	0
FMO4	1.6721	0
CD274	1.66972	0
TNFRSF18	1.66662	0
MSX2	1.66506	0
EFHD1	1.66457	0
RAB25	1.66402	0
PNMT	1.66357	0
MCM10	1.66297	0.00220386
MACROD1	1.66235	0
ARFGEF3	1.66201	0
WWC1	1.6619	0
ZNHIT2	1.66171	0
CCL18	1.65949	0.00118577
FGFR4	1.65893	0
NXPH4	1.65772	0.00856499
MUC1	1.65462	0
ITGB6	1.65387	0
LAD1	1.65225	0
TSKU	1.65014	0
CXCL8	1.6499	0.00314961
DNAH14	1.64799	0
ACY3	1.64759	0
RIPK2	1.64756	0
LRRC37A3	1.64685	0.000634249
CBR3	1.64616	0
CDCA5	1.64462	0
RHOD	1.6444	0
TJP3	1.64184	0
SRCIN1	1.64177	0.000634249
MATCAP2	1.64157	0.000634249
CES1	1.6414	0.0101845
ARHGAP32	1.63894	0
AGR2	1.63854	0
LMX1B	1.63818	0
KRT80	1.63817	0.00118577
ZBTB7C	1.6358	0.000634249
SDR16C5	1.63529	0
SOCS1	1.63497	0
ABHD11	1.63288	0
GRB7	1.63225	0
FOXA1	1.62986	0
C3orf52	1.62975	0
CXCL17	1.62688	0
EFNA1	1.62676	0
ELF3	1.62505	0
TBX3	1.62484	0
PLEKHG6	1.62407	0
NR2F6	1.6216	0
GSTM3	1.62137	0
CRAT	1.6197	0
PDZD2	1.61937	0
CATSPERB	1.61902	0.00118577
IQANK1	1.61884	0.00118577
HSF4	1.61554	0
SERTAD4	1.6145	0
WNT7B	1.61394	0.000634249
RAC3	1.61263	0
MFSD2A	1.61249	0
AZGP1	1.61208	0
GGCT	1.61035	0
SEC14L2	1.60976	0
LIPH	1.60519	0.0113537
DUSP4	1.60365	0
CCDC194	1.60341	0.000634249
SYTL2	1.60325	0
SPTBN2	1.60166	0
KRT8	1.60112	0
MTRES1	1.601	0
CDC45	1.60068	0.00118577
IL2RA	1.60061	0
RTN4IP1	1.59985	0
CAMSAP3	1.59752	0
PTRH2	1.59564	0
ECT2	1.59496	0
MICAL2	1.59378	0
ZBTB16	1.59329	0
TPD52L1	1.59104	0
ACSL3	1.59103	0
HJURP	1.59064	0
CYB561	1.59052	0
IGSF9	1.58945	0.000634249
PHGDH	1.58919	0
UCK2	1.58898	0
PDSS2	1.58862	0
MAL2	1.58816	0
OLR1	1.5881	0
EPCAM	1.58782	0
SPR	1.58768	0
DHCR24	1.5874	0
ZNF296	1.58644	0
EPB41L4B	1.58599	0.00170455
TLCD1	1.58591	0.00118577
CLDN4	1.58519	0
NECTIN4	1.58455	0
POF1B	1.58429	0.000634249
EDARADD	1.58396	0.00614657
CLDN7	1.58217	0
KCNK5	1.58129	0.00267142
PLEKHA6	1.58106	0
NEUROD2	1.57967	0.00170455
EXO1	1.57847	0.00170455
SELENBP1	1.57804	0
CENPU	1.57802	0.000634249
MLPH	1.57597	0
EFS	1.57499	0
CLCA2	1.57452	0
DTNA	1.57396	0
RASEF	1.57245	0.000634249
TACC2	1.57237	0
PKP3	1.57232	0.000634249
S100A8	1.57229	0
FGFR3	1.57031	0.00495458
FAM83H	1.56775	0
TOMM40L	1.56634	0
PIK3R3	1.56584	0
ATP2C2	1.56462	0.000634249
OSBP2	1.56375	0.000634249
PSPH	1.56252	0
SIGLEC15	1.56221	0.00694444
ENTPD2	1.56062	0.00314961
SPAG5	1.55854	0
ASS1	1.55845	0
C6orf132	1.55794	0
EFNA3	1.5577	0.000634249
CA12	1.55764	0.000634249
FABP6	1.55725	0.0215426
AP1M2	1.55156	0.00220386
PHLDA3	1.54869	0
NOSTRIN	1.54817	0
GSTO2	1.54798	0.00118577
DHCR7	1.54739	0
S100A9	1.54733	0
CDCA2	1.54575	0.00314961
REEP6	1.54544	0.000634249
PROM2	1.54502	0
DYNC2I2	1.54449	0
H2BC26	1.54354	0.0040678
KYNU	1.54245	0
IQGAP3	1.54112	0.00694444
LAG3	1.54021	0
FXYD3	1.54013	0
IRF6	1.53979	0.000634249
SHC2	1.53908	0
IL1RAP	1.53889	0.000634249
TNFRSF11B	1.53882	0.00314961
MYO6	1.53822	0
CDC42BPG	1.53747	0.000634249
TNNT2	1.53733	0.00614657
KLHDC9	1.53688	0.000634249
TMEM97	1.53631	0
HPX	1.53579	0.000634249
DHRS13	1.53551	0
PEX11A	1.53424	0
ANO8	1.53314	0
CD24	1.52999	0
C1orf115	1.52993	0
MYO5B	1.52986	0.000634249
UBE2T	1.5292	0
POLD3	1.52866	0
TOM1L1	1.52689	0
DBNDD1	1.52609	0.00170455
PICK1	1.52505	0
LIN7A	1.52505	0
MPP3	1.52503	0.00170455
NR2C2AP	1.52445	0
SLC5A6	1.52432	0
KRT7	1.52388	0
SDC4	1.52381	0
DSG2	1.52358	0
FOXP3	1.52325	0
PEG10	1.52305	0
PRLR	1.52257	0.000634249
MELK	1.52168	0.0040678
KIF12	1.52159	0.0282035
N4BP3	1.52105	0.00118577
ALCAM	1.52095	0
CRACR2B	1.52058	0
SLC19A2	1.52041	0.00118577
CLDN3	1.52019	0
FA2H	1.51983	0.00362069
ANLN	1.5195	0
TMEM132A	1.51795	0
CDH1	1.51722	0
PTPRF	1.51715	0
RAD51	1.51678	0.0101845
GALNT6	1.51637	0
CRACDL	1.51481	0.00118577
CDS1	1.51441	0
CLEC4D	1.51425	0.0438849
IGSF3	1.5137	0.0040678
PRSS8	1.51336	0
HGD	1.51186	0.0390987
POLD2	1.5115	0
ARHGEF26	1.51148	0
SOCS2	1.51113	0
CSTA	1.51089	0
BZW2	1.50936	0
KRT19	1.50936	0.000634249
C15orf48	1.50695	0
SRD5A3	1.50695	0
DCXR	1.50686	0
MGST1	1.50661	0
PHB1	1.5065	0
SLC2A10	1.50639	0
HSD11B2	1.50624	0.0040678
PC	1.50616	0
OSGIN2	1.50522	0
HMMR	1.50408	0.0040678
CENPE	1.50333	0.000634249
TUFT1	1.50312	0
CMTM4	1.50257	0
ZNF281	1.50119	0
KIAA1522	1.50117	0
HMGN5	1.50012	0.00170455

## Sheet: supplementary Table7
Supplementary Table 7. Ranking of upregulated genes (in the migration trails in the 10x visium ST lung cancer sample) in each T cell clusters from the lung sc-RNA data
Genes	Cluster0_rank	Genes	Cluster1_rank	Genes	Cluster2_rank	Genes	Cluster3_rank	Genes	Cluster4_rank	Genes	Cluster5_rank	Genes	Cluster6_rank	Genes	Cluster7_rank	Genes	Cluster8_rank	Genes	Cluster9_rank	Genes	Cluster10_rank	Genes	Cluster11_rank	Genes	Cluster12_rank
MRVI1	13	PDE5A	13	PTGIS	13	ID4	13	SFRP4	13	MFAP4	13	ITGA8	13	C1QTNF1	13	EDNRA	13	PLN	13	CCDC3	13	COL14A1	13	TAGLN	13
RASL12	13	RGS5	13	CNN1	13	MCAM	13	MMP1	13	FBLIM1	13	MGP	13	MSRB3	13	LHFPL6	13	OGN	13	IFITM2	13	ADIRF	13	CXCL12	13
THY1	13	SPEG	13	IFITM3	13	ACTG2	13	DACT3	13	CALD1	13	SH3RF1	13	GFPT2	13	PRELP	13	LTBP1	13	FCGBP	13	LMOD1	13	IGFBP7	13
PCDH7	13	MYH11	13	JCAD	13	ACTA2	13	PDLIM3	13	FBN1	13	TJP3	13	CMKLR1	13	PPP1R14A	13	KANK2	13	ADAMTS2	13	MYL9	13	RGL3	13
DHRS3	13	FBLN5	13	ARHGEF17	13	IER5L	13	GATA6	13	PDGFRB	13	CDH11	13	FSTL1	13	CPED1	13	ECM2	13	SORBS2	13	INMT	13	DEPP1	13
NR1D1	13	SCARF2	13	ETS2	13	CD28	13	FMO2	13	GLI2	13	YPEL2	13	FLNA	13	HEYL	13	IL33	13	PCOLCE	13	EVA1B	13	MUC5B	13
PRDM6	13	PID1	13	NBL1	13	BGN	13	KIF1C	13	SPON2	13	ABCA6	13	SPARC	13	COL1A2	13	PDGFRA	13	MMP23B	13	ATP6V1H	13	SORBS1	13
TIMP1	13	THBS2	13	SYNPO	13	PRUNE2	13	ANTXR1	13	NUAK1	13	ANKDD1B	13	COL1A1	13	TGFB1I1	13	CCDC80	13	PDZRN3	13	KLHDC8B	13	A2M	13
CLU	13	ITGA11	13	HTRA1	13	CMPK2	13	MAP3K8	13	IL18BP	13	FLCN	13	VCAN	13	FILIP1L	13	TGM2	13	COL6A2	13	KCTD10	13	ABI3BP	13
NFATC4	13	ISM1	13	GPD1L	13	MGMT	13	IGFBP5	13	GOLM1	13	IL10RA	13	SYTL3	13	ZBTB47	13	EFEMP1	13	MYLK	13	EFEMP2	13	CXCL6	13
TNFSF12	13	TMEM204	13	HAGHL	13	CPE	13	LMOD1	12	LGALS1	13	EPC1	13	DSTN	13	CRISPLD2	13	FBLN1	13	SCGB1A1	13	COL6A1	13	PRRX1	13
PARVA	13	SLC40A1	13	DDAH2	13	NNMT	13	TAGLN	12	ARHGAP1	13	NPEPL1	13	RHOU	13	ITPRIPL2	13	CAMK1	13	RHOB	13	RARRES2	13	METRN	13
DUSP1	13	AEBP1	13	CD63	13	SH3BGRL	13	ECM2	12	B2M	13	UCP2	13	PER1	13	FAM83E	13	MSLN	13	SLC4A4	13	LIX1L	13	MMP2	13
S100A11	13	ATP10A	13	JUN	13	DDX60L	13	ITGA11	12	SFRP4	12	PNPLA2	13	VCL	13	EGR1	13	MFGE8	13	C1S	13	CBX7	13	CLEC14A	13
UNC93B1	13	OLFML2B	13	MRVI1	12	PPP1R12B	13	PRRX1	12	DACT3	12	CRTAP	13	FGL2	13	AXL	13	CEACAM6	13	COL16A1	13	TNS2	13	KALRN	13
PID1	12	LDOC1	13	PRUNE2	12	SULF1	13	JCAD	12	BGN	12	OGN	12	CCND3	13	SOD2	13	FAM174B	13	LAMB1	13	RCN3	13	CAVIN1	13
PRELP	12	EDIL3	13	EPB41L1	12	VAMP5	13	PDZRN3	12	RGL3	12	ID4	12	CELF2	13	RGS5	12	ACTR8	13	PRKG1	13	HOXB4	13	SELENOP	13
ISM1	12	GLI3	13	CD248	12	ISG15	13	COL1A2	12	PCOLCE	12	SCARF2	12	ZEB2	13	SPEG	12	EPB41L1	13	LYN	13	KCNMA1	13	SPARCL1	13
CPED1	12	CD248	13	VCAN	12	APOL3	13	C1S	12	GFPT2	12	CD28	12	PLBD2	13	MCAM	12	PTGS2	13	HEMK1	13	AKAP6	13	HCFC2	13
PDLIM3	12	MXRA8	13	ELN	12	GEM	13	NNMT	12	MMP23B	12	EVA1B	12	ZFP36L2	13	FBLN5	12	AQP1	13	PIGR	13	WBP1L	13	SERPING1	13
OLFML2B	12	ARRDC2	13	RRAS	12	IFI6	13	EMILIN1	12	COL6A2	12	MFGE8	12	PALLD	13	IER5L	12	TIMP2	13	ARHGEF40	13	TNS1	13	FMO5	13
ARHGEF17	12	AKAP12	13	ADGRL2	12	BST2	13	CD81	12	GLI3	12	ABI3BP	12	GLUL	13	TGM2	12	NMI	13	PMP22	13	TAMM41	13	CDS1	13
PTGS2	12	DCN	13	MYO1E	12	IFI44L	13	MAFB	12	SLC4A4	12	EDIL3	12	CCDC3	12	FBLIM1	12	NRP1	13	CCDC102B	13	SPRYD3	13	LIFR	13
LIX1L	12	ARHGEF25	13	PLPP1	12	SERPINH1	13	DNAH5	12	CDH11	12	HEYL	12	LTBP1	12	FBLN1	12	NET1	13	ARVCF	13	TNKS1BP1	13	ETS1	13
DPYSL3	12	SARAF	13	IFI44L	12	IFI35	13	ZBTB47	12	SYTL3	12	MGMT	12	IFITM2	12	CAMK1	12	LRP1	13	ETV3	13	ACTA2	12	GNB4	13
FBN1	12	ARHGEF10	13	S100A11	12	TPP1	13	DCN	12	AKAP12	12	NR1D1	12	MYL9	12	FAM174B	12	LMCD1	13	SLC9A3R2	13	CCDC80	12	ELN	13
GPD1L	12	LTBP3	13	GLUL	12	STARD10	13	FAM83E	12	DSTN	12	TNS2	12	MFAP4	12	LDOC1	12	PPIA	13	PRKCE	13	DEPP1	12	RRAS	13
PER1	12	MYO15B	13	TRIM8	12	METTL7A	13	SDC3	12	HOXB4	12	JDP2	12	EDNRA	12	NRP1	12	CD151	13	IGFBP3	13	TMEM204	12	PLEKHH2	13
SARAF	12	UACA	13	LGALS3	12	ZFP36L1	13	HAGHL	12	BPIFB1	12	DCLK2	12	IGFBP7	12	RARRES2	12	FCER1G	13	PDE5A	12	AQP1	12	ARMCX3	13
MYADM	12	LAMB2	13	IER5L	11	NPC2	13	NFIX	12	RHOU	12	ARHGEF10	12	MSLN	12	CBX7	12	EMILIN1	13	KANK2	12	DHRS3	12	CD81	13
ARHGEF40	12	ACTN1	13	FCGBP	11	ITGA8	12	CD74	12	WBP1L	12	PIGR	12	ATP10A	12	ARMCX3	12	GLT8D1	13	INMT	12	TGFB1I1	12	VIM	13
C3	12	FAM210B	13	GFPT2	11	MMP1	12	LTBP1	11	LYN	12	ACTN1	12	A2M	12	PPP2CB	12	JDP2	13	MUC5B	12	COL16A1	12	BPIFB1	13
DDAH2	12	STMN3	13	CMPK2	11	PDGFRA	12	PPP1R14A	11	VCL	12	FAM210B	12	SCGB1A1	12	NFIA	12	DCLK2	13	IFITM3	12	PPP1R12B	12	PPP2CB	13
KLF6	12	SORBS3	13	FSTL1	11	RASL12	12	CCDC80	11	FKBP10	12	FOXP1	12	CALD1	12	ANKDD1B	12	DPYSL3	13	PCDH7	12	GLI2	12	MTUS1	13
ZFP36L1	12	CNN3	13	TIMP2	11	MSRB3	12	FBLIM1	11	FGL2	12	SULF2	12	FMO5	12	COL3A1	12	SNX21	13	CMKLR1	12	TNFSF12	12	NFIA	13
ZFP36L2	12	NFIX	13	NMI	11	CXCL6	12	SORBS2	11	CCND3	12	DBP	12	PPIA	12	SELENBP1	12	SDCBP	13	FLNA	12	ZNF440	12	FAS	13
SPEG	11	FOXP1	13	EFEMP2	11	KIF1C	12	OLFML2B	11	PROM1	12	TCP11L2	12	CD151	12	LRTOMT	12	GNAI2	13	EFEMP2	12	LRRC56	12	C5AR1	13
DACT3	11	SULF2	13	MXRA8	11	TIMP2	12	CXCL6	11	CELF2	12	METTL7A	12	ARRDC2	12	LTBP3	12	MAFB	13	PRDM6	12	CSRP1	12	TPM2	13
ECM2	11	DBP	13	LIX1L	11	NMI	12	MMP2	11	ZEB2	12	ANXA11	12	ETS1	12	NPDC1	12	DNAH5	13	MAP3K8	12	ITGA8	11	TPM1	13
GATA6	11	TCP11L2	13	DDX60L	11	SPARCL1	12	PCDH7	11	SLC9A3R2	12	MYH11	11	SULF1	12	PMP22	12	COL3A1	13	PDGFRB	12	SLC40A1	11	FCGR2A	13
FBLN1	11	ANKRD65	13	CLU	11	HCFC2	12	GLI3	11	MT2A	12	ADIRF	11	GNAI2	12	DUSP1	12	BIN3	13	MYO15B	12	MYLK	11	TMEM43	13
TMEM204	11	COL4A1	13	TNS2	11	MXRA8	12	PRDM6	11	PALLD	12	C1QTNF1	11	ACSF2	12	GEM	12	EIF1B	13	SMTN	12	FMO5	11	MYADM	13
KIF1C	11	COL14A1	12	FILIP1L	11	LMCD1	12	SERPING1	11	IFITM2	11	FBLN5	11	TMEM43	12	ARVCF	12	ADGRL2	13	APOL3	12	TIMP1	11	C1QB	13
JCAD	11	CNN1	12	SULF1	11	FCER1G	12	ETS2	11	MMP1	11	ACTG2	11	STMN3	12	SERPINH1	12	PDLIM7	13	SPON2	12	RRAS	11	PKIG	13
ANTXR1	11	ADAMTS2	12	VIM	11	FILIP1L	12	GNB4	11	PID1	11	CXCL12	11	IL10RA	12	EPS15	12	SELENBP1	13	SPRYD3	12	LAMB1	11	C1QC	13
SCGB1A1	11	THY1	12	COL3A1	11	KCNMA1	12	PLEKHH2	11	EFEMP1	11	LHFPL6	11	ETV3	12	UNC93B1	12	LRTOMT	13	NUAK1	12	NUAK1	11	ZNF440	13
COL1A2	11	CEACAM6	12	PDLIM7	11	SNX21	12	HOXB4	11	ATP10A	11	ITGA11	11	PRKCE	12	JUN	12	FMOD	13	CNN3	12	TSPAN4	11	IFT172	13
COL6A1	11	FMO2	12	TPM1	11	PRKG1	12	TMEM43	11	A2M	11	RASL12	11	IGFBP3	12	PLN	11	ACSF2	13	IL18BP	12	MYH10	11	MYH10	13
NNMT	11	MMP2	12	ACSF2	11	FAS	12	C1QC	11	FMO2	11	NET1	11	UCP2	12	OGN	11	FKBP10	13	GOLM1	12	GAS6	11	C3	13
CDS1	11	ANTXR1	12	ISG15	11	EIF1B	12	DUSP1	11	ABI3BP	11	CPE	11	B2M	12	PTGIS	11	SMTN	13	C1R	12	DDAH2	11	C1R	13
DCLK2	11	CLEC14A	12	MYADM	11	PDLIM7	12	EGR1	11	METRN	11	ETS1	11	PNPLA2	12	PDGFRA	11	NPDC1	13	RBPMS	12	FOXP1	11	LRRC56	13
PRKG1	11	KALRN	12	ITPRIPL2	11	ARHGEF25	12	SLC9A3R2	11	CLEC14A	11	VAMP5	11	AKAP13	12	ISM1	11	NME2	13	ARHGAP1	12	TCP11L2	11	RBPMS	13
ADGRL2	11	CAVIN1	12	FAM83E	11	FMOD	12	PRKCE	11	CMKLR1	11	FBN1	11	ANXA1	12	CD28	11	AMDHD2	13	HSPG2	12	UNC93B1	11	HSPG2	13
RHOU	11	COL6A1	12	ARHGEF40	11	IGFBP5	12	COL4A1	11	FLNA	11	FAS	11	COL14A1	11	THY1	11	ANGPTL2	13	TPP1	12	NPC2	11	KLF6	13
C5AR1	11	NET1	12	PMP22	11	EGR1	12	ITGA8	10	PPIA	11	GPD1L	11	KANK2	11	MSLN	11	MYO1E	13	HMGN3	12	LTBP1	10	CFB	13
ARHGEF25	11	TJP3	12	IFI6	11	LXN	12	ADIRF	10	ELN	11	SELENBP1	11	BGN	11	SORBS1	11	PLPP1	13	ANKRD65	12	PDGFRA	10	GSN	13
ARHGEF10	11	COL1A1	12	BST2	11	MAP2K3	12	ID4	10	CD81	11	SARAF	11	MUC5B	11	ARHGEF17	11	PROM1	13	CCDC85B	12	MSLN	10	EPS15	13
TAMM41	11	TIMP1	12	C8orf34	11	ATP6V0D1	12	SCARF2	10	DPYSL3	11	NPDC1	11	PCOLCE	11	RHOB	11	LXN	13	SOD2	12	MFGE8	10	GAS7	13
FKBP10	11	CDS1	12	IFI35	11	NPEPL1	12	LHFPL6	10	ABCA6	11	NME2	11	PRRX1	11	COL1A1	11	SDC3	13	GAS7	12	PCOLCE	10	CST3	13
SMTN	11	NFATC4	12	MYL6	11	MYL6	12	FCGBP	10	MYO15B	11	LXN	11	MMP23B	11	SH3BGRL	11	MAP2K3	13	CST3	12	COL6A2	10	AKAP13	13
LAMB2	11	YPEL2	12	ZFP36L1	11	NDUFAF3	12	MSRB3	10	UACA	11	TNKS1BP1	11	LDOC1	11	LMCD1	11	TSPAN4	13	CD63	12	CMKLR1	10	BMPR2	13
IGFBP5	11	PLEKHH2	12	ZFP36L2	11	CHKA	12	SH3RF1	10	AMDHD2	11	SOD2	11	PDZRN3	11	CD151	11	C8orf34	13	SCARF2	11	NMI	10	CRIP2	13
PIGR	11	SYNPO	12	ACTG1	11	SERPINB1	12	ACTR8	10	CCDC102B	11	CRIP2	11	COL6A2	11	NBL1	11	ECM1	13	IGFBP7	11	MGMT	10	ANXA1	13
FAM210B	11	ABCA6	12	PLN	10	ACTG1	12	CLEC14A	10	IL10RA	11	LMOD1	10	KALRN	11	HTRA1	11	GAS6	13	TGM2	11	NR1D1	10	PLN	12
SORBS3	11	MTUS1	12	OGN	10	BMPR2	12	RHOB	10	IFT172	11	INMT	10	KLHDC8B	11	MTUS1	11	ATP6V0D1	13	RGL3	11	CD248	10	ADIRF	12
EPC1	11	AKAP6	12	SFRP4	10	CRTAP	12	SELENOP	10	PLBD2	11	THBS2	10	SLC4A4	11	SDCBP	11	MT2A	13	PRUNE2	11	SH3BGRL	10	C1QTNF1	12
CNN3	11	BIN3	12	IFITM2	10	CCDC3	11	SPARCL1	10	IGFBP3	11	FBLN1	10	MAP3K8	11	GNAI2	11	CSRP1	13	SELENOP	11	GLT8D1	10	MGP	12
NFIX	11	PARVA	12	MGP	10	PDE5A	11	SLC4A4	10	UCP2	11	AEBP1	10	AKAP12	11	EIF1B	11	MYL6	13	SPARC	11	VAMP5	10	IL33	12
ECM1	11	TAMM41	12	EDNRA	10	SFRP4	11	FMO5	10	CFB	11	CEACAM6	10	GLT8D1	11	PER1	11	NDUFAF3	13	TJP3	11	PPP2CB	10	PPP1R14A	12
IFI44L	11	HEMK1	12	CCDC80	10	EDNRA	11	LIX1L	10	HMGN3	11	OLFML2B	10	ARMCX3	11	WBP1L	11	HMGN3	13	ARRDC2	11	GNAI2	10	FCGBP	12
ETV3	11	NME2	12	ADAMTS2	10	IL33	11	CDH11	10	CCDC85B	11	FAM174B	10	KCNMA1	11	FMOD	11	CCDC85B	13	SYTL3	11	FAS	10	EFEMP1	12
AXL	11	AMDHD2	12	BGN	10	CNN1	11	SYTL3	10	CHKA	11	PDZRN3	10	NFIA	11	PLPP1	11	ANXA11	13	NFATC4	11	ANKDD1B	10	SLC40A1	12
JUN	11	FLCN	12	CAMK1	10	MRVI1	11	NFATC4	10	GLUL	11	KALRN	10	AKAP6	11	ACTN1	11	CD74	13	PPP1R12B	11	TPM2	10	ACTR8	12
LGALS3	11	ANGPTL2	12	ATP6V1H	10	THBS2	11	ELN	10	ANXA1	11	CAVIN1	10	LYN	11	ZNF440	11	CHKA	13	DSTN	11	PER1	10	MYLK	12
RGS5	10	CCDC102B	12	PCDH7	10	PRELP	11	PPP1R12B	10	CCDC3	10	RARRES2	10	TNS1	11	CELF2	11	SERPINB1	13	SYNPO	11	VCL	10	LRP1	12
MCAM	10	EPC1	12	PTGS2	10	CPED1	11	DPYSL3	10	COL14A1	10	LMCD1	10	HEMK1	11	ATP6V0D1	11	ACTG1	13	LRTOMT	11	ARHGEF10	10	SH3BGRL	12
FBLN5	10	IFT172	12	MYLK	10	ADAMTS2	11	MTUS1	10	C1QTNF1	10	ARRDC2	10	SPON2	11	S100A11	11	TRIM8	13	VCL	11	FGL2	10	DDX60L	12
KANK2	10	TSPAN4	12	COL1A2	10	PDLIM3	11	GLI2	10	IGFBP7	10	LAMB1	10	SPRYD3	11	AKAP13	11	LGALS3	13	FCGR2A	11	SPON2	10	GLT8D1	12
IL33	10	MYH10	12	HCFC2	10	DEPP1	11	ARHGEF25	10	SORBS2	10	KCNMA1	10	SERPINH1	11	ACTG2	10	PTGIS	12	C1QB	11	LXN	10	RCN3	12
RGL3	10	C8orf34	12	PRDM6	10	EVA1B	11	ACSF2	10	SORBS1	10	SNX21	10	IL18BP	11	TAGLN	10	MYH11	12	ANGPTL2	11	EPC1	10	SDCBP	12
EVA1B	10	ECM1	12	GNB4	10	CAMK1	11	CRISPLD2	10	IFITM3	10	COL3A1	10	GOLM1	11	DEPP1	10	ACTG2	12	FGL2	11	ARHGAP1	10	SORBS3	12
FMO2	10	GAS6	12	YPEL2	10	AEBP1	11	MYO15B	10	JCAD	10	EIF1B	10	LGALS1	11	SLC40A1	10	CXCL12	12	SDC3	11	CRIP2	10	TNKS1BP1	12
PRRX1	10	CRIP2	12	EMILIN1	10	SH3RF1	11	SMTN	10	KLHDC8B	10	ADGRL2	10	RBPMS	11	MUC5B	10	LHFPL6	12	MAP2K3	11	MYH11	9	COL4A1	12
MMP2	10	NPC2	12	ARMCX3	10	CEACAM6	11	C1QB	10	DHRS3	10	TNFSF12	10	NPEPL1	11	ATP10A	10	THBS2	12	ZEB2	11	MCAM	9	RGS5	11
LDOC1	10	LMOD1	11	DSTN	10	ATP6V1H	11	UACA	10	EFEMP2	10	ISG15	10	ARHGAP1	11	PRUNE2	10	GATA6	12	METTL7A	11	FBLN5	9	EPB41L1	11
EDIL3	10	ID4	11	FBN1	10	IFITM3	11	FAM210B	10	MXRA8	10	TAMM41	10	DBP	11	ANTXR1	10	SORBS2	12	KLF6	11	ACTG2	9	EDIL3	11
CMPK2	10	MGP	11	RHOU	10	FAM174B	11	C8orf34	10	MAP3K8	10	FKBP10	10	TPP1	11	CALD1	10	AEBP1	12	ANXA11	11	FAM174B	9	AQP1	11
GLI3	10	TAGLN	11	TMEM43	10	ACTR8	11	ECM1	10	VCAN	10	DUSP1	10	EPS15	11	TIMP2	10	SORBS1	12	PALLD	11	NET1	9	KCTD10	11
TJP3	10	INMT	11	PIGR	10	PTGS2	11	C1R	10	COL16A1	10	HAGHL	10	GAS7	11	COL6A1	10	SH3RF1	12	TRIM8	11	SPARC	9	SNX21	11
CD151	10	MSRB3	11	ANGPTL2	10	CAVIN1	11	KLF6	10	DCN	10	RBPMS	10	CST3	11	CPE	10	ATP6V1H	12	MYL9	10	SLC4A4	9	APOL3	11
LIFR	10	MFGE8	11	C1QC	10	NRP1	11	EPS15	10	FCGR2A	10	TPP1	10	SERPINB1	11	C1S	10	METRN	12	MFAP4	10	CLU	9	STMN3	11
DDX60L	10	CALD1	11	GEM	10	LIFR	11	MFAP4	9	STMN3	10	ANKRD65	10	MMP1	10	TIMP1	10	CMPK2	12	PID1	10	NBL1	9	SULF2	11
NBL1	10	HEYL	11	ZEB2	10	CDH11	11	INMT	9	IFI6	10	NPC2	10	TGM2	10	CLU	10	RHOB	12	CNN1	10	HTRA1	9	ANKRD65	11
JDP2	10	DHRS3	11	C3	10	YPEL2	11	IGFBP7	9	COL4A1	10	PDE5A	9	FBLIM1	10	ETS1	10	FSTL1	12	EFEMP1	10	SNX21	9	PDE5A	10
PLEKHH2	10	NR1D1	11	ARVCF	10	JDP2	11	PRELP	9	GAS7	10	LTBP1	9	TMEM204	10	BIN3	10	SELENOP	12	A2M	10	SELENBP1	9	ACTA2	10
SYNPO	10	LRP1	11	ATP6V0D1	10	ANKDD1B	11	BGN	9	ZFP36L2	10	SFRP4	9	ABI3BP	10	PDLIM7	10	KLHDC8B	12	GFPT2	10	SARAF	9	MMP23B	10
VIM	10	RARRES2	11	LRRC56	10	BIN3	11	MUC5B	9	CST3	10	ACTA2	9	METRN	10	SARAF	10	KCTD10	12	KCTD10	10	FCGR2A	9	FSTL1	10
HTRA1	10	VCAN	11	MT2A	10	DCN	11	A2M	9	CD63	10	CCDC80	9	AQP1	10	TNS1	10	CPE	12	PPIA	10	LTBP3	9	FLNA	10
ABCA6	10	FCER1G	11	AXL	10	TNFSF12	11	GFPT2	9	TRIM8	10	CAMK1	9	LRP1	10	NME2	10	SPARC	12	NFIA	10	NPDC1	9	NRP1	10
ZBTB47	10	CBX7	11	CSRP1	10	LTBP3	11	MMP23B	9	PLN	9	LDOC1	9	ETS2	10	LAMB2	10	SERPING1	12	SELENBP1	10	SORBS3	9	SPARC	10
TPM1	10	COL16A1	11	IGFBP3	10	FLCN	11	CMPK2	9	ITGA8	9	PTGS2	9	DNAH5	10	AMDHD2	10	ETS2	12	FMOD	10	IL10RA	9	FCER1G	10
LTBP3	10	EMILIN1	11	NDUFAF3	10	MYO1E	11	CALD1	9	CNN1	9	FSTL1	9	PDGFRB	10	MYO1E	10	LIFR	12	ITPRIPL2	10	IFI44L	9	CBX7	10
APOL3	10	RCN3	11	CCDC85B	10	C3	11	CAVIN1	9	MRVI1	9	COL1A2	9	WBP1L	10	CNN3	10	CLU	12	CCND3	10	NPEPL1	9	MAFB	10
PKIG	10	BPIFB1	11	MYL9	9	C1R	11	KLHDC8B	9	THBS2	9	COL6A1	9	ARHGEF40	10	IFT172	10	NBL1	12	IL10RA	10	CRTAP	9	AKAP6	10
PMP22	10	MAFB	11	MMP1	9	MT2A	11	NMI	9	ISM1	9	CDS1	9	SORBS3	10	BST2	10	GNB4	12	IFI35	10	IFITM2	8	HEMK1	10
PLPP1	10	DNAH5	11	ECM2	9	CSRP1	11	COL1A1	9	FCGBP	9	DDX60L	9	NUAK1	10	IFI44L	10	VAMP5	12	UCP2	10	CXCL12	8	SDC3	10
CELF2	10	ZBTB47	11	CXCL12	9	B2M	11	MXRA8	9	PDLIM3	9	FCER1G	9	MAP2K3	10	GAS6	10	LAMB1	12	DBP	10	A2M	8	TSPAN4	10
SLC9A3R2	10	GLI2	11	PDGFRA	9	CD74	11	AKAP12	9	GATA6	9	CBX7	9	MYH10	10	HSPG2	10	VIM	12	B2M	10	CMPK2	8	NFIX	10
FOXP1	10	TPM2	11	EFEMP1	9	GSN	11	ABCA6	9	THY1	9	SULF1	9	TCP11L2	10	MYL6	10	HTRA1	12	GSN	10	GLI3	8	IL18BP	10
TNKS1BP1	10	CRISPLD2	11	FBLIM1	9	PTGIS	10	RHOU	9	MSLN	9	WBP1L	9	CHKA	10	ZFP36L1	10	C5AR1	12	SERPINB1	10	C1S	8	ETV3	10
PLBD2	10	PKIG	11	MFGE8	9	MYH11	10	C5AR1	9	PRRX1	9	MYO15B	9	CRTAP	10	ACTG1	10	TPM2	12	AKAP13	10	CDS1	8	PRKCE	10
STARD10	10	CCND3	11	ATP10A	9	DACT3	10	TPM1	9	PRUNE2	9	FAM83E	9	SPEG	9	BMPR2	10	TNS1	12	ANXA1	10	LMCD1	8	CD74	10
PNPLA2	10	PROM1	11	OLFML2B	9	PPP1R14A	10	ARHGEF10	9	ACTR8	9	MYO1E	9	DACT3	9	PCOLCE	9	TPM1	12	OGN	9	PPIA	8	GLUL	10
CCDC3	9	ARVCF	11	CLEC14A	9	ITGA11	10	PMP22	9	MMP2	9	GEM	9	IL33	9	FMO2	9	FCGR2A	12	IER5L	9	ARRDC2	8	LMOD1	9
PTGIS	9	HSPG2	11	AQP1	9	ISM1	10	NUAK1	9	ANTXR1	9	NFIX	9	DEPP1	9	KIF1C	9	CRISPLD2	12	PPP1R14A	9	BPIFB1	8	ADAMTS2	9
ID4	9	STARD10	11	NRP1	9	EPB41L1	10	IFI6	9	SCGB1A1	9	ARVCF	9	MYLK	9	LRP1	9	ISG15	12	METRN	9	EIF1B	8	TMEM204	9
C1QTNF1	9	NDUFAF3	11	SERPING1	9	SCGB1A1	10	BST2	9	TJP3	9	GAS6	9	SELENOP	9	LIX1L	9	C1QB	12	KALRN	9	RHOU	8	EVA1B	9
MGP	9	PNPLA2	11	LMCD1	9	HEYL	10	TSPAN4	9	FMO5	9	LRRC56	9	HCFC2	9	YPEL2	9	ITPRIPL2	12	DHRS3	9	HEMK1	8	SORBS2	9
SCARF2	9	ECM2	10	CD151	9	NET1	10	ZEB2	9	SH3BGRL	9	CSRP1	9	NR1D1	9	TNS2	9	UACA	12	NNMT	9	CCND3	8	AEBP1	9
ITGA11	9	CXCL12	10	SYTL3	9	SERPING1	10	GOLM1	9	LIFR	9	NDUFAF3	9	PRDM6	9	JDP2	9	LAMB2	12	GLT8D1	9	CELF2	8	JCAD	9
TGM2	9	MRVI1	10	PLEKHH2	9	COL1A1	10	IFI35	9	ARRDC2	9	PLN	8	TIMP1	9	VAMP5	9	PKIG	12	CD81	9	ZEB2	8	PCDH7	9
SLC40A1	9	PRELP	10	PRKG1	9	TGFB1I1	10	IGFBP3	9	NFIA	9	RGS5	8	GNB4	9	ISG15	9	C1QC	12	PDLIM7	9	ETV3	8	COL6A2	9
CEACAM6	9	CD28	10	PDGFRB	9	HOXB4	10	CFB	9	GNAI2	9	SPEG	8	EMILIN1	9	FLCN	9	IFI6	12	TNFSF12	9	DBP	8	DCLK2	9
ATP6V1H	9	PDLIM3	10	EIF1B	9	BPIFB1	10	GAS7	9	COL3A1	9	MCAM	8	FILIP1L	9	PKIG	9	BST2	12	TNS1	9	TPP1	8	GPD1L	9
CD248	9	GATA6	10	HEMK1	9	C5AR1	10	ZFP36L2	9	PER1	9	TAGLN	8	RCN3	9	LXN	9	IFI35	12	MYADM	9	B2M	8	LYN	9
ETS2	9	ARHGEF17	10	FKBP10	9	LRTOMT	10	CD63	9	FMOD	9	ECM2	8	BPIFB1	9	EPC1	9	LGALS1	12	LAMB2	9	ZFP36L1	8	UACA	9
RARRES2	9	TNS2	10	SMTN	9	PARVA	10	AKAP13	9	MAP2K3	9	MRVI1	8	ADGRL2	9	HAGHL	9	PLBD2	12	IGFBP5	9	CCDC85B	8	SPON2	9
VCAN	9	SULF1	10	AMDHD2	9	NPDC1	10	JUN	9	CNN3	9	ADAMTS2	8	GLI2	9	MT2A	9	AXL	12	ATP6V0D1	9	CST3	8	SERPINH1	9
TGFB1I1	9	DCLK2	10	EGR1	9	PROM1	10	FBLN5	8	MYH10	9	TMEM204	8	ARHGEF25	9	COL4A1	9	STARD10	12	DDAH2	9	GLUL	8	FOXP1	9
ELN	9	SDCBP	10	SPRYD3	9	LGALS1	10	IL33	8	PRKCE	9	SLC40A1	8	PARVA	9	LGALS3	9	CFB	12	ZFP36L1	9	LGALS3	8	AXL	9
COL16A1	9	PRKG1	10	FAM210B	9	UNC93B1	10	PDGFRA	8	SULF2	9	MSLN	8	TAMM41	9	PDE5A	8	GSN	12	EPS15	9	IGFBP7	7	TCP11L2	9
RRAS	9	IGFBP5	10	CELF2	9	LGALS3	10	AEBP1	8	DBP	9	FMO2	8	CCDC102B	9	MGP	8	MYL9	11	MYH11	8	METRN	7	S100A11	9
HOXB4	9	FAM83E	10	ECM1	9	RGS5	9	PCOLCE	8	MYL6	9	METRN	8	IFT172	9	PID1	8	MCAM	11	PRELP	8	LDOC1	7	PALLD	9
MAFB	9	SPRYD3	10	C1R	9	ADIRF	9	ATP6V1H	8	TPP1	9	FLNA	8	C8orf34	9	ACTA2	8	MFAP4	11	CPED1	8	EDIL3	7	PTGIS	8
BIN3	9	GOLM1	10	LGALS1	9	IFITM2	9	FAM174B	8	PNPLA2	9	NRP1	8	STARD10	9	CCDC80	8	ACTA2	11	CAMK1	8	FLNA	7	KANK2	8
TPM2	9	NPEPL1	10	B2M	9	KANK2	9	PRUNE2	8	SCARF2	8	FMO5	8	KLF6	9	RASL12	8	SPARCL1	11	ABI3BP	8	CPE	7	ISM1	8
CRISPLD2	9	CFB	10	METTL7A	9	TAGLN	9	COL6A2	8	EDNRA	8	NNMT	8	CCDC85B	9	CXCL6	8	MGMT	11	SPARCL1	8	SYTL3	7	TGM2	8
TMEM43	9	HMGN3	10	HMGN3	9	PID1	9	EFEMP2	8	IER5L	8	SH3BGRL	8	GSN	9	ACTR8	8	HCFC2	11	CBX7	8	PDGFRB	7	THY1	8
ITPRIPL2	9	ANXA11	10	CD74	9	LHFPL6	9	CD248	8	ITGA11	8	LIFR	8	UNC93B1	9	MGMT	8	CD248	11	COL3A1	8	LYN	7	CEACAM6	8
CCND3	9	EDNRA	9	BMPR2	9	SORBS1	9	DDX60L	8	MUC5B	8	TGFB1I1	8	TRIM8	9	NR1D1	8	C1S	11	BIN3	8	MYO15B	7	CMKLR1	8
C1QC	9	CPED1	9	CCDC3	8	EDIL3	9	NBL1	8	SH3RF1	8	DPYSL3	8	IFITM3	8	NET1	8	TGFB1I1	11	GLI2	8	ACTN1	7	CPE	8
PROM1	9	RASL12	9	ACTG2	8	ARHGEF17	9	ETS1	8	PCDH7	8	MAFB	8	MMP2	8	SERPING1	8	PPP2CB	11	DUSP1	8	IFI6	7	MXRA8	8
STMN3	9	RGL3	9	INMT	8	RHOB	9	TNS2	8	PDZRN3	8	LRTOMT	8	KCTD10	8	COL16A1	8	PDGFRB	11	ZNF440	8	ATP6V0D1	7	SYTL3	8
HSPG2	9	FBLN1	9	THBS2	8	KCTD10	9	SYNPO	8	ARHGEF17	8	ACSF2	8	LIX1L	8	PPP1R12B	8	PARVA	11	IFT172	8	C1R	7	DCN	8
CHKA	9	SH3RF1	9	RGL3	8	GLI3	9	FBN1	8	HEYL	8	PARVA	8	CLU	8	RCN3	8	GEM	11	BST2	8	IGFBP3	7	PER1	8
SERPINB1	9	ABI3BP	9	MSRB3	8	C1S	9	FAS	8	FSTL1	8	CRISPLD2	8	NFATC4	8	LAMB1	8	HAGHL	11	MYH10	8	KLF6	7	TNS1	8
ACTG1	9	CXCL6	9	GATA6	8	SYNPO	9	PDGFRB	8	HCFC2	8	LTBP3	8	CD81	8	SNX21	8	LRRC56	11	SERPINH1	8	HMGN3	7	LAMB2	8
GLUL	9	IFITM3	9	EVA1B	8	VIM	9	PDLIM7	8	PRDM6	8	AMDHD2	8	DCLK2	8	LYN	8	CD63	11	FOXP1	8	ANXA11	7	CNN3	8
CRIP2	9	EPB41L1	9	SORBS2	8	FBN1	9	GPD1L	8	SPARC	8	PKIG	8	VAMP5	8	VCL	8	BMPR2	11	LGALS1	8	CD74	7	GOLM1	8
ANXA1	9	PDZRN3	9	SORBS1	8	PPP2CB	9	SARAF	8	TIMP1	8	CCDC102B	8	MTUS1	8	SDC3	8	CRTAP	11	MT2A	8	GSN	7	UCP2	8
COL14A1	8	TIMP2	9	PRRX1	8	SDCBP	9	MYADM	8	CD151	8	PROM1	8	ANKDD1B	8	MAP2K3	8	SPEG	10	MYL6	8	SOD2	7	THBS2	7
ADIRF	8	SPARCL1	9	MMP23B	8	AKAP6	9	FKBP10	8	FCER1G	8	KLF6	8	FCGR2A	8	IFI6	8	IER5L	10	TCP11L2	8	ZFP36L2	7	CCDC80	7
LHFPL6	8	MGMT	9	EDIL3	8	DNAH5	9	PIGR	8	GLT8D1	8	ACTG1	8	PMP22	8	TNKS1BP1	8	CPED1	10	CD74	8	ACTG1	7	CD28	7
CD28	8	CPE	9	RHOB	8	ACSF2	9	ARHGEF40	8	KCNMA1	8	TRIM8	8	ATP6V0D1	8	PLBD2	8	RASL12	10	NPC2	8	ANXA1	7	GFPT2	7
DEPP1	8	PPIA	9	CAVIN1	8	NME2	9	MYO1E	8	PPP2CB	8	PID1	7	LRRC56	8	NPEPL1	8	THY1	10	PTGIS	7	PDE5A	6	RARRES2	7
ATP10A	8	CDH11	9	SELENOP	8	C1QB	9	EPC1	8	PRKG1	8	CNN1	7	SLC9A3R2	8	STARD10	8	CXCL6	10	LMOD1	7	IFITM3	6	COL16A1	7
GFPT2	8	ETS1	9	DHRS3	8	ANGPTL2	9	GEM	8	ZBTB47	8	PDGFRA	7	HMGN3	8	CFB	8	KIF1C	10	ISM1	7	YPEL2	6	SYNPO	7
EPB41L1	8	ARMCX3	9	RARRES2	8	DUSP1	9	C3	8	ARHGEF25	8	EFEMP1	7	ANXA11	8	PNPLA2	8	NNMT	10	BGN	7	JDP2	6	GNAI2	7
CLEC14A	8	LAMB1	9	MAP3K8	8	ACTN1	9	IFI44L	8	ITPRIPL2	8	KIF1C	7	CD63	8	SERPINB1	8	CDS1	10	TMEM204	7	DSTN	6	PIGR	7
KALRN	8	DPYSL3	9	CDH11	8	SDC3	9	IL18BP	8	ANGPTL2	8	MMP2	7	RGS5	7	PALLD	8	AKAP12	10	MFGE8	7	MTUS1	6	ARHGEF40	7
AQP1	8	KCNMA1	9	HOXB4	8	ZNF440	9	DDAH2	8	ARVCF	8	ARHGEF17	7	SFRP4	7	MYH11	7	RRAS	10	AEBP1	7	TMEM43	6	PROM1	7
TIMP2	8	ANKDD1B	9	GNAI2	8	TNKS1BP1	9	AXL	8	IFI35	8	CALD1	7	RGL3	7	DACT3	7	FILIP1L	10	ATP10A	7	ITPRIPL2	6	IL10RA	7
KLHDC8B	8	LRTOMT	9	TNFSF12	8	PLBD2	9	ANKRD65	8	METTL7A	8	TIMP2	7	GATA6	7	FCGBP	7	RCN3	10	CXCL6	7	UACA	6	ZEB2	7
NMI	8	VCL	9	ARHGEF10	8	RBPMS	9	EDNRA	7	GSN	8	SPARC	7	FBLN1	7	ADAMTS2	7	CD81	10	PRRX1	7	PLPP1	6	ARVCF	7
SLC4A4	8	PIGR	9	MYO15B	8	UCP2	9	CXCL12	7	AKAP13	8	MXRA8	7	EVA1B	7	ATP6V1H	7	GPD1L	10	CAVIN1	7	IFT172	6	ARHGAP1	7
LRP1	8	PLPP1	9	NPDC1	8	ANKRD65	9	ACTA2	7	OGN	7	PPIA	7	ACTR8	7	KALRN	7	LYN	10	AQP1	7	SERPINH1	6	CD63	7
COL1A1	8	IL18BP	9	NME2	8	ANXA11	9	IER5L	7	SPEG	7	NFATC4	7	JCAD	7	CMPK2	7	MYADM	10	MGMT	7	IL18BP	6	LTBP1	6
YPEL2	8	SLC9A3R2	9	UACA	8	OGN	8	CPED1	7	MYL9	7	EMILIN1	7	RHOB	7	DHRS3	7	FLCN	10	NR1D1	7	UCP2	6	PDGFRA	6
AKAP12	8	SOD2	9	SPON2	8	LTBP1	8	RASL12	7	MGP	7	RRAS	7	CBX7	7	NMI	7	CCDC102B	10	CD151	7	MYL6	6	BGN	6
EMILIN1	8	ITGA8	8	STMN3	8	LMOD1	8	CAMK1	7	ECM2	7	RCN3	7	TPM2	7	DDX60L	7	EGR1	10	ETS1	7	METTL7A	6	SH3RF1	6
SULF1	8	SFRP4	8	SORBS3	8	MFAP4	8	THY1	7	PRELP	7	VIM	7	LRTOMT	7	CDH11	7	ACTN1	10	FILIP1L	7	S100A11	6	KCNMA1	6
SDCBP	8	MYL9	8	TSPAN4	8	FBLN1	8	SLC40A1	7	MSRB3	7	PRKG1	7	TPM1	7	VCAN	7	ZNF440	10	VAMP5	7	AKAP13	6	FBN1	6
NFIA	8	MMP1	8	NFIX	8	MFGE8	8	CMKLR1	7	EPB41L1	7	BIN3	7	FKBP10	7	PLEKHH2	7	SERPINH1	10	DPYSL3	7	JUN	6	BIN3	6
DNAH5	8	PPP1R14A	8	PRKCE	8	OLFML2B	8	FSTL1	7	PTGS2	7	C5AR1	7	ITPRIPL2	7	FAS	7	DDAH2	10	DNAH5	7	RGS5	5	EIF1B	6
SELENBP1	8	FCGBP	8	HSPG2	8	LDOC1	8	SH3BGRL	7	MYLK	7	SMTN	7	FAM83E	7	ADGRL2	7	SULF2	10	ANKDD1B	7	FCGBP	5	PARVA	6
ISG15	8	BGN	8	UNC93B1	8	ANTXR1	8	CDS1	7	SPARCL1	7	STMN3	7	PKIG	7	ARHGEF10	7	METTL7A	10	ZBTB47	7	CD28	5	DUSP1	6
C1QB	8	EFEMP1	8	GAS7	8	CALD1	8	LMCD1	7	CD248	7	C8orf34	7	MYO1E	7	ACSF2	7	S100A11	10	RHOU	7	ATP10A	5	HMGN3	6
FLCN	8	FBLIM1	8	CHKA	8	COL1A2	8	CLU	7	NNMT	7	GOLM1	7	FAM210B	7	PARVA	7	SOD2	10	GPD1L	7	EPB41L1	5	ACTG2	5
EGR1	8	KIF1C	8	CRIP2	8	TJP3	8	YPEL2	7	LRP1	7	MT2A	7	SDC3	7	TAMM41	7	PALLD	10	NME2	7	SELENOP	5	LHFPL6	5
LXN	8	JCAD	8	ANXA1	8	VCAN	8	JDP2	7	ETS2	7	BMPR2	7	ECM1	7	TMEM43	7	JUN	10	PLPP1	7	TJP3	5	CAMK1	5
SPRYD3	8	PTGS2	8	COL14A1	7	ELN	8	SULF1	7	GNB4	7	LGALS3	7	CSRP1	7	FGL2	7	COL14A1	9	EGR1	7	LRP1	5	KIF1C	5
ACTN1	8	MYLK	8	MCAM	7	PLEKHH2	8	HTRA1	7	PPP1R12B	7	CCDC3	6	HSPG2	7	SPRYD3	7	CD28	9	NFIX	7	CD151	5	ARHGEF17	5
C8orf34	8	SCGB1A1	8	KANK2	7	ARMCX3	8	SDCBP	7	MAFB	7	MYL9	6	NDUFAF3	7	NUAK1	7	MSRB3	9	PLBD2	7	ETS1	5	COL1A1	5
CSRP1	8	ETS2	8	MFAP4	7	HTRA1	8	EIF1B	7	AKAP6	7	KANK2	6	S100A11	7	TSPAN4	7	CMKLR1	9	NPEPL1	7	ARMCX3	5	AKAP12	5
IGFBP3	8	GNB4	8	PPP1R14A	7	ADGRL2	8	FMOD	7	ISG15	7	DACT3	6	NPC2	7	TPP1	7	HEYL	9	GLUL	7	VIM	5	HTRA1	5
NDUFAF3	8	RRAS	8	PDLIM3	7	TPM2	8	FCGR2A	7	MYADM	7	IL33	6	ECM2	6	METTL7A	7	FLNA	9	JUN	7	ZBTB47	5	SARAF	5
COL4A1	8	JDP2	8	DEPP1	7	WBP1L	8	HEMK1	7	LAMB2	7	MSRB3	6	IER5L	6	CHKA	7	EFEMP2	9	MGP	6	LRTOMT	5	LTBP3	5
SOD2	8	FILIP1L	8	CEACAM6	7	TAMM41	8	CCND3	7	IGFBP5	7	FBLIM1	6	KIF1C	6	IFITM2	6	MAP3K8	9	ACTA2	6	TPM1	5	NPDC1	5
BMPR2	8	DSTN	8	FMO2	7	TMEM43	8	SPON2	7	HAGHL	7	SORBS2	6	EPB41L1	6	THBS2	6	NFATC4	9	CALD1	6	FKBP10	5	AMDHD2	5
IFITM2	7	VIM	8	FAM174B	7	FAM83E	8	LXN	7	BST2	7	MUC5B	6	PTGS2	6	EVA1B	6	PPP1R12B	9	HCFC2	6	PIGR	5	ACTN1	5
MMP1	7	C5AR1	8	ANTXR1	7	FGL2	8	SORBS3	7	AXL	7	ATP6V1H	6	HEYL	6	MFGE8	6	DSTN	9	FMO5	6	EGR1	5	ID4	4.5
TAGLN	7	TPM1	8	SCGB1A1	7	PLPP1	8	ZNF440	7	TCP11L2	7	PRUNE2	6	DHRS3	6	PRRX1	6	MTUS1	9	MXRA8	6	ECM1	5	MFAP4	4
INMT	7	FMOD	8	HEYL	7	FAM210B	8	SERPINH1	7	ANKRD65	7	ANTXR1	6	TJP3	6	MMP2	6	FAS	9	LIFR	6	LGALS1	5	FBLIM1	4
SH3RF1	7	SMTN	8	GLI3	7	IL10RA	8	FOXP1	7	LMOD1	6	MYLK	6	SH3BGRL	6	JCAD	6	ZBTB47	9	CLU	6	PRKCE	5	OLFML2B	4
A2M	7	APOL3	8	COL6A1	7	ECM1	8	RBPMS	7	CXCL12	6	CMKLR1	6	DDX60L	6	KCTD10	6	DCN	9	SDCBP	6	STARD10	5	ATP6V1H	4
IFITM3	7	C1QC	8	TJP3	7	GAS6	8	SULF2	7	PPP1R14A	6	KLHDC8B	6	RRAS	6	GLI3	6	APOL3	9	DCN	6	CFB	5	CMPK2	4
PRUNE2	7	HAGHL	8	SLC4A4	7	SULF2	8	STARD10	7	CPED1	6	C1S	6	VIM	6	NNMT	6	FGL2	9	WBP1L	6	SERPINB1	5	LMCD1	4
KCTD10	7	RBPMS	8	COL1A1	7	S100A11	8	B2M	7	FBLN1	6	COL1A1	6	PPP2CB	6	ETS2	6	ARHGEF40	9	ACSF2	6	CD63	5	MAP3K8	4
EFEMP2	7	ARHGAP1	8	LIFR	7	EPS15	8	PNPLA2	7	DEPP1	6	AKAP12	6	PRKG1	6	PPIA	6	C3	9	ACTN1	6	BMPR2	5	YPEL2	4
HCFC2	7	ZFP36L2	8	CD81	7	JUN	8	CST3	7	TMEM204	6	PLEKHH2	6	COL3A1	6	ARRDC2	6	ETV3	9	CELF2	6	ID4	4.5	DSTN	4
NET1	7	CRTAP	8	DCLK2	7	SCARF2	7	COL14A1	6	AEBP1	6	SYNPO	6	ARHGEF10	6	MAP3K8	6	ARHGAP1	9	C3	6	IER5L	4	ARHGEF25	4
FMO5	7	PLN	7	BPIFB1	7	FBLIM1	7	PTGIS	6	CXCL6	6	PDLIM7	6	MYADM	6	DPYSL3	6	CST3	9	CFB	6	LHFPL6	4	EPC1	4
ARRDC2	7	LTBP1	7	SNX21	7	MSLN	7	SPEG	6	KALRN	6	RHOU	6	PIGR	6	ABCA6	6	NPC2	9	UNC93B1	6	SH3RF1	4	GAS6	4
FCER1G	7	ADIRF	7	SARAF	7	SORBS2	7	MYH11	6	RHOB	6	VCL	6	C1QC	6	TNFSF12	6	C1QTNF1	8	CHKA	6	OLFML2B	4	SLC9A3R2	4
GLT8D1	7	C1QTNF1	7	APOL3	7	ABI3BP	7	PID1	6	CAVIN1	6	APOL3	6	PROM1	6	C1QB	6	DACT3	8	ITGA8	5	DDX60L	4	TPP1	4
ARMCX3	7	ACTG2	7	C1QB	7	MMP23B	7	CNN1	6	SELENOP	6	CCND3	6	GEM	6	IGFBP5	6	CNN1	8	CCDC80	5	ELN	4	ZFP36L1	4
DSTN	7	IL33	7	FLCN	7	PCDH7	7	MRVI1	6	COL1A2	6	EGR1	6	DDAH2	6	SPON2	6	IGFBP7	8	ACTR8	5	CD81	4	JUN	4
LAMB1	7	LHFPL6	7	CCDC102B	7	PDZRN3	7	ISM1	6	NMI	6	CNN3	6	SULF2	6	FAM210B	6	PDLIM3	8	CMPK2	5	NFIA	4	MMP1	3.5
KCNMA1	7	TGM2	7	DUSP1	7	CLEC14A	7	ADAMTS2	6	COL6A1	6	MYH10	6	SOD2	6	NFIX	6	COL6A1	8	COL1A2	5	ADGRL2	4	PDLIM3	3.5
PPP2CB	7	MUC5B	7	MAP2K3	7	PRDM6	7	CD28	6	NET1	6	C1R	6	PLN	5	LRRC56	6	ABCA6	8	NMI	5	PDLIM7	4	FMO2	3.5
MTUS1	7	SORBS1	7	EPC1	7	TIMP1	7	TGM2	6	CPE	6	LGALS1	6	OGN	5	IFI35	6	AKAP6	8	CD248	5	GPD1L	4	SFRP4	3
PDLIM7	7	COL6A2	7	ETV3	7	MAP3K8	7	RGL3	6	CDS1	6	ARHGAP1	6	ADIRF	5	SLC9A3R2	6	IGFBP5	8	SERPING1	5	ARHGEF25	4	GATA6	3
DCN	7	SELENOP	7	DBP	7	AKAP12	7	CEACAM6	6	LIX1L	6	HSPG2	6	INMT	5	CSRP1	6	NUAK1	8	SH3BGRL	5	PARVA	4	NR1D1	3
VCL	7	KLHDC8B	7	COL4A1	7	TNS2	7	METRN	6	EMILIN1	6	B2M	6	THBS2	5	ZFP36L2	6	C1R	8	LIX1L	5	ISG15	4	SLC4A4	3
NPDC1	7	COL1A2	7	SERPINB1	7	ABCA6	7	ARHGEF17	6	TNS2	6	ZFP36L1	6	ITGA11	5	TRIM8	6	CCDC3	7	FBN1	5	MYADM	4	CDH11	3
UACA	7	NRP1	7	AKAP13	7	GLI2	7	SCGB1A1	6	SULF1	6	CD74	6	ANTXR1	5	CRTAP	6	PDE5A	7	SNX21	5	NME2	4	NBL1	3
ANGPTL2	7	SERPING1	7	ITGA8	6	TNS1	7	TIMP2	6	LAMB1	6	COL14A1	5	TIMP2	5	KANK2	5	ITGA8	7	ISG15	5	IGFBP5	4	ABCA6	3
GEM	7	C1S	7	ADIRF	6	CRISPLD2	7	MGMT	6	ADGRL2	6	EDNRA	5	COL6A1	5	SCARF2	5	FBLN5	7	EPC1	5	MYO1E	4	PDGFRB	3
GAS6	7	LIX1L	7	FBLN5	6	AMDHD2	7	LRP1	6	C5AR1	6	PRELP	5	NRP1	5	CNN1	5	MRVI1	7	IFI6	5	DUSP1	4	ADGRL2	3
IL18BP	7	NBL1	7	SCARF2	6	C1QC	7	RARRES2	6	TPM2	6	PPP1R14A	5	NET1	5	MRVI1	5	ITGA11	7	HAGHL	5	PROM1	4	LRTOMT	3
IFI35	7	TGFB1I1	7	TAGLN	6	MYH10	7	ARMCX3	6	SELENBP1	6	TGM2	5	CDS1	5	BGN	5	PCOLCE	7	NDUFAF3	5	MAP2K3	4	FMOD	3
LGALS1	7	ELN	7	LHFPL6	6	DDAH2	7	RCN3	6	TPM1	6	THY1	5	NBL1	5	ABI3BP	5	HOXB4	7	PNPLA2	5	IFI35	4	ACSF2	3
MYL6	7	FBN1	7	ITGA11	6	CCDC85B	7	DCLK2	6	PMP22	6	SORBS1	5	FCER1G	5	IFITM3	5	LTBP3	7	ZFP36L2	5	PLBD2	4	TAMM41	3
CFB	7	NFIA	7	RASL12	6	PALLD	7	NFIA	6	SORBS3	6	CXCL6	5	PPP1R12B	5	COL6A2	5	CNN3	7	ID4	4.5	NDUFAF3	4	SMTN	3
EPS15	7	COL3A1	7	THY1	6	C1QTNF1	6	TNS1	6	ECM1	6	PCDH7	5	JDP2	5	KLHDC8B	5	IFT172	7	MCAM	4	GAS7	4	ANGPTL2	3
CRTAP	7	TNFSF12	7	SLC40A1	6	INMT	6	ISG15	6	IFI44L	6	ETS2	5	HOXB4	5	HCFC2	5	IFI44L	7	TAGLN	4	MMP1	3.5	MYO1E	3
PLN	6	PER1	7	ACTR8	6	GATA6	6	LAMB2	6	ATP6V0D1	6	TIMP1	5	FAS	5	PRDM6	5	SLC9A3R2	7	OLFML2B	4	PDLIM3	3.5	FAM210B	3
SFRP4	6	SELENBP1	7	LDOC1	6	ATP10A	6	FLCN	6	ETV3	6	GNB4	5	BIN3	5	MXRA8	5	PRKCE	7	NET1	4	FMO2	3.5	BST2	3
ACTG2	6	WBP1L	7	SPARCL1	6	AQP1	6	ANGPTL2	6	FOXP1	6	COL16A1	5	GPD1L	5	ELN	5	ZFP36L1	7	COL1A1	4	CLEC14A	3.5	CELF2	3
MFAP4	6	PMP22	7	SPARC	6	EFEMP2	6	SPRYD3	6	TNKS1BP1	6	SDCBP	5	TNFSF12	5	EMILIN1	5	GAS7	7	ETS2	4	CCDC3	3	ATP6V0D1	3
EDNRA	6	CELF2	7	TIMP1	6	NR1D1	6	IL10RA	6	KLF6	6	GLI2	5	MYO15B	5	GLT8D1	5	CRIP2	7	CDS1	4	PTGIS	3	B2M	3
IGFBP7	6	C3	7	FCER1G	6	CD248	6	MAP2K3	6	PDE5A	5	TNS1	5	ZNF440	5	CD81	5	RGS5	6	TGFB1I1	4	SPEG	3	PNPLA2	3
CCDC80	6	LRRC56	7	TGFB1I1	6	CD151	6	GAS6	6	MCAM	5	MYADM	5	BST2	5	DSTN	5	PRELP	6	HOXB4	4	SFRP4	3	LGALS3	3
EFEMP1	6	TNKS1BP1	7	VAMP5	6	SYTL3	6	MT2A	6	IL33	5	MAP2K3	5	TSPAN4	5	MAFB	5	FCGBP	6	HTRA1	4	THBS2	3	NPC2	3
CAMK1	6	UCP2	7	MAFB	6	NBL1	6	TCP11L2	6	RASL12	5	C3	5	ARVCF	5	DNAH5	5	GFPT2	6	PER1	4	GATA6	3	CRTAP	3
MSLN	6	UNC93B1	7	DNAH5	6	GNB4	6	NDUFAF3	6	CEACAM6	5	IL18BP	5	FOXP1	5	DCN	5	EDIL3	6	ARHGEF25	4	SORBS1	3	EDNRA	2.5
PCOLCE	6	TRIM8	7	ANKDD1B	6	NFATC4	6	ACTG1	6	EDIL3	5	IFI35	5	MT2A	5	C5AR1	5	VCAN	6	LXN	4	PRUNE2	3	PID1	2.5
SORBS1	6	OGN	6	ZBTB47	6	COL16A1	6	BMPR2	6	KCTD10	5	SLC9A3R2	5	ZFP36L1	5	SMTN	5	ELN	6	STMN3	4	SPARCL1	3	CNN1	2.5
ABI3BP	6	MCAM	6	PER1	6	GLT8D1	6	LGALS3	6	NR1D1	5	AXL	5	ID4	4.5	CCND3	5	STMN3	6	SORBS3	4	ETS2	3	MRVI1	2.5
MMP23B	6	A2M	6	LYN	6	PDGFRB	6	CRIP2	6	RARRES2	5	S100A11	5	MYH11	4	PROM1	5	ZEB2	6	CSRP1	4	MAP3K8	3	ITGA11	2.5
FAM174B	6	PCDH7	6	CRISPLD2	6	GPD1L	6	C1QTNF1	5	DDX60L	5	EPS15	5	FBLN5	4	SORBS3	5	TPP1	6	COL4A1	4	CDH11	3	RASL12	2.5
PDZRN3	6	CMPK2	6	TAMM41	6	SARAF	6	TMEM204	5	RRAS	5	COL4A1	5	ACTG2	4	ZEB2	5	GLUL	6	ACTG1	4	VCAN	3	MSRB3	2.5
COL6A2	6	FSTL1	6	LTBP3	6	SMTN	6	EVA1B	5	PLEKHH2	5	PALLD	5	PDGFRA	4	C8orf34	5	LMOD1	5	LGALS3	4	FCER1G	3	ANTXR1	2.5
FLNA	6	PRDM6	6	PKIG	6	EPC1	6	PTGS2	5	VAMP5	5	JUN	5	CCDC80	4	UCP2	5	TAGLN	5	CRIP2	4	PLEKHH2	3	PTGS2	2.5
NRP1	6	SLC4A4	6	FGL2	6	C8orf34	6	MYLK	5	SYNPO	5	CPED1	4	FCGBP	4	CCDC85B	5	DEPP1	5	CRTAP	4	ABCA6	3	PRKG1	2.5
SERPING1	6	PPP1R12B	6	LXN	6	AXL	6	AQP1	5	EIF1B	5	GFPT2	4	CAMK1	4	CD74	5	SLC40A1	5	MMP1	3.5	SDCBP	3	GLI2	2.5
LMCD1	6	HOXB4	6	SDC3	6	COL4A1	6	DHRS3	5	ARHGEF10	5	ACTR8	4	SORBS2	4	GAS7	5	LDOC1	5	PDLIM3	3.5	DNAH5	3	CRISPLD2	2.5
CDH11	6	HTRA1	6	NUAK1	6	CD63	6	CPE	5	PARVA	5	JCAD	4	OLFML2B	4	GLUL	5	SCGB1A1	5	FMO2	3.5	FMOD	3	PMP22	2.5
ETS1	6	SNX21	6	GOLM1	6	MYL9	5	VCAN	5	CRISPLD2	5	SELENOP	4	ARHGEF17	4	ID4	4.5	CAVIN1	5	CLEC14A	3.5	FLCN	3	COL14A1	2
CBX7	6	FCGR2A	6	PLBD2	6	FBLN5	5	TGFB1I1	5	TAMM41	5	KCTD10	4	SPARCL1	4	ECM2	4	GLI3	5	LTBP1	3	ANGPTL2	3	ITGA8	2
FILIP1L	6	FKBP10	6	RBPMS	6	MGP	5	FILIP1L	5	TMEM43	5	HCFC2	4	EFEMP2	4	IL33	4	YPEL2	5	SFRP4	3	CCDC102B	3	MCAM	2
CD81	6	NPDC1	6	STARD10	6	ECM2	5	KCNMA1	5	HEMK1	5	GLI3	4	CD248	4	IGFBP7	4	SULF1	5	ECM2	3	GEM	3	SCARF2	2
BPIFB1	6	ARHGEF40	6	PNPLA2	6	EFEMP1	5	BPIFB1	5	NME2	5	LIX1L	4	MXRA8	4	EFEMP1	4	WBP1L	5	GATA6	3	MT2A	3	DACT3	2
GNAI2	6	ZNF440	6	ANXA11	6	RGL3	5	PPP2CB	5	C1QB	5	VCAN	4	LIFR	4	AEBP1	4	VCL	5	DEPP1	3	ANKRD65	3	PRELP	2
AKAP6	6	IGFBP3	6	EPS15	6	GFPT2	5	PRKG1	5	FAM83E	5	BPIFB1	4	COL16A1	4	A2M	4	DUSP1	5	KIF1C	3	EDNRA	2.5	FBLN1	2
FAS	6	CCDC85B	6	CST3	6	PRRX1	5	GNAI2	5	FLCN	5	PPP2CB	4	TNS2	4	CEACAM6	4	FAM210B	5	LDOC1	3	PID1	2.5	MSLN	2
GLI2	6	SERPINB1	6	SPEG	5	MMP2	5	COL3A1	5	C1QC	5	GNAI2	4	PLEKHH2	4	OLFML2B	4	MYH10	5	TIMP2	3	CNN1	2.5	PRUNE2	2
LRTOMT	6	PALLD	6	LTBP1	5	JCAD	5	LYN	5	GEM	5	AKAP6	4	LAMB1	4	EPB41L1	4	CELF2	5	TIMP1	3	MRVI1	2.5	PDZRN3	2
FMOD	6	ANXA1	6	PID1	5	KALRN	5	APOL3	5	DDAH2	5	DNAH5	4	ZBTB47	4	PDZRN3	4	TNKS1BP1	5	LMCD1	3	ITGA11	2.5	HEYL	2
MYO15B	6	CCDC3	5	ACTA2	5	FSTL1	5	ITPRIPL2	5	RBPMS	5	ARHGEF25	4	FLCN	4	SCGB1A1	4	IGFBP3	5	CDH11	3	RASL12	2.5	GLI3	2
HEMK1	6	PTGIS	5	ISM1	5	SLC4A4	5	PLPP1	5	NPEPL1	5	TPM1	4	PLPP1	4	SYTL3	4	DBP	5	GNB4	3	RGL3	2.5	NNMT	2
NME2	6	IFITM2	5	CPED1	5	PPIA	5	CCDC102B	5	HSPG2	5	C1QB	4	ACTN1	4	RRAS	4	ID4	4.5	ELN	3	MSRB3	2.5	NFATC4	2
AMDHD2	6	MFAP4	5	FBLN1	5	ARRDC2	5	STMN3	5	UNC93B1	5	UACA	4	HAGHL	4	SULF1	4	SCARF2	4	ABCA6	3	MMP23B	2.5	EMILIN1	2
FAM83E	6	DACT3	5	AEBP1	5	CBX7	5	CNN3	5	ACTG1	5	LAMB2	4	NFIX	4	ARHGEF25	4	ISM1	4	GNAI2	3	MMP2	2.5	PPP1R12B	2
MYO1E	6	IGFBP7	5	PCOLCE	5	RCN3	5	IFT172	5	NPC2	5	FGL2	4	TNKS1BP1	4	FCGR2A	4	ADAMTS2	4	AKAP6	3	ANTXR1	2.5	FILIP1L	2
CCDC102B	6	MSLN	5	SH3RF1	5	DCLK2	5	ATP6V0D1	5	CRTAP	5	C1QC	4	CFB	4	FKBP10	4	OLFML2B	4	FAS	3	PCDH7	2.5	SULF1	2
IFI6	6	SORBS2	5	A2M	5	DPYSL3	5	ETV3	5	ID4	4.5	IFI6	4	PDLIM3	3.5	ARHGEF40	4	IFITM3	4	TMEM43	3	PTGS2	2.5	DPYSL3	2
HAGHL	6	ATP6V1H	5	METRN	5	PER1	5	CSRP1	5	PTGIS	4	BST2	4	FMO2	3.5	DDAH2	4	PRUNE2	4	LTBP3	3	SYNPO	2.5	WBP1L	2
BST2	6	MMP23B	5	PDZRN3	5	SELENBP1	5	MYL6	5	RGS5	4	CELF2	4	CLEC14A	3.5	FOXP1	4	KALRN	4	UACA	3	PRKG1	2.5	ARHGEF10	2
TSPAN4	6	FAM174B	5	CALD1	5	UACA	5	ANXA11	5	ADIRF	4	ECM1	4	SCARF2	3	DBP	4	CALD1	4	FAM83E	3	MAFB	2.5	PLPP1	2
ARVCF	6	PRUNE2	5	FLNA	5	LAMB2	5	ANXA1	5	INMT	4	IFI44L	4	TAGLN	3	B2M	4	COL1A2	4	PKIG	3	DCN	2.5	CCND3	2
PRKCE	6	CMKLR1	5	FMO5	5	PKIG	5	CCDC3	4	ACTA2	4	ATP6V0D1	4	ACTA2	3	KLF6	4	DHRS3	4	IFI44L	3	CRISPLD2	2.5	SPRYD3	2
NPEPL1	6	EFEMP2	5	NFATC4	5	ARHGEF40	5	IFITM2	4	OLFML2B	4	ETV3	4	CPED1	3	NPC2	4	PRDM6	4	GAS6	3	PMP22	2.5	C8orf34	2
DBP	6	SPARC	5	LAMB1	5	PMP22	5	MGP	4	FAM174B	4	MYL6	4	ADAMTS2	3	MMP1	3.5	SLC4A4	4	SULF2	3	OGN	2	ECM1	2
ANKRD65	6	NNMT	5	MTUS1	5	SPRYD3	5	THBS2	4	TIMP2	4	STARD10	4	CD28	3	PDLIM3	3.5	SH3BGRL	4	EDNRA	2.5	C1QTNF1	2	PLBD2	2
GSN	6	LMCD1	5	NFIA	5	NFIX	5	FBLN1	4	MGMT	4	UNC93B1	4	SLC40A1	3	CLEC14A	3.5	TIMP1	4	MRVI1	2.5	DACT3	2	IGFBP3	2
GAS7	6	LIFR	5	AKAP6	5	LRRC56	5	MSLN	4	SERPING1	4	ZFP36L2	4	MFGE8	3	ADIRF	3	ARRDC2	4	ITGA11	2.5	TAGLN	2	STARD10	2
NPC2	6	CLU	5	TPM2	5	TCP11L2	5	MFGE8	4	C1S	4	CHKA	4	ATP6V1H	3	SFRP4	3	ARMCX3	4	RASL12	2.5	IL33	2	SOD2	2
MYH11	5	PDGFRB	5	FCGR2A	5	KLF6	5	SORBS1	4	CLU	4	MMP1	3.5	FAM174B	3	MYL9	3	KCNMA1	4	MSRB3	2.5	PRELP	2	ACTG1	2
CXCL12	5	ADGRL2	5	IGFBP5	5	SOD2	5	ATP10A	4	NBL1	4	PDLIM3	3.5	CAVIN1	3	INMT	3	FBN1	4	MMP2	2.5	PPP1R14A	2	ECM2	1.5
IER5L	5	PDLIM7	5	IL10RA	5	CST3	5	LDOC1	4	ETS1	4	CLEC14A	3.5	COL1A2	3	GATA6	3	ARHGEF25	4	ANTXR1	2.5	BGN	2	INMT	1.5
PDGFRA	5	RHOU	5	GAS6	5	CRIP2	5	HEYL	4	NFATC4	4	MFAP4	3	CPE	3	SELENOP	3	SARAF	4	EDIL3	2.5	FBLIM1	2	CPED1	1.5
ADAMTS2	5	MYO1E	5	SERPINH1	5	PLN	4	FLNA	4	JDP2	4	ISM1	3	C1S	3	CD248	3	TMEM43	4	PTGS2	2.5	FBLN1	2	SCGB1A1	1.5
MSRB3	5	LXN	5	GSN	5	COL14A1	4	NRP1	4	FILIP1L	4	GATA6	3	CDH11	3	TJP3	3	MYO15B	4	MAFB	2.5	THY1	2	CALD1	1.5
FBLIM1	5	SDC3	5	ID4	4.5	SPEG	4	SPARC	4	RCN3	4	PCOLCE	3	YPEL2	3	HOXB4	3	FAM83E	4	CRISPLD2	2.5	MUC5B	2	TIMP2	1.5
MFGE8	5	IFI44L	5	LMOD1	4	CXCL12	4	TJP3	4	DCLK2	4	A2M	3	ABCA6	3	VIM	3	PIGR	4	PLN	2	CEACAM6	2	KLHDC8B	1.5
MUC5B	5	C1R	5	C1QTNF1	4	TGM2	4	PPIA	4	MTUS1	4	EPB41L1	3	SARAF	3	FBN1	3	SPON2	4	COL14A1	2	GFPT2	2	COL1A2	1.5
RHOB	5	PLBD2	5	DACT3	4	THY1	4	CD151	4	FAS	4	COL6A2	3	FMOD	3	TPM2	3	UCP2	4	SPEG	2	PRRX1	2	COL6A1	1.5
HEYL	5	METTL7A	5	PRELP	4	SLC40A1	4	FCER1G	4	ANKDD1B	4	SCGB1A1	3	NME2	3	GPD1L	3	PNPLA2	4	ADIRF	2	JCAD	2	PRDM6	1.5
SPARCL1	5	CHKA	5	CD28	4	KLHDC8B	4	CBX7	4	BIN3	4	RHOB	3	APOL3	3	MYO15B	3	ANXA1	4	C1QTNF1	2	PDZRN3	2	VCAN	1.5
MGMT	5	LGALS3	5	TMEM204	4	COL6A1	4	VAMP5	4	TNFSF12	4	DHRS3	3	AMDHD2	3	ANGPTL2	3	MMP1	3.5	FBLN5	2	ARHGEF17	2	TGFB1I1	1.5
C1S	5	KANK2	4	MUC5B	4	LRP1	4	VIM	4	LRTOMT	4	NMI	3	ANGPTL2	3	STMN3	3	FMO2	3.5	DACT3	2	RHOB	2	JDP2	1.5
MAP3K8	5	DEPP1	4	ABI3BP	4	RARRES2	4	TPM2	4	ACSF2	4	EFEMP2	3	DUSP1	3	C3	3	CLEC14A	3.5	IL33	2	HEYL	2	COL3A1	1.5
SYTL3	5	EVA1B	4	KIF1C	4	EMILIN1	4	VCL	4	SMTN	4	PRDM6	3	EGR1	3	IL18BP	3	SFRP4	3	CXCL12	2	FSTL1	2	SELENBP1	1.5
TNS2	5	PCOLCE	4	COL6A2	4	COL3A1	4	TAMM41	4	NPDC1	4	SERPING1	3	LXN	3	GOLM1	3	IFITM2	3	PDGFRA	2	NNMT	2	FKBP10	1.5
ANKDD1B	5	PRRX1	4	NR1D1	4	RHOU	4	LTBP3	4	APOL3	4	CLU	3	EPC1	3	ETV3	3	MGP	3	FBLIM1	2	NFATC4	2	IGFBP5	1.5
ACSF2	5	METRN	4	NNMT	4	ARHGEF10	4	AMDHD2	4	EGR1	4	GLT8D1	3	IFI6	3	RBPMS	3	TMEM204	3	FBLN1	2	AKAP12	2	GEM	1.5
FGL2	5	RHOB	4	AKAP12	4	HEMK1	4	PKIG	4	SPRYD3	4	FILIP1L	3	C1R	3	PRKCE	3	ATP10A	3	THY1	2	EMILIN1	2	CCDC3	1
SPON2	5	AQP1	4	DPYSL3	4	ITPRIPL2	4	LGALS1	4	FAM210B	4	DSTN	3	IFI35	3	IGFBP3	3	ABI3BP	3	MSLN	2	SULF1	2	OGN	1
NUAK1	5	NMI	4	SDCBP	4	CCDC102B	4	HMGN3	4	ZNF440	4	HTRA1	3	AXL	3	ARHGAP1	3	FMO5	3	SH3RF1	2	DCLK2	2	SPEG	1
GOLM1	5	FMO5	4	C5AR1	4	ARVCF	4	GSN	4	TSPAN4	4	LYN	3	MYL6	3	TCP11L2	3	MXRA8	3	CEACAM6	2	DPYSL3	2	MYH11	1
ARHGAP1	5	GLT8D1	4	SELENBP1	4	IL18BP	4	GLUL	4	C8orf34	4	FMOD	3	ANKRD65	3	NDUFAF3	3	DDX60L	3	ATP6V1H	2	C5AR1	2	IFITM2	1
SULF2	5	EIF1B	4	WBP1L	4	GOLM1	4	PLN	3	C3	4	HEMK1	3	COL4A1	3	HMGN3	3	CDH11	3	FAM174B	2	FAM83E	2	MYL9	1
TPP1	5	TNS1	4	ARHGEF25	4	IGFBP3	4	OGN	3	EPS15	4	ITPRIPL2	3	ACTG1	3	ANKRD65	3	SYTL3	3	JCAD	2	C1QC	2	FBLN5	1
B2M	5	NUAK1	4	CCND3	4	HSPG2	4	PDE5A	3	SERPINB1	4	IGFBP5	3	BMPR2	3	ANXA11	3	COL16A1	3	ARHGEF17	2	STMN3	2	IER5L	1
HMGN3	5	GEM	4	CNN3	4	AKAP13	4	MCAM	3	BMPR2	4	ANGPTL2	3	PID1	2.5	CD63	3	TNS2	3	HEYL	2	HAGHL	2	MFGE8	1
AKAP13	5	AXL	4	NPEPL1	4	TRIM8	4	KANK2	3	FBLN5	3	ARHGEF40	3	CNN1	2.5	CRIP2	3	NFIA	3	FSTL1	2	BST2	2	PCOLCE	1
TRIM8	5	PRKCE	4	ARHGAP1	4	FMO2	3.5	EFEMP1	3	ACTG2	3	PLPP1	3	MRVI1	2.5	ANXA1	3	RHOU	3	GLI3	2	C8orf34	2	ATP10A	1
OGN	4	S100A11	4	SULF2	4	CCDC80	3	IFITM3	3	PDGFRA	3	SORBS3	3	RASL12	2.5	ITGA11	2.5	PER1	3	RARRES2	2	GOLM1	2	IFITM3	1
PDE5A	4	CST3	4	SOD2	4	MUC5B	3	KALRN	3	LHFPL6	3	SDC3	3	EDIL3	2.5	RGL3	2.5	ARHGEF10	3	NBL1	2	AXL	2	FAM174B	1
ITGA8	4	IER5L	3	RGS5	3	METRN	3	COL6A1	3	EVA1B	3	NUAK1	3	PCDH7	2.5	MSRB3	2.5	CCND3	3	FCER1G	2	HSPG2	2	LDOC1	1
LTBP1	4	GFPT2	3	MYH11	3	MYLK	3	LIFR	3	CAMK1	3	ZNF440	3	SYNPO	2.5	MMP23B	2.5	SPRYD3	3	AKAP12	2	EPS15	2	RHOB	1
MYL9	4	KCTD10	3	IGFBP7	3	CMKLR1	3	ANKDD1B	3	CMPK2	3	DDAH2	3	MAFB	2.5	EDIL3	2.5	ANKRD65	3	EMILIN1	2	CHKA	2	DHRS3	1
PPP1R14A	4	HCFC2	3	TGM2	3	FLNA	3	TNFSF12	3	AQP1	3	GSN	3	DCN	2.5	PCDH7	2.5	EPS15	3	TNS2	2	PALLD	2	NMI	1
BGN	4	CD151	3	CXCL6	3	CDS1	3	SELENBP1	3	NRP1	3	GAS7	3	CRISPLD2	2.5	PTGS2	2.5	UNC93B1	3	PLEKHH2	2	TRIM8	2	MGMT	1
CXCL6	4	VAMP5	3	KLHDC8B	3	LIX1L	3	PARVA	3	COL1A1	3	CST3	3	PDE5A	2	SYNPO	2.5	ZFP36L2	3	SULF1	2	ECM2	1.5	EFEMP2	1
MYLK	4	ISG15	3	MGMT	3	RRAS	3	NPDC1	3	TGFB1I1	3	AKAP13	3	ITGA8	2	PRKG1	2.5	EDNRA	2.5	ARMCX3	2	CPED1	1.5	CD248	1
CMKLR1	4	MYADM	3	NET1	3	CD81	3	FGL2	3	ARMCX3	3	RGL3	2.5	LMOD1	2	GLI2	2.5	PID1	2.5	RCN3	2	EFEMP1	1.5	NET1	1
CAVIN1	4	C1QB	3	LRP1	3	LAMB1	3	PROM1	3	SNX21	3	MMP23B	2.5	MGP	2	CCDC3	2	RGL3	2.5	DCLK2	2	SORBS2	1.5	TJP3	1
FSTL1	4	IL10RA	3	ARRDC2	3	MTUS1	3	MYH10	3	PDLIM7	3	DCN	2.5	CXCL12	2	COL14A1	2	MMP23B	2.5	VIM	2	AEBP1	1.5	C1S	1
CPE	4	SERPINH1	3	ETS1	3	ZBTB47	3	ARVCF	3	PIGR	3	PMP22	2.5	LHFPL6	2	ITGA8	2	MMP2	2.5	KCNMA1	2	CXCL6	1.5	ETS2	1
GNB4	4	LGALS1	3	CBX7	3	TPM1	3	LRRC56	3	NFIX	3	PTGIS	2	PRELP	2	C1QTNF1	2	ANTXR1	2.5	BPIFB1	2	SCGB1A1	1.5	TIMP1	1
PPP1R12B	4	ZFP36L1	3	PPP1R12B	3	FCGR2A	3	PLBD2	3	CSRP1	3	IFITM2	2	PPP1R14A	2	MFAP4	2	PCDH7	2.5	MTUS1	2	CALD1	1.5	PPIA	1
SNX21	4	GLUL	3	JDP2	3	FKBP10	3	NPEPL1	3	STARD10	3	IGFBP7	2	ISM1	2	CXCL12	2	SYNPO	2.5	EIF1B	2	TIMP2	1.5	LIX1L	1
PDGFRB	4	CCDC80	2	KCNMA1	3	SPON2	3	HSPG2	3	S100A11	3	IER5L	2	THY1	2	TMEM204	2	PRKG1	2.5	C5AR1	2	COL1A2	1.5	CD151	1
LYN	4	CAMK1	2	PPP2CB	3	CNN3	3	TPP1	3	CD74	3	BGN	2	SORBS1	2	SH3RF1	2	GLI2	2.5	SARAF	2	NRP1	1.5	ARRDC2	1
SDC3	4	ACTR8	2	ABCA6	3	HAGHL	3	METTL7A	3	JUN	3	ATP10A	2	SH3RF1	2	CAVIN1	2	PMP22	2.5	TPM1	2	PRDM6	1.5	CLU	1
IL10RA	4	FLNA	2	BIN3	3	TSPAN4	3	CCDC85B	3	MYH11	2	IFITM3	2	CEACAM6	2	AQP1	2	PPP1R14A	2	NPDC1	2	SERPING1	1.5	TNS2	1
IFT172	4	DDX60L	2	VCL	3	ZEB2	3	SOD2	3	LTBP1	2	PRRX1	2	CMPK2	2	FSTL1	2	BGN	2	AMDHD2	2	COL1A1	1.5	VAMP5	1
MYH10	4	PPP2CB	2	FMOD	3	DBP	3	CHKA	3	KANK2	2	CD248	2	NMI	2	SPARCL1	2	FBLIM1	2	FLCN	2	COL3A1	1.5	LAMB1	1
ZEB2	4	GPD1L	2	LAMB2	3	CFB	3	SERPINB1	3	ADAMTS2	2	SLC4A4	2	MGMT	2	EFEMP2	2	EVA1B	2	C1QC	2	C1QB	1.5	HOXB4	1
SERPINH1	4	ACSF2	2	ACTN1	3	MAFB	2.5	PALLD	3	CD28	2	LRP1	2	GLI3	2	FMO5	2	A2M	2	FAM210B	2	LAMB2	1.5	DNAH5	1
C1R	4	TMEM43	2	IFT172	3	FCGBP	2	TRIM8	3	TGM2	2	CD151	2	NNMT	2	LIFR	2	PRRX1	2	C8orf34	2	NFIX	1.5	ANKDD1B	1
LRRC56	4	ITPRIPL2	2	SLC9A3R2	3	PCOLCE	2	EDIL3	2.5	SLC40A1	2	MAP3K8	2	RARRES2	2	GNB4	2	JCAD	2	ECM1	2	PLN	1	ZBTB47	1
MT2A	4	FGL2	2	FOXP1	3	COL6A2	2	RGS5	2	MFGE8	2	SYTL3	2	LMCD1	2	NFATC4	2	PDZRN3	2	S100A11	2	MGP	1	PDLIM7	1
RBPMS	4	EGR1	2	TNKS1BP1	3	SELENOP	2	MYL9	2	KIF1C	2	ELN	2	DPYSL3	2	AKAP12	2	ARHGEF17	2	BMPR2	2	KANK2	1	RHOU	1
TCP11L2	4	MAP2K3	2	KLF6	3	DHRS3	2	ACTG2	2	LDOC1	2	CD81	2	FBN1	2	DCLK2	2	MYLK	2	KLHDC8B	1.5	SCARF2	1	TNFSF12	1
METTL7A	4	IFI6	2	ANKRD65	3	SPARC	2	DEPP1	2	CBX7	2	HOXB4	2	SDCBP	2	BPIFB1	2	TJP3	2	COL6A1	1.5	MFAP4	1	VCL	1
CCDC85B	4	DDAH2	2	MMP2	2.5	ETS2	2	ABI3BP	2	YPEL2	2	PDGFRB	2	PDLIM7	2	RHOU	2	RARRES2	2	NRP1	1.5	ISM1	1	ISG15	1
ANXA11	4	IFI35	2	GLI2	2.5	CLU	2	EPB41L1	2	HTRA1	2	ZBTB47	2	C5AR1	2	HEMK1	2	LIX1L	2	VCAN	1.5	ADAMTS2	1	MYO15B	1
CD74	4	ETV3	2	DCN	2.5	NFIA	2	KCTD10	2	DNAH5	2	TPM2	2	ISG15	2	MYADM	2	ETS1	2	JDP2	1.5	TGM2	1	NME2	1
PALLD	4	MT2A	2	IL33	2	GNAI2	2	HCFC2	2	TNS1	2	PER1	2	LTBP3	2	APOL3	2	BPIFB1	2	FKBP10	1.5	CAMK1	1	ITPRIPL2	1
CD63	4	CSRP1	2	MSLN	2	LYN	2	NR1D1	2	PKIG	2	SPON2	2	SMTN	2	CCDC102B	2	ANKDD1B	2	GEM	1.5	ABI3BP	1	FAM83E	1
LMOD1	3	MYL6	2	KALRN	2	VCL	2	NET1	2	ARHGEF40	2	TSPAN4	2	UACA	2	C1QC	2	TNFSF12	2	RGS5	1	KIF1C	1	FLCN	1
FCGBP	3	KLF6	2	CMKLR1	2	MYO15B	2	TIMP1	2	MYO1E	2	ZEB2	2	CNN3	2	MYH10	2	TAMM41	2	ACTG2	1	ACTR8	1	FGL2	1
SORBS2	3	GSN	2	CPE	2	PIGR	2	ARRDC2	2	DUSP1	2	CFB	2	C3	2	ECM1	2	SORBS3	2	LHFPL6	1	KALRN	1	CCDC102B	1
AEBP1	3	GAS7	2	C1S	2	NUAK1	2	COL16A1	2	LXN	2	CCDC85B	2	IFI44L	2	LGALS1	2	IL10RA	2	THBS2	1	CAVIN1	1	EGR1	1
ACTR8	3	JUN	2	SH3BGRL	2	IFT172	2	RRAS	2	ACTN1	2	SERPINB1	2	GAS6	2	SULF2	2	ARVCF	2	CD28	1	HCFC2	1	LXN	1
CALD1	3	ACTA2	1	PPIA	2	SLC9A3R2	2	DSTN	2	SDC3	2	CD63	2	METTL7A	2	SORBS2	1.5	RBPMS	2	EVA1B	1	MXRA8	1	NUAK1	1
SPARC	3	PDGFRA	1	GLT8D1	2	FOXP1	2	LAMB1	2	EPC1	2	FCGBP	1	CD74	2	CDS1	1.5	NPEPL1	2	SLC40A1	1	LIFR	1	MAP2K3	1
SH3BGRL	3	SH3BGRL	1	FAS	2	PRKCE	2	SNX21	2	SERPINH1	2	DEPP1	1	LGALS3	2	LTBP1	1	B2M	2	SORBS1	1	GNB4	1	IFI6	1
PPIA	3	MAP3K8	1	PARVA	2	ARHGAP1	2	AKAP6	2	C1R	2	CMPK2	1	EFEMP1	1.5	LMOD1	1	COL4A1	2	EPB41L1	1	FILIP1L	1	HAGHL	1
RCN3	3	SYTL3	1	PROM1	2	HMGN3	2	BIN3	2	LRRC56	2	AQP1	1	AEBP1	1.5	GFPT2	1	AKAP13	2	CPE	1	FBN1	1	IFI44L	1
COL3A1	3	CD81	1	IL18BP	2	PNPLA2	2	ADGRL2	2	NDUFAF3	2	SPARCL1	1	CXCL6	1.5	METRN	1	INMT	1.5	LRP1	1	BIN3	1	DDAH2	1
EIF1B	3	GNAI2	1	UCP2	2	ZFP36L2	2	LRTOMT	2	ZFP36L1	2	NBL1	1	SERPING1	1.5	MYLK	1	COL1A1	1.5	DDX60L	1	ACSF2	1	IFI35	1
WBP1L	3	FAS	1	TPP1	2	GLUL	2	NME2	2	ANXA11	2	PPP1R12B	1	TGFB1I1	1.5	CMKLR1	1	NFIX	1.5	YPEL2	1	SMTN	1	LGALS1	1
TNS1	3	LYN	1	TCP11L2	2	ANXA1	2	CELF2	2	CRIP2	2	ARMCX3	1	SELENBP1	1.5	FLNA	1	ADIRF	1	RRAS	1	APOL3	1	MT2A	1
MAP2K3	3	DUSP1	1	CDS1	1.5	IGFBP7	1	TNKS1BP1	2	TAGLN	1	MTUS1	1	C1QB	1.5	SPARC	1	MUC5B	1	PPP2CB	1	AMDHD2	1	CSRP1	1
UCP2	3	SPON2	1	PDE5A	1	TMEM204	1	DBP	2	CCDC80	1	NFIA	1	LAMB2	1.5	SLC4A4	1	COL6A2	1	ADGRL2	1	PKIG	1	NPEPL1	1
CNN1	2.5	BST2	1	KCTD10	1	A2M	1	UNC93B1	2	ATP6V1H	1	FCGR2A	1	IGFBP5	1.5	FCER1G	1	NR1D1	1	TPM2	1	ARHGEF40	1	DBP	1
ACTA2	2	ZEB2	1	COL16A1	1	FMO5	1	NPC2	2	LMCD1	1	TMEM43	1	PTGIS	1	KCNMA1	1	CBX7	1	ARHGEF10	1	FAM210B	1	MYL6	1
THBS2	2	ATP6V0D1	1	RCN3	1	ETS1	1	CRTAP	2	VIM	1	SPRYD3	1	MCAM	1	AKAP6	1	PLEKHH2	1	PARVA	1	SDC3	1	METTL7A	1
METRN	2	TPP1	1	LRTOMT	1	DSTN	1	GLT8D1	1	SDCBP	1	IFT172	1	PRUNE2	1	PDGFRB	1	HEMK1	1	TAMM41	1	CNN3	1	NDUFAF3	1
MXRA8	2	B2M	1	TNS1	1	MYADM	1	PER1	1	GPD1L	1	SERPINH1	1	ELN	1	TPM1	1	EPC1	1	MYO1E	1	C3	1	CCDC85B	1
VAMP5	2	CD74	1	ZNF440	1	CCND3	1	WBP1L	1	SARAF	1	PLBD2	1	HTRA1	1	UACA	1	IL18BP	1	PROM1	1	ARVCF	1	ANXA11	1
FCGR2A	2	EPS15	1	MYH10	1	STMN3	1	ACTN1	1	LTBP3	1	PRKCE	1	SNX21	1	PIGR	1	GOLM1	1	TSPAN4	1	SLC9A3R2	1	UNC93B1	1
ZNF440	2	ACTG1	1	CFB	1	SORBS3	1	ARHGAP1	1	PLPP1	1	IGFBP3	1	EIF1B	1	IL10RA	1	FOXP1	1	LRRC56	1	RBPMS	1	ZFP36L2	1
ATP6V0D1	2	CD63	1	PALLD	1	CELF2	1	UCP2	1	GAS6	1	HMGN3	1	NPDC1	1	C1R	1	HSPG2	1	TNKS1BP1	1	SULF2	1	CHKA	1
CST3	2	AKAP13	1	NPC2	1	ETV3	1	ZFP36L1	1	SOD2	1	GLUL	1	JUN	1	GSN	1	TCP11L2	1	AXL	1	PNPLA2	1	SERPINB1	1
SELENOP	1	BMPR2	1	CRTAP	1	GAS7	1	S100A11	1	LGALS3	1	ANXA1	1	CRIP2	1	CST3	1	KLF6	1	STARD10	1	COL4A1	1	TRIM8	1

## Sheet: supplementary Table8
Supplementary Table 8. Ranking of upregulated genes (in the migration trails in the 10x visium ST ovarian cancer sample) in each T cell clusters from the lung sc-RNA data
Genes	Cluster0_rank	Genes	Cluster1_rank	Genes	Cluster2_rank	Genes	Cluster3_rank	Genes	Cluster4_rank	Genes	Cluster5_rank	Genes	Cluster6_rank	Genes	Cluster7_rank	Genes	Cluster8_rank	Genes	Cluster9_rank	Genes	Cluster10_rank	Genes	Cluster11_rank	Genes	Cluster12_rank
CNRIP1	13	STMN3	13	SOBP	13	IL1RN	13	PDLIM3	13	BICC1	13	NDUFA4L2	13	SIM2	13	ITM2A	13	ADM	13	IFFO1	13	ADIRF	13	SLC11A1	13
WNT5A	13	MPPED2	13	SYNPO	13	PCED1B	13	MN1	13	SCN7A	13	ABCA6	13	SYTL2	13	ZNF469	13	CSTA	13	GPR157	13	COL23A1	13	ANK2	13
GRIK2	13	TMEM131L	13	ALOX5AP	13	COL5A1	13	EPB41L3	13	PLEK	13	GDF15	13	MBNL3	13	HSPA1A	13	FHOD3	13	TMEM132C	13	MEX3B	13	MTSS1	13
FERMT2	13	KANK1	13	TBX3	13	MRC1	13	KCNQ3	13	SPON2	13	FXYD1	13	VCAN	13	BTBD19	13	HNMT	13	AMT	13	CHL1	13	SYNPO2	13
PDLIM3	12	EGLN3	13	MPDZ	13	GADD45B	13	FHOD3	12	ASCL2	13	ARHGDIB	13	TNXB	13	GLT8D2	13	NEURL1B	13	ATF7	13	PFKFB4	13	NCF2	13
PPP1R15A	12	SSBP2	13	RXRA	13	RSAD2	13	CCL3	12	MAPRE2	13	CSTA	12	CELF2	13	COL5A2	13	CCDC80	13	ARHGAP10	13	SNCA	13	PDLIM5	13
BHLHE40	12	PIM1	13	ZNF469	12	HSH2D	13	HSPA6	12	SIM2	12	ANK2	12	SGCE	13	G0S2	13	CCL3	13	ADAM8	13	CIART	13	PPP1R15A	13
FRMD6	12	ITGA6	13	SYTL2	12	SECTM1	13	TBX3	12	MEX3B	12	MPPED2	12	PPFIA4	13	HSPA6	13	NUPR1	13	DHRS7	13	CBX7	13	LIFR	13
S100A9	12	CLIC6	13	VCAN	12	FRMD6	13	ITM2A	11	MTSS1	12	BTBD19	12	PALLD	13	BHLHE40	13	SPP1	13	C1orf21	13	ZHX3	13	GPR183	13
CLIC6	12	FSTL3	13	RSAD2	12	HERC6	13	HSPA1A	11	CELF2	12	SYNPO2	12	RCAN2	13	PPP1R14A	13	LGALS3	13	PSMB10	13	SNX33	13	ZEB1	13
NMRK1	12	STAT6	13	COL5A2	12	PPM1K	13	CCDC80	11	TMEM132C	12	GLT8D2	12	SEMA3B	13	ANPEP	13	TRIB3	13	SLC11A1	12	CCDC80	12	ZSWIM5	13
IFI44	12	COL27A1	13	GDF15	12	DTNA	13	PPP1R15A	11	PALLD	12	TMEM131L	12	STMN3	12	AGFG2	13	VEGFA	13	GADD45B	12	TNXB	12	RBPMS	13
AMPD3	12	FTL	13	LGALS3	12	SAMD9	13	PPP1R14A	11	ARHGAP10	12	KANK1	12	IFFO1	12	PLK2	13	SIGLEC1	13	HSH2D	12	PDLIM5	12	SLC2A1	13
COL27A1	12	PCED1B	12	VEGFA	12	NDRG1	13	PPFIA4	11	ADAM8	12	ITGA6	12	TRIB3	12	PFKFB3	13	FN1	13	PLEK	12	ZSWIM5	12	NMRK1	13
COL5A1	11	NEURL1B	12	PXDN	12	TNFSF10	13	PXDN	11	C1orf21	12	NDRG1	12	PIM1	12	SUSD6	13	GPNMB	13	SIGLEC1	12	GPR157	12	FCGR2A	13
NEURL1B	11	SCN7A	12	MAPRE2	12	HERC5	13	COTL1	11	NFIL3	12	HERC5	12	RND3	12	AMPD3	13	S100A9	13	SPON2	12	PLK2	12	RAI14	13
BTBD19	11	ABCA6	12	CHSY1	12	PLSCR4	13	RCAN2	11	SOBP	11	SP110	12	MOB3A	12	CD4	13	TIMP2	13	ASCL2	12	KRT5	12	PRKD1	13
G0S2	11	SYNPO	12	COTL1	12	IFI44	13	RAB31	11	GADD45B	11	FAM110C	12	MPDZ	12	JUNB	13	PXDN	13	RBPMS	12	TRIM21	12	VIM	13
ALOX5AP	11	WNT5A	12	PLSCR1	12	APOL1	13	FERMT2	11	ABCA6	11	JUNB	12	CHL1	11	ADM	12	RND3	13	SLC2A1	12	ATF7	12	RAB31	13
GPR183	11	GRIK2	12	ARMCX1	12	CHSY1	13	DNAJB1	11	MBNL3	11	FERMT2	12	PLEK	11	MRC1	12	SPI1	13	SAMD9	12	AK1	12	ASPH	13
LGALS3	11	GPR183	12	DHRS7	12	DIRAS3	13	IL1RN	10	SYNPO2	11	DNAJB1	12	ZSWIM5	11	CHL1	12	PKD2	13	RCAN2	12	CFL2	12	ATP6V0C	13
EGLN3	11	FN1	12	NEDD9	12	TRIM21	13	ADIRF	10	GLT8D2	11	ADIRF	11	SPON2	11	SECTM1	12	KRT5	13	SEMA3B	12	BICC1	11	CFL2	13
SSBP2	11	PPM1K	12	IL1RN	11	DHX58	13	SOBP	10	CNRIP1	11	FHOD3	11	ASCL2	11	ALOX5AP	12	COTL1	13	STAT6	12	SYTL2	11	DNAJB1	13
PIM1	11	DTNA	12	COL23A1	11	SP110	13	NEURL1B	10	SIGLEC1	11	WNT5A	11	RBPMS	11	CBX7	12	PTPRG	13	FTL	12	COL5A2	11	ENGASE	13
SNCA	11	CIART	12	SIM2	11	PHACTR2	13	MBNL3	10	SGCE	11	TBX3	11	SLC2A1	11	DHX58	12	PLSCR1	13	MTSS1	11	TMEM131L	11	ADIRF	12
NDRG1	11	AMT	12	MEX3B	11	FAM110C	13	SYNPO2	10	EPB41L3	11	TMEM132C	11	PLK2	11	BOC	12	BOC	13	SYNPO	11	KANK1	11	BICC1	12
PFKFB3	11	HK2	12	PCED1B	11	MOB3A	13	SPP1	10	AMT	11	FN1	11	CHSY1	11	FXYD1	12	PALM2-AKAP2	13	HSPA6	11	HERC6	11	HNMT	12
RAI14	11	ZHX3	12	CCL3	11	PIM3	13	KANK1	10	MOB3A	11	PPM1K	11	BOC	11	PLPPR2	12	ANKRD9	13	DTNA	11	AGFG2	11	CNRIP1	12
KCNQ3	11	ASPH	12	HSH2D	11	HK2	13	TMEM132C	10	FSTL3	11	PTPRG	11	ZHX3	11	TNFAIP2	12	TNFAIP2	13	MAPRE2	11	ITGA6	11	NUPR1	12
FXYD1	11	ENGASE	12	NUPR1	11	PLPPR2	13	PFKFB4	10	STAT6	11	PIM3	11	ADAM8	11	PML	12	NFIL3	13	FCGR2A	11	HERC5	11	SPP1	12
SUSD6	11	CSTA	11	TRIB3	11	ARMCX1	13	ANPEP	10	SNX33	11	PLPPR2	11	DHRS7	11	ANK2	11	ENO2	13	APOL1	11	PKD2	11	PPP1R14A	12
JUNB	11	VCAN	11	ANPEP	11	MAGEH1	13	SGCE	10	RXRA	11	ARMCX1	11	CD4	11	MPPED2	11	IL1RN	12	PALLD	11	ARHGDIB	11	SSBP2	12
MPPED2	10	S100A9	11	TIMP2	11	AK1	13	PLK2	10	STMN3	10	PALM2-AKAP2	11	C1orf21	11	TNXB	11	ITM2A	12	SP110	11	AMPD3	11	SGCE	12
ABCA6	10	RND3	11	TNFSF10	11	NEDD9	13	FAM110C	10	SLC11A1	10	FTL	11	ZNF469	10	CELF2	11	COL23A1	12	ASPH	11	GPR183	10	GPNMB	12
RSAD2	10	NMRK1	11	PRKD1	11	PML	13	AMPD3	10	VCAN	10	PCED1B	10	MTSS1	10	PDLIM5	11	SOBP	12	PML	11	SSBP2	10	SNCA	12
SYNPO	10	SPI1	11	DIRAS3	11	NDUFA4L2	12	JUNB	10	CHL1	10	MRC1	10	FN1	10	ZEB1	11	COL5A1	12	CCL3	10	SPON2	10	SPI1	12
CELF2	10	PLSCR4	11	VIM	11	MN1	12	PCED1B	9	TNXB	10	SCN7A	10	SNCA	10	GPR157	11	MBNL3	12	PPM1K	10	CLIC6	10	APOL1	12
SECTM1	10	CBX7	11	FAM110C	11	HSPA1A	12	GADD45B	9	PDLIM5	10	GADD45B	10	NDRG1	10	FRMD6	11	LIFR	12	MOB3A	10	SAMD9	10	PKD2	12
LIFR	10	ANKRD9	11	AK1	11	G0S2	12	ABCA6	9	IFFO1	10	NUPR1	10	PLPPR2	10	PFKFB4	11	HERC6	12	RXRA	10	SP110	10	PTPRG	12
SIGLEC1	10	CFL2	11	ATP6V0C	11	NCF2	12	GLT8D2	9	ZSWIM5	10	NCF2	10	ARHGAP10	10	IFI44	11	PFKFB4	12	NEURL1B	9	ASPH	10	PHACTR2	12
ITGA6	10	ENO2	11	ITM2A	10	ZEB1	12	TNXB	9	VEGFA	10	ZEB1	10	PALM2-AKAP2	10	KRT5	11	ANPEP	12	SYTL2	9	MTSS1	9	ENO2	12
PPFIA4	10	PDLIM3	10	ADM	10	PPFIA4	12	HSH2D	9	SLC2A1	10	EGLN3	10	ATP6V0C	10	PHACTR2	11	EGLN3	12	RSAD2	9	SGCE	9	STMN3	11
TNFSF10	10	MEX3B	10	ANK2	10	TIMP2	12	GDF15	9	PXDN	10	RBPMS	10	PML	10	ARHGAP10	11	AGFG2	12	KANK1	9	FCGR2A	9	BHLHE40	11
PRKD1	10	HNMT	10	MN1	10	PFKFB3	12	WNT5A	9	FCGR2A	10	S100A9	10	CFL2	10	MAGEH1	11	EPB41L3	12	PPP1R14A	9	DNAJB1	9	SAMD9	11
RCAN2	10	TBX3	10	CCDC80	10	PRKD1	12	PLEK	9	APOL1	10	EPB41L3	10	ENGASE	10	NFIL3	11	TNFSF10	12	PFKFB4	9	ITM2A	8	COL5A1	10
VIM	10	GPR157	10	CNRIP1	10	FSTL3	12	SECTM1	9	ZHX3	10	SPI1	10	HNMT	9	NEDD9	11	PLSCR4	12	DIRAS3	9	SOBP	8	SYTL2	10
SEMA3B	10	FXYD1	10	WNT5A	10	PALM2-AKAP2	12	ALOX5AP	9	ATF7	10	BOC	10	PDLIM5	9	ENGASE	11	FCGR2A	12	DHX58	9	BTBD19	8	GDF15	10
HK2	10	RAB31	10	BHLHE40	10	ANKRD9	12	ZEB1	9	ARMCX1	10	FSTL3	10	ITGA6	9	COL23A1	10	RAI14	12	SUSD6	9	GDF15	8	PLEK	10
ARHGDIB	10	MPDZ	10	FRMD6	10	CD4	12	FRMD6	9	DHRS7	10	STAT6	10	STAT6	9	SIM2	10	KCNQ3	12	AK1	9	PLEK	8	RND3	10
CD4	10	NDUFA4L2	9	HERC6	10	SNX33	12	NMRK1	9	FTL	10	MAGEH1	10	NFIL3	9	NDUFA4L2	10	DIRAS3	12	SNX33	9	CELF2	8	CBX7	10
SNX33	10	BICC1	9	PIM1	10	PDLIM3	11	MAPRE2	9	PDLIM3	9	COL27A1	10	FTL	9	TMEM131L	10	VIM	12	HNMT	8	PPP1R15A	8	C1orf21	10
DNAJB1	10	MN1	9	PFKFB3	10	ADM	11	CHSY1	9	CSTA	9	TNFAIP2	10	NDUFA4L2	8	PPP1R15A	10	PIM3	12	NCF2	8	ALOX5AP	8	COL5A2	9
COL23A1	9	CHL1	9	HERC5	10	ZNF469	11	PLSCR1	9	HSPA6	9	AK1	10	SCN7A	8	GPNMB	10	SUSD6	12	PDLIM5	8	IFFO1	8	AGFG2	9
ADM	9	SYNPO2	9	IFI44	10	HNMT	11	PIM3	9	LIFR	9	CCDC80	9	GADD45B	8	TIMP2	10	ARHGDIB	12	SPP1	8	LGALS3	8	SPON2	9
FHOD3	9	G0S2	9	KCNQ3	10	SCN7A	11	C1orf21	9	TRIB3	9	GRIK2	9	COL5A2	8	NMRK1	10	RAB31	12	ZSWIM5	8	ANPEP	8	PPM1K	9
SIM2	9	NCF2	9	TRIM21	10	GDF15	11	ATP6V0C	9	PPFIA4	9	PPP1R15A	9	TBX3	8	PLSCR4	10	MAGEH1	12	RND3	8	PFKFB3	8	CLIC6	9
STMN3	9	ZSWIM5	9	DHX58	10	LIFR	11	BICC1	8	PKD2	9	IFFO1	9	BHLHE40	8	DIRAS3	10	PSMB10	12	CBX7	8	IFI44	8	NDRG1	9
SLC11A1	9	SIGLEC1	9	ADAM8	10	SPP1	11	CHL1	8	FAM110C	9	GPR183	9	SSBP2	8	COTL1	10	ATP6V0C	12	FXYD1	8	PLSCR1	8	PALLD	9
ANK2	9	SNCA	9	PSMB10	10	VEGFA	11	SYNPO	8	PALM2-AKAP2	9	PIM1	9	DTNA	8	PTPRG	10	RXRA	12	FSTL3	8	ADAM8	8	ATF7	9
SCN7A	9	TIMP2	9	NFIL3	10	GPNMB	11	CNRIP1	8	ANKRD9	9	CIART	9	MAPRE2	8	PLSCR1	10	NDUFA4L2	11	ADM	7	PALM2-AKAP2	8	PLPPR2	9
MBNL3	9	PXDN	9	ENO2	10	CLIC6	11	GPR183	8	PSMB10	9	RAI14	9	FCGR2A	8	PIM3	10	SLC11A1	11	FHOD3	7	C1orf21	8	PCED1B	8
VCAN	9	EPB41L3	9	COL5A1	9	PLSCR1	11	TRIB3	8	ANK2	8	TRIM21	9	AMT	8	ANKRD9	10	MRC1	11	HSPA1A	7	NEDD9	8	MBNL3	8
TMEM131L	9	PRKD1	9	MRC1	9	COL27A1	11	VEGFA	8	SYTL2	8	CBX7	9	PRKD1	8	FERMT2	10	MN1	11	TMEM131L	7	FTL	8	G0S2	8
SPP1	9	SEMA3B	9	HSPA1A	9	PSMB10	11	EGLN3	8	MN1	8	PHACTR2	9	COL27A1	8	IL1RN	9	RSAD2	11	NUPR1	7	MRC1	7	GRIK2	8
TBX3	9	ARHGDIB	9	CELF2	9	TNFAIP2	11	DIRAS3	8	RSAD2	8	MOB3A	9	ASPH	8	SOBP	9	NCF2	11	ALOX5AP	7	SCN7A	7	SIGLEC1	8
GPR157	9	ARMCX1	9	EGLN3	9	CSTA	10	HK2	8	CCL3	8	HK2	9	AK1	8	CCL3	9	GRIK2	11	BHLHE40	7	MPPED2	7	CHSY1	8
VEGFA	9	FERMT2	9	SLC2A1	9	FHOD3	10	PSMB10	8	WNT5A	8	ZHX3	9	SNX33	8	LGALS3	9	SECTM1	11	NDRG1	7	MBNL3	7	TRIM21	8
FN1	9	IL1RN	8	DTNA	9	BICC1	10	TNFAIP2	8	GPR157	8	RAB31	9	RXRA	8	HERC6	9	IFFO1	11	PALM2-AKAP2	7	HSH2D	7	ARHGAP10	8
GPNMB	9	COL23A1	8	AMT	9	GLT8D2	10	NFIL3	8	CIART	8	CD4	9	IL1RN	7	SSBP2	9	CIART	11	NEDD9	7	WNT5A	7	JUNB	8
SPI1	9	ADM	8	APOL1	9	GRIK2	10	ENO2	8	PLSCR4	8	COL5A1	8	SYNPO2	7	ASCL2	9	TRIM21	11	GDF15	6	ASCL2	7	ITM2A	7
PLSCR4	9	FHOD3	8	KRT5	9	LGALS3	10	COL23A1	7	RAI14	8	NEURL1B	8	GLT8D2	7	TNFSF10	9	DHX58	11	CELF2	6	PIM1	7	SOBP	7
COTL1	9	SLC11A1	8	RCAN2	9	PPP1R14A	10	MEX3B	7	RCAN2	8	HSPA1A	8	HSPA6	7	KCNQ3	9	SEMA3B	11	PPP1R15A	6	NMRK1	7	SYNPO	7
ARHGAP10	9	MRC1	8	PTPRG	9	TRIB3	10	ANK2	7	FERMT2	8	SECTM1	8	GRIK2	7	FSTL3	9	HK2	11	LIFR	6	TNFSF10	7	CCDC80	7
ADAM8	9	MTSS1	8	SP110	9	AGFG2	10	COL5A1	7	CFL2	8	LIFR	8	SPI1	7	CCDC80	8	ATF7	11	PIM1	6	PHACTR2	7	VEGFA	7
DHRS7	9	NUPR1	8	BOC	9	CIART	10	SYTL2	7	ZNF469	7	HERC6	8	KRT5	7	HSH2D	8	MPDZ	11	GPNMB	6	MOB3A	7	DTNA	7
TNFAIP2	9	TMEM132C	8	MAGEH1	9	AMT	10	MTSS1	7	PCED1B	7	ASCL2	8	TRIM21	7	KANK1	8	HSPA1A	10	PLPPR2	6	SUSD6	7	IFI44	7
NEDD9	9	FRMD6	8	COL27A1	9	RAI14	10	COL5A2	7	SNCA	7	GPNMB	8	CBX7	7	SGCE	8	BTBD19	10	ARMCX1	6	MAGEH1	7	PLSCR1	7
CFL2	9	PPP1R14A	8	ASPH	9	PKD2	10	NCF2	7	PRKD1	7	COTL1	8	ATF7	7	SAMD9	8	COL5A2	10	MAGEH1	6	CD4	7	BOC	7
ENO2	9	RBPMS	8	ENGASE	9	KRT5	10	SPON2	7	CHSY1	7	DHX58	8	ENO2	7	NDRG1	8	G0S2	10	COL27A1	6	MPDZ	7	RXRA	7
ADIRF	8	PPFIA4	8	STMN3	8	SUSD6	10	ITGA6	7	FXYD1	7	MPDZ	8	BICC1	6	PKD2	8	HSH2D	10	NFIL3	6	PML	7	COL23A1	6
CSTA	8	TNFSF10	8	MPPED2	8	ITM2A	9	RBPMS	7	ARHGDIB	7	PML	8	SLC11A1	6	PALLD	8	HSPA6	10	ENO2	6	ENGASE	7	MRC1	6
ZNF469	8	KRT5	8	GLT8D2	8	ADIRF	9	PPM1K	7	MPPED2	6	ENGASE	8	COL5A1	6	ZHX3	8	ALOX5AP	10	DNAJB1	6	HSPA1A	6	MN1	6
MEX3B	8	SP110	8	AGFG2	8	MEX3B	9	S100A9	7	HSH2D	6	STMN3	7	GPR157	6	DHRS7	8	ASCL2	10	COL23A1	5	TBX3	6	CCL3	6
SYNPO2	8	VIM	8	SPON2	8	MPPED2	9	SLC2A1	7	GRIK2	6	SLC11A1	7	NMRK1	6	CSTA	7	DTNA	10	MBNL3	5	TMEM132C	6	ANPEP	6
ZEB1	8	BOC	8	ITGA6	8	BTBD19	9	CLIC6	7	ALOX5AP	6	CNRIP1	7	VIM	6	VCAN	7	MAPRE2	10	BTBD19	5	BHLHE40	6	EGLN3	6
PFKFB4	8	FAM110C	8	SNCA	8	SYNPO	9	RND3	7	PPP1R14A	6	G0S2	7	SUSD6	6	RSAD2	7	CHSY1	10	SYNPO2	5	SLC2A1	6	ITGA6	6
TIMP2	8	MAGEH1	8	PPM1K	8	CNRIP1	9	PFKFB3	7	S100A9	6	GPR157	7	ADIRF	5	IFFO1	7	PALLD	10	CCDC80	5	NDRG1	6	AMPD3	6
PXDN	8	AMPD3	8	S100A9	8	NUPR1	9	FCGR2A	7	DTNA	6	LGALS3	7	ANK2	5	FN1	7	PHACTR2	10	CNRIP1	5	APOL1	6	PSMB10	6
PLK2	8	CD4	8	CLIC6	8	TMEM132C	9	APOL1	7	KRT5	6	TIMP2	7	TMEM131L	5	PPFIA4	7	NEDD9	10	WNT5A	5	ARHGAP10	6	TNFAIP2	6
HERC5	8	DNAJB1	8	NMRK1	8	ANPEP	9	PTPRG	7	TRIM21	6	PXDN	7	NUPR1	5	MAPRE2	7	ZNF469	9	TRIB3	5	DHRS7	6	FTL	6
PTPRG	8	ADIRF	7	EPB41L3	8	RBPMS	9	SP110	7	PLSCR1	6	PLSCR4	7	TMEM132C	5	AMT	7	BHLHE40	9	NMRK1	5	JUNB	6	ASCL2	5
PHACTR2	8	SIM2	7	ATF7	8	S100A9	9	PLPPR2	7	SEMA3B	6	VIM	7	SIGLEC1	5	HK2	7	SAMD9	9	HERC5	5	FHOD3	5	PFKFB3	5
PIM3	8	BTBD19	7	SUSD6	8	RND3	9	ADAM8	7	ATP6V0C	6	SEMA3B	7	EGLN3	5	ATP6V0C	7	PLK2	9	CHSY1	5	PCED1B	5	CIART	5
PLPPR2	8	CELF2	7	PDLIM3	7	VIM	9	COL27A1	7	ADM	5	ARHGAP10	7	AGFG2	5	DNAJB1	7	PFKFB3	9	PHACTR2	5	HSPA6	5	KCNQ3	5
STAT6	8	SECTM1	7	BICC1	7	FXYD1	9	ADM	6	NDUFA4L2	5	PSMB10	7	TIMP2	5	PCED1B	6	HERC5	9	RAB31	5	COTL1	5	SEMA3B	5
ANKRD9	8	SPP1	7	HNMT	7	AMPD3	9	SIM2	6	COL5A1	5	CFL2	7	PKD2	5	SCN7A	6	IFI44	9	CFL2	5	RCAN2	5	ZNF469	4
ATP6V0C	8	ZEB1	7	LIFR	7	JUNB	9	ZNF469	6	SYNPO	5	IL1RN	6	ARHGDIB	5	GADD45B	6	PML	9	IL1RN	4	VIM	5	ALOX5AP	4
NDUFA4L2	7	PFKFB4	7	ZSWIM5	7	MPDZ	9	RSAD2	6	GDF15	5	HNMT	6	JUNB	5	ABCA6	6	PDLIM3	8	ITM2A	4	PIM3	5	S100A9	4
MN1	7	ANPEP	7	PPP1R14A	7	RXRA	9	BTBD19	6	NCF2	5	CHL1	6	FHOD3	4	SPP1	6	ABCA6	8	SIM2	4	PSMB10	5	PLK2	4
TNXB	7	GPNMB	7	SGCE	7	SIM2	8	G0S2	6	SECTM1	5	SYNPO	6	PCED1B	4	GPR183	6	PIM1	8	STMN3	4	RSAD2	4	TNFSF10	4
KANK1	7	PLK2	7	SAMD9	7	VCAN	8	TMEM131L	6	KANK1	5	TNXB	6	MPPED2	4	VEGFA	6	SLC2A1	8	CHL1	4	CCL3	4	COTL1	4
TMEM132C	7	HERC5	7	PKD2	7	TNXB	8	LGALS3	6	TBX3	5	FRMD6	6	HSPA1A	4	SPON2	6	APOL1	8	COL5A2	4	SECTM1	4	CD4	4
TRIB3	7	RAI14	7	FSTL3	7	TMEM131L	8	HERC6	6	BHLHE40	5	SSBP2	6	CCDC80	4	PXDN	6	MOB3A	8	LGALS3	4	ZEB1	4	FERMT2	4
HERC6	7	KCNQ3	7	RAB31	7	HSPA6	8	SIGLEC1	6	FRMD6	5	PPFIA4	6	CNRIP1	4	EPB41L3	6	ARMCX1	8	PPFIA4	4	TRIB3	4	PDLIM3	3.5
AGFG2	7	DHX58	7	ANKRD9	7	FN1	8	AGFG2	6	SSBP2	5	PLK2	6	LIFR	4	HERC5	6	GADD45B	7	KCNQ3	4	MAPRE2	4	MEX3B	3.5
CIART	7	PIM3	7	TNFAIP2	7	SPI1	8	SNCA	6	FN1	5	PFKFB3	6	FRMD6	4	SYTL2	5	GDF15	7	PKD2	4	DHX58	4	NEURL1B	3
DIRAS3	7	JUNB	7	ADIRF	6	KCNQ3	8	TIMP2	6	RBPMS	5	TNFSF10	6	VEGFA	4	MN1	5	PLEK	7	PLSCR1	4	FAM110C	4	ABCA6	3
ZHX3	7	ANK2	6	CSTA	6	SEMA3B	8	SAMD9	6	PPM1K	5	PRKD1	6	PXDN	4	GRIK2	5	TBX3	7	ARHGDIB	4	COL27A1	4	RSAD2	3
ARMCX1	7	GLT8D2	6	FHOD3	6	ARHGDIB	8	PLSCR4	6	RND3	5	KCNQ3	6	EPB41L3	4	ITGA6	5	FRMD6	7	ANKRD9	4	PDLIM3	3.5	CELF2	3
NFIL3	7	COL5A2	6	NDUFA4L2	6	RAB31	8	IFI44	6	NDRG1	5	CHSY1	6	PTPRG	4	SNCA	5	SSBP2	7	PDLIM3	3.5	IL1RN	3	LGALS3	3
AK1	7	CNRIP1	6	NEURL1B	6	NEURL1B	7	RAI14	6	IFI44	5	ADAM8	6	FXYD1	4	S100A9	5	RCAN2	7	MEX3B	3.5	NEURL1B	3	FN1	3
ITM2A	6	TRIB3	6	MBNL3	6	ABCA6	7	PKD2	6	DIRAS3	5	ITM2A	5	HK2	4	RAI14	5	FAM110C	7	CLIC6	3.5	ABCA6	3	FSTL3	3
SYTL2	6	SGCE	6	HSPA6	6	CHL1	7	PHACTR2	6	HK2	5	SIM2	5	RAB31	4	FAM110C	5	AMPD3	7	COL5A1	3	VCAN	3	STAT6	3
MTSS1	6	FCGR2A	6	SECTM1	6	CCL3	7	ZHX3	6	SUSD6	5	BICC1	5	PSMB10	4	MOB3A	5	DHRS7	7	ABCA6	3	EPB41L3	3	PML	3
CCDC80	6	DIRAS3	6	FN1	6	PDLIM5	7	STAT6	6	COL27A1	5	ALOX5AP	5	NEDD9	4	ARMCX1	5	C1orf21	7	TNXB	3	PTPRG	3	CSTA	2.5
NUPR1	6	PALLD	6	RBPMS	6	PPP1R15A	7	ANKRD9	6	NEDD9	5	PPP1R14A	5	DNAJB1	4	BICC1	4	ASPH	7	ZEB1	3	HK2	3	GLT8D2	2.5
NCF2	6	COTL1	6	RND3	6	GPR183	7	ASPH	6	ENGASE	5	PFKFB4	5	PDLIM3	3.5	SLC11A1	4	SNX33	7	FRMD6	3	NFIL3	3	WNT5A	2.5
PLEK	6	PTPRG	6	SPI1	6	SIGLEC1	7	AK1	6	ADIRF	4	SGCE	5	MEX3B	3.5	COL5A1	4	STMN3	6	AGFG2	3	CSTA	2.5	TBX3	2.5
ZSWIM5	6	SNX33	6	CIART	6	EGLN3	7	NEDD9	6	SPP1	4	SAMD9	5	CLIC6	3.5	GDF15	4	VCAN	6	ITGA6	3	SYNPO	2.5	PLSCR4	2.5
PPM1K	6	ZNF469	5	FXYD1	6	EPB41L3	7	MPDZ	6	HERC6	4	AMT	5	SOBP	3	ZSWIM5	4	WNT5A	6	S100A9	3	GLT8D2	2.5	DIRAS3	2.5
AMT	6	RSAD2	5	MOB3A	6	PALLD	7	CSTA	5	EGLN3	4	KRT5	5	NEURL1B	3	FCGR2A	4	PDLIM5	6	TIMP2	3	G0S2	2.5	ADM	2
CBX7	6	LIFR	5	PIM3	6	COTL1	7	STMN3	5	PIM1	4	PALLD	5	ABCA6	3	PRKD1	4	ZEB1	6	TRIM21	3	PLSCR4	2.5	NDUFA4L2	2
DHX58	6	LGALS3	5	HK2	6	STAT6	7	HNMT	5	ITGA6	4	AMPD3	5	CCL3	3	APOL1	4	CD4	6	BOC	3	DIRAS3	2.5	MPPED2	2
SP110	6	HERC6	5	ARHGDIB	6	FERMT2	7	MPPED2	5	TIMP2	4	ANKRD9	5	HSH2D	3	CHSY1	4	FERMT2	6	PIM3	3	ADM	2	GADD45B	2
FAM110C	6	VEGFA	5	PALM2-AKAP2	6	FTL	7	VCAN	5	SAMD9	4	SNX33	5	NCF2	3	RCAN2	4	SCN7A	5	AMPD3	3	NDUFA4L2	2	HSPA1A	2
ATF7	6	MAPRE2	5	C1orf21	6	SOBP	6	IFFO1	5	NMRK1	4	COL23A1	4	PPP1R15A	3	SP110	4	MTSS1	5	ATP6V0C	3	STMN3	2	BTBD19	2
FSTL3	6	ATF7	5	PML	6	SYNPO2	6	ZSWIM5	5	SPI1	4	ADM	4	SECTM1	3	STAT6	4	TNXB	5	ENGASE	3	MN1	2	GPR157	2
RAB31	6	PLPPR2	5	CFL2	6	IFFO1	6	GPR157	5	PIM3	4	MN1	4	ALOX5AP	3	ADAM8	4	CELF2	5	CSTA	2.5	PPP1R14A	2	TMEM132C	2
RXRA	6	ARHGAP10	5	SLC11A1	5	KANK1	6	GPNMB	5	PLPPR2	4	VCAN	4	GPR183	3	PALM2-AKAP2	4	PPP1R15A	5	MRC1	2.5	EGLN3	2	HERC6	2
IL1RN	5	TNFAIP2	5	G0S2	5	PFKFB4	6	DTNA	5	TNFAIP2	4	HSH2D	4	HERC6	3	AK1	4	SP110	5	GLT8D2	2.5	FN1	2	PFKFB4	2
SOBP	5	AK1	5	PDLIM5	5	ASCL2	6	TNFSF10	5	CLIC6	3.5	CELF2	4	PPM1K	3	MPDZ	4	DNAJB1	5	G0S2	2.5	PPFIA4	2	PPFIA4	2
MRC1	5	SOBP	4	SPP1	5	MAPRE2	6	SPI1	5	ITM2A	3	ANPEP	4	PFKFB3	3	PDLIM3	3.5	ANK2	4	TBX3	2.5	PPM1K	2	PXDN	2
GADD45B	5	MBNL3	4	GPR183	5	RCAN2	6	PRKD1	5	COL23A1	3	AGFG2	4	TNFSF10	3	MEX3B	3.5	SYTL2	4	PLSCR4	2.5	PXDN	2	HERC5	2
HSPA1A	5	TNXB	4	ZEB1	5	BOC	6	DHX58	5	FHOD3	3	RND3	4	APOL1	3	CLIC6	3.5	TMEM131L	4	ADIRF	2	RND3	2	KRT5	2
CHL1	5	PDLIM5	4	PPFIA4	5	ENGASE	6	BOC	5	HNMT	3	ASPH	4	KCNQ3	3	ADIRF	3	GPR183	4	ZNF469	2	SPI1	2	FAM110C	2
GLT8D2	5	PFKFB3	4	PLK2	5	COL5A2	5	FXYD1	5	NEURL1B	3	ENO2	4	DHX58	3	STMN3	3	GPR157	4	NDUFA4L2	2	AMT	2	HK2	2
CCL3	5	IFI44	4	PLSCR4	5	PLEK	5	FSTL3	5	BTBD19	3	RXRA	4	CSTA	2.5	NEURL1B	3	SPON2	4	BICC1	2	RAI14	2	ARMCX1	2
HSH2D	5	PHACTR2	4	FCGR2A	5	PIM1	5	MAGEH1	5	TMEM131L	3	PDLIM3	3.5	MRC1	2.5	MBNL3	3	PPM1K	4	PCED1B	2	PRKD1	2	ANKRD9	2
ANPEP	5	MOB3A	4	ZHX3	5	PXDN	5	DHRS7	5	NUPR1	3	MEX3B	3.5	SYNPO	2.5	CNRIP1	3	ZHX3	4	MPPED2	2	CHSY1	2	COL27A1	2
SPON2	5	NFIL3	4	STAT6	5	PTPRG	5	CD4	5	PFKFB4	3	CLIC6	3.5	G0S2	2.5	PLEK	3	FSTL3	4	MN1	2	PALLD	2	NFIL3	2
SLC2A1	5	ATP6V0C	4	FERMT2	5	CBX7	5	RXRA	5	ANPEP	3	ZNF469	3	WNT5A	2.5	PIM1	3	JUNB	4	GPR183	2	PLPPR2	2	NEDD9	2
EPB41L3	5	SYTL2	3	GADD45B	4	ADAM8	5	NDUFA4L2	4	GPNMB	3	MTSS1	3	PLSCR4	2.5	RBPMS	3	MEX3B	3.5	EGLN3	2	ARMCX1	2	SIM2	1.5
APOL1	5	GADD45B	3	MTSS1	4	NFIL3	5	SCN7A	4	HERC5	3	HSPA6	3	DIRAS3	2.5	SLC2A1	3	CLIC6	3.5	SGCE	2	STAT6	2	SCN7A	1.5
TRIM21	5	HSPA1A	3	BTBD19	4	ATP6V0C	5	NUPR1	4	COTL1	3	SPP1	3	ADM	2	DTNA	3	SIM2	3	SNCA	2	RAB31	2	VCAN	1.5
PLSCR1	5	GDF15	3	SYNPO2	4	ENO2	5	FN1	4	SP110	3	TRIB3	3	MN1	2	CIART	3	SYNPO2	3	PXDN	2	ANKRD9	2	CHL1	1.5
PALM2-AKAP2	5	IFFO1	3	NCF2	4	BHLHE40	4	CIART	4	RAB31	3	VEGFA	3	RSAD2	2	VIM	3	KANK1	3	TNFSF10	2	TNFAIP2	2	SECTM1	1.5
C1orf21	5	RCAN2	3	PLEK	4	SGCE	4	HERC5	4	MAGEH1	3	SIGLEC1	3	GDF15	2	SEMA3B	3	NMRK1	3	SPI1	2	FERMT2	2	FRMD6	1.5
ASPH	5	PLSCR1	3	GRIK2	4	SNCA	4	AMT	4	CD4	3	SNCA	3	SPP1	2	ASPH	3	NDRG1	3	RAI14	2	ENO2	2	TIMP2	1.5
MPDZ	5	ADAM8	3	PPP1R15A	4	SLC2A1	4	TRIM21	4	MPDZ	3	IFI44	3	KANK1	2	ENO2	3	AMT	3	PRKD1	2	SIM2	1.5	EPB41L3	1.5
PML	5	C1orf21	3	IFFO1	4	ATF7	4	CBX7	4	MRC1	2.5	SUSD6	3	ZEB1	2	SYNPO	2.5	FXYD1	3	KRT5	2	HNMT	1.5	FXYD1	1.5
FTL	5	PSMB10	3	KANK1	4	ARHGAP10	4	VIM	4	G0S2	2.5	DHRS7	3	LGALS3	2	WNT5A	2.5	AK1	3	VIM	2	ANK2	1.5	MPDZ	1.5
HNMT	4	RXRA	3	TMEM132C	4	DHRS7	4	SEMA3B	4	IL1RN	2	NEDD9	3	PPP1R14A	2	TBX3	2.5	CFL2	3	FAM110C	2	CNRIP1	1.5	IL1RN	1
HSPA6	4	ITM2A	2	PFKFB4	4	C1orf21	4	SUSD6	4	COL5A2	2	DIRAS3	2.5	GPNMB	2	FHOD3	2	SYNPO	2.5	ZHX3	2	NUPR1	1.5	FHOD3	1
PPP1R14A	4	COL5A1	2	SIGLEC1	4	CFL2	4	ARMCX1	4	PPP1R15A	2	SOBP	2	S100A9	2	MTSS1	2	GLT8D2	2.5	TNFAIP2	2	GRIK2	1.5	TNXB	1
ASCL2	4	CCDC80	2	SSBP2	4	ANK2	3	SNX33	4	PLK2	2	CCL3	2	SAMD9	2	SYNPO2	2	BICC1	2	JUNB	2	FRMD6	1.5	TMEM131L	1
RBPMS	4	HSH2D	2	GPNMB	4	CCDC80	3	PML	4	PFKFB3	2	SPON2	2	CIART	2	NCF2	2	MPPED2	2	FERMT2	2	VEGFA	1.5	HSH2D	1
DTNA	4	HSPA6	2	NDRG1	4	ZSWIM5	3	FTL	4	KCNQ3	2	DTNA	2	IFI44	2	LIFR	2	ZSWIM5	2	ANK2	1.5	SIGLEC1	1.5	HSPA6	1
KRT5	4	PLEK	2	RAI14	4	GPR157	3	SLC11A1	3	PTPRG	2	NMRK1	2	RAI14	2	TMEM132C	2	TMEM132C	2	SCN7A	1.5	TIMP2	1.5	IFFO1	1
PALLD	4	BHLHE40	2	AMPD3	4	SSBP2	3	GRIK2	3	CBX7	2	MAPRE2	2	COTL1	2	TRIB3	2	PPP1R14A	2	VCAN	1.5	FXYD1	1.5	KANK1	1
BOC	4	AGFG2	2	SCN7A	3	SPON2	3	LIFR	3	DHX58	2	APOL1	2	SP110	2	EGLN3	2	RBPMS	2	GRIK2	1.5	ZNF469	1	TRIB3	1
MAGEH1	4	SLC2A1	2	ABCA6	3	PLK2	3	BHLHE40	3	BOC	2	PKD2	2	PHACTR2	2	RND3	2	PPFIA4	2	SECTM1	1.5	SLC11A1	1	PIM1	1
ENGASE	4	NDRG1	2	CHL1	3	FCGR2A	3	ASCL2	3	AK1	2	RCAN2	2	FAM110C	2	SPI1	2	PRKD1	2	VEGFA	1.5	COL5A1	1	MAPRE2	1
PCED1B	3	SUSD6	2	CBX7	3	ZHX3	3	PALLD	3	PML	2	PLSCR1	2	PIM3	2	TRIM21	2	ADAM8	2	ANPEP	1.5	GADD45B	1	AMT	1
COL5A2	3	DHRS7	2	PHACTR2	3	DNAJB1	3	ATF7	3	DNAJB1	2	ATF7	2	ARMCX1	2	ARHGDIB	2	COL27A1	2	EPB41L3	1.5	SYNPO2	1	RCAN2	1
PDLIM5	3	PALM2-AKAP2	2	PLPPR2	3	WNT5A	2.5	ARHGDIB	3	HSPA1A	1	C1orf21	2	FSTL3	2	COL27A1	2	ENGASE	2	MPDZ	1.5	NCF2	1	DHX58	1
SGCE	3	CCL3	1	ARHGAP10	3	TBX3	2.5	PALM2-AKAP2	3	CCDC80	1	ATP6V0C	2	MAGEH1	2	PSMB10	2	CHL1	1.5	SOBP	1	LIFR	1	SP110	1
SAMD9	3	PPP1R15A	1	JUNB	3	COL23A1	2	MRC1	2.5	GPR183	1	SYTL2	1	AMPD3	2	SNX33	2	CNRIP1	1.5	HERC6	1	SPP1	1	MOB3A	1
MAPRE2	3	ALOX5AP	1	SNX33	3	SLC11A1	2	CELF2	2	ZEB1	1	MBNL3	1	ANKRD9	2	CFL2	2	ADIRF	1	SSBP2	1	RBPMS	1	PIM3	1
PKD2	3	SPON2	1	FTL	3	SYTL2	2	PDLIM5	2	LGALS3	1	RSAD2	1	TNFAIP2	2	FTL	2	PCED1B	1	FN1	1	GPNMB	1	ZHX3	1
CHSY1	3	ASCL2	1	TNXB	2	MBNL3	2	SSBP2	2	AGFG2	1	COL5A2	1	FERMT2	2	RXRA	2	SGCE	1	PLK2	1	S100A9	1	SUSD6	1
MOB3A	3	SAMD9	1	TMEM131L	2	ALOX5AP	2	PIM1	2	TNFSF10	1	PLEK	1	ANPEP	1.5	HNMT	1.5	ITGA6	1	PFKFB3	1	DTNA	1	ARHGDIB	1
BICC1	2	APOL1	1	ASCL2	2	ITGA6	2	KRT5	2	VIM	1	PDLIM5	1	ITM2A	1	NUPR1	1.5	SNCA	1	CIART	1	KCNQ3	1	MAGEH1	1
IFFO1	2	PKD2	1	SEMA3B	2	ASPH	2	MOB3A	2	PHACTR2	1	ZSWIM5	1	COL23A1	1	SIGLEC1	1.5	CBX7	1	IFI44	1	BOC	1	ADAM8	1
RND3	2	CHSY1	1	CD4	2	STMN3	1	ARHGAP10	2	AMPD3	1	BHLHE40	1	BTBD19	1	PPM1K	1	PLPPR2	1	COTL1	1	SEMA3B	1	DHRS7	1
FCGR2A	2	TRIM21	1	GPR157	1	MTSS1	1	NDRG1	1	ASPH	1	SLC2A1	1	PFKFB4	1	ATF7	1	STAT6	1	PTPRG	1	FSTL3	1	PALM2-AKAP2	1
GDF15	1	NEDD9	1	PALLD	1	CELF2	1	CFL2	1	JUNB	1	FCGR2A	1	HERC5	1	RAB31	1	ARHGAP10	1	HK2	1	ATP6V0C	1	AK1	1
PSMB10	1	PML	1	DNAJB1	1	NMRK1	1	ENGASE	1	ENO2	1	NFIL3	1	PLSCR1	1	C1orf21	1	FTL	1	CD4	1	RXRA	1	SNX33	1

## Sheet: supplementary Table9
Supplementary Table 9. Ranking of upregulated genes (in the migration trails in the 10x visium ST melanoma cancer sample) in each T cell clusters from the lung sc-RNA data
Genes	Cluster0_rank	Genes	Cluster1_rank	Genes	Cluster2_rank	Genes	Cluster3_rank	Genes	Cluster4_rank	Genes	Cluster5_rank	Genes	Cluster6_rank	Genes	Cluster7_rank	Genes	Cluster8_rank	Genes	Cluster9_rank	Genes	Cluster10_rank	Genes	Cluster11_rank	Genes	Cluster12_rank
PKP1	13	SPINT2	13	SDC1	13	FAM83C	13	MMP1	13	CD99	13	GJB6	13	LAD1	13	KRT14	13	KRT5	13	FRRS1	13	EPGN	13	S100A10	13
IL13RA1	13	CLEC11A	13	MAOB	13	KRT17	13	CDH12	13	FAM83C	12	DAAM2	13	MSRB3	13	ENTHD1	13	KRT16	13	RAPGEF2	13	COL17A1	13	SLC22A23	13
FERMT2	13	ACTN1	13	PAG1	12	USP18	13	CBLB	13	LAD1	12	PACS1	13	ALDH1B1	13	PAG1	13	SFN	13	SH3BP5	13	PEX3	13	TUBB2A	13
PARVA	13	NUCB2	13	IL13RA1	12	MX1	13	KRT17	12	FRRS1	12	SFN	12	B4GALT5	13	RASAL2	13	MGST1	13	PSPH	13	MAPK6	13	CEP170	13
COL17A1	12	ADGRG6	13	ARL2	12	IFIT1	13	DAAM2	12	MELTF	12	HERC5	12	S100A10	12	SBNO2	13	PKP3	13	SGCD	13	STXBP6	13	MAMDC2	13
CEACAM1	12	AKAP12	13	PKP3	11	HERC5	13	PARP10	12	RASAL2	12	PARP12	12	ENTHD1	12	HPS4	13	MARCO	13	CLEC11A	12	KRT5	12	PFN2	13
CDH12	12	EGLN3	13	USP18	11	PARP12	13	MGST1	11	GSTP1	12	FERMT2	12	SH3BP5	12	PSPH	12	SOX15	13	DDX58	12	SPINT2	11	MGST1	12
ADGRG6	12	RRS1	13	MX1	11	DDX58	13	PKP1	11	AKAP12	12	ACTN1	12	YAP1	12	KDELR3	12	JUP	13	KIAA1522	12	HERC5	11	RAPGEF2	12
EPGN	11	S100B	13	IFIT1	11	MYD88	13	FRRS1	11	S100B	12	FAM83C	11	KRT16	11	RRS1	12	CSTB	13	CBLB	12	PFN2	11	SDC1	11
SLC22A23	11	KRT16	12	PARP12	11	CEACAM1	13	TUBB2A	11	SGCD	12	S100A10	11	MYD88	11	FABP5	12	KIAA1522	13	MAMDC2	12	ALDH1B1	11	PEX3	11
HK1	11	EPGN	12	CDH12	11	EIF2AK2	13	FERMT2	11	RCN1	12	CSTB	11	DTX3L	11	KRT5	11	MELTF	13	B4GALT5	12	SBNO2	11	DDX58	11
EGLN3	11	MARCO	12	EIF2AK2	11	DTX3L	13	NUCB2	11	STXBP6	12	BCL2	11	PRMT3	11	COL17A1	11	MT1X	13	PRMT3	12	KRT17	10	CD99	11
KRT16	10	SLC22A23	12	CBLB	11	LIMA1	13	H3F3B	11	MMP1	11	MGST1	10	AKAP12	11	KRT17	11	BOP1	13	CD99	12	PARP12	10	S100B	11
FAM83C	10	CEP170	12	BOP1	11	PARP10	13	FABP5	11	SH3BP5	11	LAD1	10	SGCD	11	SOX15	11	HK1	13	HPS4	12	CSTB	10	USP18	10
MARCO	10	PFN2	12	KRT14	10	LGALS3BP	13	YAP1	11	MT1X	11	CEACAM1	10	MMP1	10	RAPGEF2	11	KDELR3	13	ARL2	11	CDH12	10	SH3BP5	10
SDC1	10	LGALS3BP	12	FRRS1	10	H3F3B	13	PKP3	10	B4GALT5	11	CEP170	10	EPGN	10	KIAA1522	11	BRMS1	13	GSTP1	11	CBLB	10	MAPK6	10
DAAM2	10	PARVA	12	HERC5	10	BCL2	13	MSRB3	10	SOX15	10	SBNO2	10	RAPGEF2	10	MELTF	11	ARL2	13	PACS1	11	HK1	10	ARL2	10
MAOB	10	BCL2	12	ENTHD1	10	YAP1	13	DDX58	10	S100A10	10	EGLN3	10	MELTF	10	ACTN1	11	PRMT3	13	RCN1	11	KRT14	9	RASAL2	9
PAG1	10	PACS1	12	DTX3L	10	MMP1	12	EIF2AK2	10	IFIT1	10	JUP	9	PFN2	10	LIMA1	11	GSTP1	13	STXBP6	11	KRT16	9	FABP5	9
KDELR3	10	KRT14	11	MT1X	10	GJB6	12	PSPH	10	MYD88	10	SPINT2	9	PARP10	10	LGALS3BP	11	VARS	13	ALDH1B1	10	USP18	9	ADGRG6	8
LGALS3BP	10	SFN	11	B4GALT5	10	PKP3	12	SGCD	10	LIMA1	10	MX1	9	ADGRG6	10	BRMS1	11	RCN1	13	NUCB2	10	CEACAM1	9	PKP3	7
GJB6	9	JUP	11	BRMS1	10	PKP1	12	RCN1	10	CLEC11A	9	KIAA1522	9	CD99	10	VARS	11	FABP5	13	H3F3B	10	PAG1	9	MAOB	7
SOX15	9	DAAM2	11	GSTP1	10	SOX15	12	SFN	9	MAOB	9	BOP1	9	STXBP6	10	SFN	10	KRT14	12	LAD1	9	SH3BP5	9	IL13RA1	7
S100A10	9	MAOB	11	S100B	10	JUP	12	RAPGEF2	9	ENTHD1	9	MAPK6	9	PKP1	9	JUP	10	USP18	12	MYD88	9	CEP170	9	H3F3B	6
TUBB2A	9	MSRB3	11	BCL2	10	SDC1	12	MELTF	9	DTX3L	9	BRMS1	9	PARP12	9	SPINT2	10	MX1	12	IL13RA1	9	PSPH	9	GSTP1	6
EIF2AK2	9	ENTHD1	11	VARS	10	SPINT2	12	MT1X	9	ALDH1B1	9	RRS1	9	SLC22A23	9	CLEC11A	10	MAOB	12	LIMA1	9	LGALS3BP	9	PARVA	6
PFN2	9	HPS4	11	FABP5	10	PEX3	12	KDELR3	9	COL17A1	8	YAP1	9	HK1	9	MX1	10	IFIT1	12	S100B	9	SGCD	9	EGLN3	6
H3F3B	9	GJB6	10	KRT5	9	MSRB3	12	ADGRG6	9	CDH12	8	EPGN	8	GSTP1	9	FERMT2	10	MYD88	12	KRT14	8	PACS1	9	YAP1	6
BCL2	9	COL17A1	10	MMP1	9	CSTB	12	AKAP12	9	FERMT2	8	FRRS1	8	PARVA	9	PACS1	10	TUBB2A	12	PEX3	8	GJB6	8	LAD1	5
SFN	8	PKP1	10	EPGN	9	MT1X	12	MARCO	8	KRT14	7	MYD88	8	VARS	9	DAAM2	9	EIF2AK2	12	S100A10	8	CLEC11A	8	JUP	5
MGST1	8	PEX3	10	MARCO	9	BOP1	12	LAD1	8	KRT16	7	PAG1	8	HPS4	9	IFIT1	9	DTX3L	12	IFIT1	8	DDX58	8	SPINT2	5
PKP3	8	MAMDC2	10	DDX58	9	HK1	12	SOX15	8	MARCO	7	LIMA1	8	NUCB2	8	CBLB	9	MAPK6	12	PARP12	8	B4GALT5	8	PARP12	5
SPINT2	8	BOP1	10	CSTB	9	SBNO2	12	MX1	8	KRT17	7	KDELR3	8	PACS1	8	USP18	8	LIMA1	12	TUBB2A	8	RRS1	8	EIF2AK2	5
HERC5	8	PRMT3	10	MAMDC2	9	BRMS1	12	SLC22A23	8	PKP1	7	PARVA	8	KRT5	7	CEACAM1	8	ALDH1B1	12	FAM83C	7	VARS	8	ACTN1	5
MELTF	8	YAP1	10	PARP10	9	VARS	12	DTX3L	8	MSRB3	7	IFIT1	7	COL17A1	7	EIF2AK2	8	NUCB2	12	USP18	7	HPS4	8	NUCB2	5
BOP1	8	FAM83C	9	NUCB2	9	MARCO	11	IL13RA1	8	DDX58	7	SLC22A23	7	FRRS1	7	MT1X	8	H3F3B	12	CEACAM1	6	MYD88	7	AKAP12	5
ACTN1	8	PKP3	9	CD99	9	CLEC11A	11	MAMDC2	8	CSTB	7	MT1X	7	DAAM2	7	H3F3B	8	EGLN3	12	ACTN1	6	DTX3L	7	FRRS1	4
ALDH1B1	8	KRT17	9	EGLN3	9	CEP170	11	MAPK6	8	EIF2AK2	7	MAMDC2	7	LIMA1	7	BCL2	8	GJB6	11	PARP10	6	ACTN1	7	PAG1	4
BRMS1	8	FRRS1	9	STXBP6	9	MAPK6	11	ARL2	8	CBLB	7	LGALS3BP	7	H3F3B	7	YAP1	8	LAD1	11	MARCO	5	NUCB2	7	CBLB	4
CD99	8	FERMT2	9	KRT16	8	KDELR3	11	GSTP1	8	BOP1	7	STXBP6	7	S100B	7	MGST1	7	CEACAM1	11	HERC5	5	GSTP1	7	FERMT2	4
AKAP12	8	ARL2	9	KRT17	8	ADGRG6	11	EGLN3	8	KDELR3	7	MARCO	6	BCL2	7	SDC1	7	PAG1	11	SLC22A23	5	CD99	7	KDELR3	4
S100B	8	KRT5	8	PKP1	8	KRT5	10	GJB6	7	ADGRG6	7	KRT17	6	RCN1	7	CEP170	7	IL13RA1	11	RRS1	5	SOX15	6	LGALS3BP	4
FABP5	8	MMP1	8	JUP	8	SLC22A23	10	CLEC11A	7	ARL2	7	PKP1	6	PKP3	6	HK1	7	PSPH	11	CSTB	4	MX1	6	SGCD	4
STXBP6	8	SDC1	8	MSRB3	8	KIAA1522	10	KIAA1522	7	PACS1	7	CLEC11A	6	CDH12	6	PARVA	7	MAMDC2	11	DTX3L	4	RAPGEF2	6	MMP1	3.5
MMP1	7	CSTB	8	RAPGEF2	8	TUBB2A	10	PFN2	7	KRT5	6	MSRB3	6	EIF2AK2	6	GJB6	6	RASAL2	11	RASAL2	4	BOP1	6	PKP1	3
JUP	7	SH3BP5	8	KIAA1522	8	IL13RA1	10	SBNO2	7	PEX3	6	TUBB2A	6	CBLB	6	HERC5	6	PARP10	11	ADGRG6	4	RASAL2	6	ALDH1B1	3
MX1	7	RASAL2	8	HK1	8	RASAL2	10	KRT16	6	DAAM2	6	SH3BP5	6	ARL2	6	MAPK6	6	PARVA	11	MMP1	3.5	ADGRG6	6	GJB6	2.5
PARP12	7	PARP10	8	SBNO2	8	PARVA	10	EPGN	6	KIAA1522	6	DTX3L	6	RRS1	6	FAM83C	5	RRS1	11	MGST1	3	BCL2	6	KRT16	2.5
ENTHD1	7	HERC5	7	PRMT3	8	RRS1	10	COL17A1	6	IL13RA1	6	PRMT3	6	SOX15	5	MYD88	5	ACTN1	10	PKP1	3	FABP5	6	EPGN	2.5
SH3BP5	7	CEACAM1	7	RCN1	8	MGST1	9	JUP	6	MAMDC2	6	AKAP12	6	MAOB	5	MAMDC2	5	AKAP12	10	JUP	3	MGST1	5	SFN	2.5
MAPK6	7	CDH12	7	SFN	7	ACTN1	9	SDC1	6	PFN2	6	HPS4	6	TUBB2A	5	BOP1	5	HPS4	10	MX1	3	S100A10	5	DAAM2	2.5
RASAL2	7	PAG1	7	SOX15	7	PRMT3	9	USP18	6	NUCB2	6	KRT5	5	SBNO2	5	PFN2	5	COL17A1	9	EIF2AK2	3	IFIT1	5	MSRB3	2.5
PARP10	7	PSPH	7	PEX3	7	RCN1	9	SPINT2	6	BRMS1	6	COL17A1	5	LGALS3BP	5	PARP10	5	SDC1	9	CEP170	3	RCN1	5	ENTHD1	2.5
B4GALT5	7	BRMS1	7	S100A10	7	DAAM2	8	MAOB	6	VARS	6	SDC1	5	EGLN3	5	STXBP6	5	PEX3	9	MT1X	3	MELTF	4	CDH12	2.5
PRMT3	7	MGST1	6	TUBB2A	7	MAOB	8	ENTHD1	6	EPGN	5	PEX3	5	MARCO	4	LAD1	4	HERC5	9	BOP1	3	MT1X	4	KRT14	2
RRS1	7	LAD1	6	ALDH1B1	7	ENTHD1	8	PAG1	6	SFN	5	DDX58	5	DDX58	4	TUBB2A	4	MSRB3	9	MAPK6	3	LIMA1	4	KRT5	2
VARS	7	IFIT1	6	FAM83C	6	PSPH	8	LGALS3BP	6	PKP3	5	ENTHD1	5	BOP1	4	NUCB2	4	CDH12	9	BRMS1	3	PARP10	4	COL17A1	2
HPS4	7	DDX58	6	MYD88	6	EPGN	7	B4GALT5	6	RAPGEF2	5	HK1	5	ACTN1	4	B4GALT5	4	SBNO2	9	VARS	3	BRMS1	4	FAM83C	2
YAP1	7	MELTF	6	SLC22A23	6	LAD1	7	CD99	6	PRMT3	5	H3F3B	5	USP18	3	CD99	4	B4GALT5	9	GJB6	2.5	PARVA	4	MARCO	2
CSTB	6	MT1X	6	PSPH	6	MELTF	7	KRT14	5	PARVA	5	PKP3	4	SPINT2	3	S100B	4	FAM83C	8	KRT16	2.5	YAP1	4	KRT17	2
CEP170	6	HK1	6	KDELR3	6	FERMT2	7	CSTB	5	FABP5	5	USP18	4	KIAA1522	3	MMP1	3.5	CBLB	8	EPGN	2.5	MMP1	3.5	MX1	2
LIMA1	6	STXBP6	6	GJB6	5	AKAP12	7	ALDH1B1	5	MGST1	4	MAOB	4	PAG1	3	PKP1	3	CEP170	8	SFN	2.5	PKP1	3	IFIT1	2
SBNO2	6	MX1	5	DAAM2	5	EGLN3	7	BRMS1	5	JUP	4	PFN2	4	KDELR3	3	CSTB	3	PFN2	8	DAAM2	2.5	MAMDC2	3	HERC5	2
SGCD	6	KIAA1522	5	CEACAM1	5	SGCD	7	S100B	5	SDC1	4	VARS	4	FABP5	3	DTX3L	3	LGALS3BP	8	MSRB3	2.5	SFN	2.5	CSTB	2
RCN1	6	IL13RA1	5	MELTF	5	FABP5	7	BCL2	5	MX1	4	FABP5	4	GJB6	2.5	ARL2	3	SGCD	8	ENTHD1	2.5	DAAM2	2.5	KIAA1522	2
KRT17	5	LIMA1	5	SH3BP5	5	KRT14	6	FAM83C	4	SLC22A23	4	MMP1	3.5	SFN	2.5	PRMT3	3	SPINT2	7	CDH12	2.5	MSRB3	2.5	MELTF	2
USP18	5	KDELR3	5	CEP170	5	SFN	6	PEX3	4	PSPH	4	SOX15	3	IL13RA1	2.5	GSTP1	3	RAPGEF2	7	KRT5	2	ENTHD1	2.5	SBNO2	2
CLEC11A	5	VARS	5	FERMT2	5	ALDH1B1	6	HERC5	4	SBNO2	4	MELTF	3	KRT14	2	SGCD	3	FRRS1	6	PKP3	2	IL13RA1	2.5	STXBP6	1.5
MSRB3	5	SGCD	5	MAPK6	5	PACS1	6	CEACAM1	4	EGLN3	4	PSPH	3	FAM83C	2	RCN1	3	S100A10	6	KRT17	2	FAM83C	2	SOX15	1
CBLB	5	SOX15	4	RASAL2	5	KRT16	5	SH3BP5	4	RRS1	4	ADGRG6	3	KRT17	2	KRT16	2.5	PARP12	6	SOX15	2	PKP3	2	CLEC11A	1
DTX3L	5	S100A10	4	ADGRG6	5	FRRS1	5	CEP170	4	HERC5	3	B4GALT5	3	JUP	2	EPGN	2.5	FERMT2	6	SDC1	2	MARCO	2	MYD88	1
MT1X	5	PARP12	4	HPS4	5	CDH12	5	HK1	4	CEACAM1	3	CD99	3	SDC1	2	MSRB3	2.5	S100B	6	SPINT2	2	SDC1	2	CEACAM1	1
PSPH	5	EIF2AK2	4	COL17A1	4	PAG1	5	PRMT3	4	TUBB2A	3	S100B	3	CLEC11A	2	CDH12	2.5	CD99	5	MAOB	2	MAOB	2	DTX3L	1
ARL2	5	MAPK6	4	SPINT2	4	B4GALT5	5	STXBP6	4	HK1	3	KRT16	2.5	PEX3	2	IL13RA1	2.5	YAP1	5	FERMT2	2	SLC22A23	2	MT1X	1
GSTP1	5	ALDH1B1	4	H3F3B	4	ARL2	4	IFIT1	3	PARP10	3	CDH12	2.5	CEACAM1	2	PKP3	2	KRT17	4	HK1	2	TUBB2A	2	PSPH	1
PACS1	5	GSTP1	4	AKAP12	4	HPS4	4	PARP12	3	H3F3B	3	IL13RA1	2.5	CEP170	2	MARCO	2	CLEC11A	4	KDELR3	2	FERMT2	2	BOP1	1
KRT14	4	RCN1	4	PACS1	4	COL17A1	3	MYD88	3	BCL2	3	KRT14	2	MT1X	2	MAOB	2	BCL2	4	LGALS3BP	2	H3F3B	2	HK1	1
KRT5	4	SBNO2	3	CLEC11A	3	S100A10	3	RASAL2	3	HPS4	3	EIF2AK2	2	PSPH	2	SH3BP5	2	MMP1	3.5	AKAP12	2	PRMT3	2	LIMA1	1
IFIT1	4	MYD88	2	ACTN1	3	RAPGEF2	3	PARVA	3	YAP1	3	CBLB	2	FERMT2	2	ALDH1B1	2	PKP1	3	EGLN3	2	AKAP12	2	PARP10	1
MYD88	4	RAPGEF2	2	LIMA1	3	CBLB	3	RRS1	3	GJB6	2.5	PARP10	2	BRMS1	2	AKAP12	2	SLC22A23	3	BCL2	2	EGLN3	2	B4GALT5	1
RAPGEF2	4	DTX3L	2	LGALS3BP	3	PFN2	3	KRT5	2	USP18	2	NUCB2	2	RASAL2	1.5	EGLN3	2	SH3BP5	3	COL17A1	1	FRRS1	1.5	BRMS1	1
KIAA1522	4	B4GALT5	2	MGST1	2	STXBP6	3	S100A10	2	PARP12	2	ARL2	2	MGST1	1	FRRS1	1.5	PACS1	3	PAG1	1	LAD1	1	PRMT3	1
MAMDC2	4	CD99	2	LAD1	2	MAMDC2	2	BOP1	2	PAG1	2	GSTP1	2	MX1	1	PEX3	1	EPGN	2.5	MELTF	1	JUP	1	RRS1	1
LAD1	3	FABP5	2	PFN2	2	S100B	2	LIMA1	2	MAPK6	2	RCN1	2	IFIT1	1	S100A10	1	DAAM2	2.5	PFN2	1	KIAA1522	1	BCL2	1
FRRS1	3	USP18	1	PARVA	2	SH3BP5	1	VARS	2	ACTN1	2	RASAL2	1.5	HERC5	1	PARP12	1	ENTHD1	2.5	SBNO2	1	EIF2AK2	1	VARS	1
PEX3	3	TUBB2A	1	RRS1	2	NUCB2	1	PACS1	2	SPINT2	1	RAPGEF2	1	CSTB	1	DDX58	1	DDX58	2	PARVA	1	KDELR3	1	PACS1	1
DDX58	3	CBLB	1	SGCD	2	GSTP1	1	HPS4	2	CEP170	1	ALDH1B1	1	MAMDC2	1	SLC22A23	1	ADGRG6	2	FABP5	1	ARL2	1	RCN1	1
NUCB2	3	H3F3B	1	YAP1	2	CD99	1	ACTN1	1	LGALS3BP	1	SGCD	1	MAPK6	1	ADGRG6	1	STXBP6	1.5	YAP1	1	S100B	1	HPS4	1

## Sheet: supplementary Table10
Supplementary Table 10. Ranking of upregulated genes (in the migration trails in the visium HD lung1 sample) in each T cell clusters from the lung sc-RNA data
Genes	Cluster0_rank	Genes	Cluster1_rank	Genes	Cluster2_rank	Genes	Cluster3_rank	Genes	Cluster4_rank	Genes	Cluster5_rank	Genes	Cluster6_rank	Genes	Cluster7_rank	Genes	Cluster8_rank	Genes	Cluster9_rank	Genes	Cluster10_rank	Genes	Cluster11_rank	Genes	Cluster12_rank
DHRS3	13	NECAP2	13	TIE1	13	ISG15	13	VCAM1	13	RUNX3	13	SMAP2	13	KCNAB2	13	TNFRSF25	13	LCK	13	AGTRAP	13	EVA1B	13	HSPG2	13
S100A11	13	MARCKSL1	13	PTPN22	13	TNFRSF14	13	DENND2D	13	PDGFRB	13	IL6R	13	CD52	13	OLFML3	13	PLPP3	13	CDA	13	PODN	13	PLEKHO1	13
CXCR4	13	CNN3	13	AMPD1	13	TNFRSF1B	13	FMO2	13	COL15A1	13	FCRL2	13	THEMIS2	13	G0S2	13	SHE	13	FUCA1	13	ITPKB	13	PBXIP1	13
CCR2	13	C1orf162	13	CD2	13	ECE1	13	DUSP2	13	AKNA	13	GPA33	13	GFI1	13	DISC1	13	IFI16	13	CNR2	13	NRP2	13	TAGLN2	13
AMOTL2	13	RGS5	13	XCL1	13	ID3	13	CBLB	13	SIPA1	13	RCSD1	13	S1PR1	13	ARID5A	13	PTPN7	13	FCRL3	13	TLR10	13	CD84	13
SLC39A8	13	KCNT2	13	GPR25	13	IFI44L	13	REST	13	CD3G	13	SELP	13	CD53	13	MYO7B	13	GPR137B	13	MNDA	13	BANK1	13	LY9	13
ARHGAP22	13	CR1	13	CYTIP	13	IFI44	13	TLL1	13	PDE3A	13	DNM3	13	SLAMF6	13	LIMS2	13	RRM2	13	ARHGAP30	13	IL2	13	PRRX1	13
UNC93B1	13	TRAF3IP3	13	STK17B	13	GBP7	13	FYN	13	MFAP4	13	FCMR	13	CD48	13	ANKRD44	13	EMILIN1	13	CD247	13	CXCL14	13	PTPRC	13
THY1	13	TMEM63A	13	CD96	13	GBP5	13	ADAM28	13	MYL12A	13	CDKL4	13	CFH	13	FILIP1L	13	EFEMP1	13	FAM49A	13	IPCEF1	13	MAPKAPK2	13
PLXNC1	13	OBSCN	13	GPR171	13	CD58	13	MAP3K8	13	EMP3	13	RBMS3	13	LBH	13	BFSP2	13	FHL2	13	ARHGAP25	13	TSPAN14	13	ITGA4	13
TNFSF12	13	COLEC11	13	CLIC5	13	SH2D2A	13	ST8SIA1	13	DOCK11	13	CMTM7	13	ZFP36L2	13	SLC9A9	13	STEAP3	13	ZAP70	13	ELF1	13	CASP8	13
ERN1	13	TRABD2A	13	STK17A	13	AIM2	13	FLT3	13	AGTRAP	12	CCR4	13	GNLY	13	BASP1	13	GYPC	13	PSD4	13	PRKCH	13	UBA7	13
OSM	13	MAL	13	PTK2B	13	KCNJ10	13	SPRED1	13	CNR2	12	TNIK	13	BCL2L11	13	ERAP2	13	NOSTRIN	13	INPP5D	13	GPR132	13	DNASE1L3	13
CD40LG	13	MGAT4A	13	PLEKHA2	13	SLAMF1	13	DLL4	13	CD52	12	PRDM8	13	KYNU	13	TNFAIP8	13	UBE2E3	13	GCSAM	13	MRC2	13	TRAT1	13
IFI44	12	ARHGAP15	13	SEMA4D	13	IER5	13	EVI2B	13	THEMIS2	12	HPGD	13	ZEB2	13	TMEM173	13	FN1	13	PARP15	13	SLC16A6	13	GNB4	13
SLAMF1	12	ITGA6	13	NOTCH1	13	IKBKE	13	XCL1	12	S1PR1	12	KLKB1	13	SCN11A	13	ADAM19	13	CCDC80	13	MYLK	13	MYL9	13	DTHD1	13
OBSCN	12	SLC40A1	13	JCAD	13	EPAS1	13	PRRX1	12	SLAMF6	12	ANKRD33B	13	FSTL1	13	FGF18	13	PLA1A	13	ARHGAP10	13	CD40	13	TMEM156	13
ZFP36L2	12	CASP10	13	HTRA1	13	LY75	13	KCNT2	12	GPR137B	12	GRK6	13	RARRES1	13	MYB	13	EAF2	13	SLC9A3	13	P2RY8	13	IGFBP7	13
MGAT4A	12	COL4A3	13	IFITM3	13	NABP1	13	EMILIN1	12	FAM49A	12	UGCG	13	CXCL5	13	ACHE	13	CD86	13	LHFPL2	13	AKAP17A	13	SPARCL1	13
ARHGAP15	12	SP140L	13	CTSD	13	CD28	13	GYPC	12	GNLY	12	RTKN2	13	ARRDC3	13	CPED1	13	CSTA	13	IRF1	13	DHRS3	12	LIFR	13
CYTIP	12	ALDH1L1	13	FXYD2	13	IKZF2	13	CXCR4	12	ZAP70	12	VSIR	13	PRDM1	13	RLN1	13	ITGB5	13	CCDC69	13	MARCKSL1	12	EMB	13
NOSTRIN	12	ST6GAL1	13	LAG3	13	SP110	13	CCR2	12	KYNU	12	UCP2	13	LAMA2	13	PAPPA	13	WWTR1	13	STK10	13	GBP7	12	GZMK	13
ARHGAP31	12	LEF1	13	CLEC4C	13	SP140	13	TRAT1	12	ZEB2	12	CASP5	13	IGF2R	13	FAM53B	13	CD38	13	ADAMTS2	13	CD53	12	ST8SIA4	13
ALDH1L1	12	TMEM131L	13	CLEC2D	13	SP100	13	CD86	12	ITGA4	12	CDKN1B	13	CARD11	13	PDE3B	13	JCHAIN	13	PPP1R18	13	C1orf162	12	EPB41L4A	13
GPR171	12	IL7R	13	NELL2	13	RFTN1	13	CD38	12	COL4A3	12	ARHGDIB	13	IKZF1	13	TCIRG1	13	CXCL9	13	CALHM6	13	AIM2	12	TGFBI	13
TMEM156	12	FYB1	13	ARHGAP9	13	TIGIT	13	DTHD1	12	ARHGAP10	12	RASSF3	13	GNG11	13	POU2AF1	13	HMGB2	13	MAN1A1	13	CFH	12	FLT4	13
IL2	12	C7	13	ATP8B4	13	ARHGAP31	13	JCHAIN	12	KLKB1	12	SNX20	13	MDFIC	13	KLRB1	13	SPCS3	13	AOAH	13	MAPKAPK2	12	NRN1	13
IL7R	12	TCF7	13	SLFN12L	13	CD80	13	GZMK	12	OSMR	12	SKAP1	13	TES	13	ETV6	13	SLC1A3	13	GIMAP4	13	FHL2	12	F13A1	13
C7	12	RIPOR2	13	PLXDC1	13	HCLS1	13	STK17A	12	EPB41L4A	12	HOXB3	13	PTGDS	13	IGF1	13	OSMR	13	LYN	13	CMTM7	12	TAGAP	13
TNFAIP8	12	LTB	13	IKZF3	13	DTX3L	13	PTK2B	12	IRF1	12	SLC44A2	13	SIGIRR	13	PARP4	13	MEF2C	13	DENND3	13	SCN11A	12	GLCCI1	13
CXCL14	12	GPSM3	13	CD7	13	PARP14	13	DOCK8	12	PPP1R18	12	FXYD5	13	CD6	13	FLT1	13	HAVCR2	13	SVEP1	13	CCDC80	12	BLK	13
TGFBI	12	THBS2	13	VASP	13	TNFSF10	13	JCAD	12	PRDM1	12	CEACAM4	13	TBC1D10C	13	LHFPL6	13	CANX	13	NEK6	13	HCLS1	12	DLC1	13
ADAM19	12	ZC3HAV1	13	SLA2	13	LAMP3	13	FXYD2	12	LAMA2	12	STK4	13	CD3E	13	PAPLN	13	SERPINB1	13	PIP4K2A	13	EAF2	12	TCIM	13
ABRACL	12	GIMAP7	13	PREX1	13	RHOH	13	CXCR5	12	IGF2R	12	TNFRSF13C	13	BIN2	13	PSTPIP1	13	TXNDC5	13	APBB1IP	13	LAMP3	12	DOCK8	13
CCR6	12	GIMAP2	13	SUSD2	13	BMP2K	13	LAG3	12	LYN	12	NECAP2	12	ITGB7	13	EVI2A	13	HIST1H1D	13	RASSF4	13	SLC9A3	12	ANXA1	13
IKZF1	12	GIMAP1	13	GRAP2	13	HPSE	13	C1S	12	PTGDS	12	EVA1B	12	CMKLR1	13	NFATC1	13	UBD	13	HPS1	13	QKI	12	SLC31A2	13
CPED1	12	GIMAP5	13	IFI44L	12	MZB1	13	ITPR2	12	PIP4K2A	12	GBP5	12	SELPLG	13	JAK3	13	CLIC1	13	C11orf21	13	AQP1	12	STOM	13
ZC3HAV1	12	ENPP2	13	S100A11	12	MAT2B	13	DCN	12	RASSF4	12	PBXIP1	12	PTGER2	13	GMIP	13	DEF6	13	PRR5L	13	GNG11	12	DEPP1	13
BLK	12	FGD3	13	CR1	12	DUSP22	13	RNASE6	12	GFRA1	12	FCRL3	12	CYTH1	13	NCCRP1	13	AKIRIN2	13	PTPN6	13	TES	12	FAS	13
RLN1	12	LAMC3	13	EPAS1	12	IRF4	13	PRKCH	12	PRR5L	12	CD247	12	C1QTNF1	13	JAG1	13	MANEA	13	C1S	13	GIMAP1	12	SERPING1	13
FXYD6	12	SVIL	13	BCL2L11	12	SERPINB9	13	SLC24A4	12	GSTP1	12	IKBKE	12	S1PR4	13	EMILIN3	13	GJA1	13	KLRC3	13	ADAM28	12	CD5	13
KLRB1	12	MMRN2	13	PSD4	12	TRIM38	13	ACAP1	12	CLEC2D	12	TRAF3IP3	12	FCER2	13	LIF	13	ABRACL	13	GRASP	13	FGD3	12	CXCR5	13
ETV6	12	GFRA1	13	SP100	12	HIST1H2BG	13	SLFN12L	12	BIN2	12	TMEM63A	12	ADGRE5	13	ENTHD1	13	STX11	13	RAP2A	13	APBB1IP	12	C1R	13
GRASP	12	RGS10	13	INPP5D	12	COL19A1	13	PLXDC1	12	ITGB7	12	MAL	12	RASAL3	13	ITM2A	13	QKI	13	ARGLU1	13	DEPP1	12	RBP5	13
TESPA1	12	SLC15A3	13	RFTN1	12	MICAL1	13	IKZF3	12	SELPLG	12	STEAP3	12	KLF2	13	SMAP2	12	OSBPL3	13	PTGDR	13	SH2B3	12	CD163	13
GCNT3	12	RASGRP2	13	DNASE1L3	12	PLEKHG1	13	HOXB3	12	RAP2A	12	ITGA6	12	ARHGEF1	13	TIE1	12	AQP1	13	SYNE2	13	TUBA3C	12	PLBD1	13
CD19	12	SESN3	13	WWTR1	12	CCR6	13	NFATC2	12	PRKCB	12	NABP1	12	CD37	13	CD84	12	SERPINE1	13	NLRC3	13	RASGRP1	12	ITPR2	13
SPNS2	12	ATM	13	CXCL5	12	SAMD9L	13	SH2D1A	12	ITGAL	12	CASP8	12	RGS19	13	RGS5	12	STRIP2	13	PRKCB	13	TMEM204	12	ITGA5	13
C3	12	TESPA1	13	CXCL9	12	TSPAN33	13	MCF2	12	ITGAX	12	CD28	12	MCF2	13	LBH	12	ADAMDEC1	13	CD19	13	SERPINF1	12	SH2B3	13
ADGRE2	12	DGKA	13	EMB	12	TMEM140	13	CNR2	11	ABI3	12	IKZF2	12	FLNA	13	TRABD2A	12	GSDMD	13	ITGAL	13	TNFSF12	12	TUBA3C	13
ADA2	12	STAT6	13	ST8SIA4	12	CYP7B1	13	MNDA	11	PLVAP	12	SP110	12	FUCA1	12	RBMS3	12	JAK2	13	ITGAX	13	RASSF2	12	RGCC	13
LIF	12	DCN	13	MZB1	12	LY6E	13	CD84	11	HCST	12	TIGIT	12	RUNX3	12	CD96	12	IL33	13	CMTM3	13	SMAP2	11	DOCK9	13
TNFRSF25	11	RASA3	13	HAVCR2	12	CD274	13	RRM2	11	LAIR1	12	CSTA	12	ARHGAP30	12	PLA1A	12	CD72	13	PSMB10	13	IFI16	11	GPR183	13
CDA	11	ATP10A	13	FGF18	12	PAX5	13	FAM49A	11	TPST2	12	TLR10	12	RCSD1	12	RHOH	12	OSTF1	13	ABI3	13	GPA33	11	RNASE6	13
IFI44L	11	UACA	13	AKIRIN2	12	IL2RA	13	ARID5A	11	BGN	12	LEF1	12	DNM3	12	REST	12	PALM2-AKAP2	13	HCST	13	SELP	11	RNASE1	13
CNN3	11	TMEM204	13	CARD11	12	SPOCK2	13	NOSTRIN	11	FUCA1	11	TMEM131L	12	LY75	12	BMP2K	12	TLR4	13	LAIR1	13	TRAF3IP3	11	CLEC14A	13
C1orf162	11	SERPINF1	13	SAMD9L	12	PLAU	13	SP100	11	TIE1	11	TLL1	12	CASP10	12	SLC39A8	12	PHF19	13	ADA2	13	DISC1	11	CRIP1	13
AMPD1	11	SPNS2	13	ACHE	12	ENTPD1	13	CMTM7	11	PODN	11	SLC1A3	12	PARP15	12	HMGB2	12	ANGPTL2	13	TPST2	13	CDKL4	11	BCL2A1	13
CD2	11	ACAP1	13	MDFIC	12	NFKB2	13	UBA7	11	GFI1	11	IPCEF1	12	ITGB5	12	FYB1	12	UNC5B	13	SUN2	13	MAL	11	C16orf54	13
CFH	11	CCR7	13	TMEM140	12	IRF7	13	CCDC80	11	CD53	11	PAPPA	12	TNIK	12	NRN1	12	BLNK	13	COL4A5	13	CXCR4	11	NLRC5	13
GPR25	11	LIMD2	13	DLC1	12	OR52N4	13	ALDH1L1	11	FCRL2	11	TLR4	12	ST6GAL1	12	HIST1H2BG	12	LSP1	13	HSPG2	12	ITGA6	11	PLCG2	13
CR1	11	ICAM2	13	OSTF1	12	CD82	13	GNB4	11	CD48	11	LAMC3	12	IGFBP7	12	UBD	12	FAM111A	13	PODN	12	SLC40A1	11	NLRP1	13
G0S2	11	TMC8	13	UGCG	12	LPXN	13	ERAP2	11	FMO2	11	IL2RA	12	BANK1	12	COL19A1	12	FERMT3	13	GFI1	12	RFTN1	11	CCL2	13
TRABD2A	11	ARHGAP45	13	IRF7	12	LRRC32	13	HIST1H2BG	11	PTPRC	11	OR52N4	12	LHFPL2	12	MICAL1	12	GSTP1	13	CNN3	12	CCR2	11	SLFN5	13
KYNU	11	PIK3IP1	13	CASP5	12	CTSC	13	COL19A1	11	COLEC11	11	LRRC32	12	MEF2C	12	GLCCI1	12	FXYD6	13	DENND2D	12	GCSAM	11	TRIM47	13
STK17B	11	MFNG	13	CD3E	12	YAP1	13	STX11	11	EFEMP1	11	BIRC3	12	ERAP2	12	STRIP2	12	OAF	13	PTPN22	12	CD80	11	TMC6	13
SP140L	11	ARHGAP4	13	CD3G	12	BIRC3	13	PLEKHG1	11	ARHGAP25	11	METTL7A	12	TMEM173	12	CYP7B1	12	SLC37A2	13	SH2D2A	12	PARP15	11	TGIF1	13
CD96	11	AMPD1	12	KLRC3	12	LAYN	13	AOAH	11	MGAT4A	11	DGKA	12	CCDC69	12	ENPP2	12	ACVRL1	13	CD48	12	MYLK	11	C3	13
HMGB2	11	IL6R	12	PDE3A	12	CCND2	13	GIMAP5	11	CASP10	11	CHST11	12	STK10	12	CD274	12	ESPL1	13	PTPRC	12	SLC9A9	11	ADGRE2	13
KLKB1	11	KCNJ10	12	LGALS3	12	PCED1B	13	ADAMDEC1	11	DNASE1L3	11	RGCC	12	FLT4	12	SEMA4D	12	LCP1	13	RRM2	12	TNIK	11	PLVAP	13
EMB	11	LY9	12	IFI27	12	METTL7A	13	PLEKHA2	11	DTHD1	11	TBC1D4	12	F13A1	12	SLC31A2	12	KCTD12	13	DUSP2	12	LEF1	11	MAP4K1	13
GZMK	11	FMO2	12	MYO1E	12	CHST11	13	PAX5	11	TLL1	11	ISG20	12	RIPOR2	12	VSIR	12	ABCC4	13	UBE2E3	12	TMEM131L	11	SIRPA	13
LHFPL2	11	FCMR	12	IDH2	12	OAS3	13	AKNA	11	ARRDC3	11	HAPLN3	12	HIST1H1D	12	SPOCK2	12	MIS18BP1	13	ANKRD44	12	HPGD	11	PPP1R16B	13
TCF7	11	ITPKB	12	NLRC3	12	OAS2	13	ARHGAP22	11	CCDC69	11	MFGE8	12	GPSM3	12	PLAU	12	LGALS3	13	CBLB	12	FLT4	11	NFATC2	13
TMEM173	11	DISC1	12	COTL1	12	RHOF	13	MMRN2	11	STK10	11	IL32	12	CALHM6	12	NFKB2	12	SLC24A4	13	RARRES1	12	TSPAN33	11	ZNF831	13
DEF6	11	LIMS2	12	XAF1	12	FOXO1	13	SERPING1	11	SERPINB9	11	LAT	12	OSBPL3	12	CD82	12	MYO1E	13	PDGFRB	12	DENND3	11	PARVG	13
MICAL1	11	FN1	12	EVI2B	12	EPSTI1	13	YAP1	11	CARD11	11	SLFN5	12	ANXA1	12	CD6	12	PLEKHO2	13	CANX	12	DOCK8	11	CYBB	13
ENPP2	11	UBA7	12	RASAL3	12	TBC1D4	13	KLRC3	11	OSBPL3	11	LIMD2	12	TSPAN14	12	UNC93B1	12	CSK	13	SERPINB9	12	JAK2	11	GPR174	13
TLR4	11	GCSAM	12	SLC1A5	12	IFI27	13	PLXNC1	11	IKZF1	11	ICAM2	12	HPS1	12	SESN3	12	MFGE8	13	GIMAP7	12	PHF19	11	SH2D1A	13
JCAD	11	AMOTL2	12	PARVG	12	RASGRP1	13	PARP4	11	TES	11	S1PR4	12	LSP1	12	FOXO1	12	IDH2	13	ADAMDEC1	12	RTKN2	11	SASH3	13
SPOCK2	11	GRK6	12	GPR174	12	GCNT3	13	RASGRP1	11	ANXA1	11	ZNF831	12	C11orf21	12	ELF1	12	CIITA	13	CD72	12	NFKB2	11	TNFRSF14	12
BLNK	11	ADAMTS2	12	ISG15	11	ISG20	13	PSTPIP1	11	PAPPA	11	PIK3IP1	12	CD5	12	KCTD12	12	NDE1	13	STOM	12	RGS10	11	PLPP3	12
LPXN	11	TAGAP	12	AGTRAP	11	HAPLN3	13	ISG20	11	NEK6	11	MFNG	12	RASGRP2	12	MIS18BP1	12	CORO1A	13	NOTCH1	12	UNC93B1	11	OLFML3	12
CD6	11	GIMAP4	12	CD52	11	IL32	13	IDH2	11	APBB1IP	11	PIM2	12	UCP2	12	P2RX5	12	EXOC3L1	13	MAP3K8	12	LRRC32	11	MNDA	12
OAF	11	PAX5	12	PLPP3	11	IL21R	13	NLRC5	11	HPS1	11	ARHGAP4	12	YAP1	12	CCL18	12	COTL1	13	UNC5B	12	CD3E	11	IER5	12
CLEC4C	11	ANGPTL2	12	GBP5	11	LAT	13	PLCG2	11	C11orf21	11	ECE1	11	ACVRL1	12	MRC2	12	P2RX5	13	IFITM3	12	PLBD1	11	EFEMP1	12
CDKN1B	11	PDE3B	12	OLFML3	11	CCL22	13	COTL1	11	FAM111A	11	ID3	11	ITGA5	12	TGIF1	12	ATP2A3	13	FAM111A	12	ARHGDIB	11	ARHGAP25	12
ACVRL1	11	THY1	12	CD58	11	XAF1	13	SPNS2	11	SLC15A3	11	LCK	11	LCP1	12	TGM2	12	AURKB	13	FERMT3	12	RHOF	11	SLC40A1	12
ELF1	11	OAF	12	PLEKHO1	11	BCL2	13	CCL18	11	RASGRP2	11	GBP7	11	RASA3	12	OSM	12	CCL18	13	SIPA1	12	ARGLU1	11	NRP2	12
DOCK9	11	CLEC4C	12	MAPKAPK2	11	ICAM1	13	TGIF1	11	UCP2	11	KCNJ10	11	SYNE2	12	CLIC2	12	VAV1	13	TBC1D10C	12	PAPLN	11	MYLK	12
GPR183	11	NELL2	12	ZFP36L2	11	HSH2D	13	MAP4K1	11	STAT6	11	BCL2L11	11	ATP10A	12	IFI44	11	DNASE2	13	ATM	12	IFI27	11	SLC9A9	12
LGALS3	11	PCED1B	12	ARHGAP15	11	NFKBID	13	SLA2	11	CMKLR1	11	LIMS2	11	SNX20	12	S100A11	11	SLC1A5	13	C1R	12	NDE1	11	SPCS3	12
GPR132	11	RASSF3	12	FILIP1L	11	KCNN4	13	PPP1R16B	11	CLEC14A	11	FN1	11	MFAP4	12	IL6R	11	SIRPG	13	RBP5	12	ATP2A3	11	ARRDC3	12
CRIP1	11	DOCK9	12	CBLB	11	RELB	13	ADA	11	PTGER2	11	ST6GAL1	11	ERN1	12	SLAMF1	11	RASSF2	13	STAT6	12	SKAP1	11	TCF7	12
DLL4	11	GPR183	12	FSTL1	11	GTSF1L	13	STK4	11	SYNE2	11	CXCL5	11	TMC8	12	PTPN7	11	TGM2	13	PLXNC1	12	ERN1	11	MAT2B	12
TMEM204	11	ARGLU1	12	PARP14	11	ZBP1	13	ADA2	11	ATP10A	11	HPSE	11	ARHGAP45	12	OBSCN	11	ADA	13	CMKLR1	12	SLC44A2	11	DUSP22	12
P2RX5	11	CLEC14A	12	BFSP2	11	MX1	13	HMOX1	11	SPRED1	11	FYB1	11	GMIP	12	CYTIP	11	HMOX1	13	RHOF	12	DNASE2	11	TXNDC5	12
SIRPA	11	NDE1	12	RARRES1	11	GRK3	13	P2RY10	11	UACA	11	LTB	11	MYL9	12	NABP1	11	RAC2	13	PTGER2	12	ZNF831	11	TRIM38	12
RASSF2	11	TMC6	12	TNFSF10	11	APOL3	13	GPR174	11	CCL22	11	CCR6	11	ADA	12	CD28	11	GTSE1	13	PLEKHO2	12	RENBP	11	CLIC5	12
EVA1B	10	CYTH1	12	REST	11	APOL1	13	ITM2A	11	SLC16A6	11	GNG11	11	PREX1	12	SP140	11	CLIC2	13	BCL2A1	12	NECAP2	10	FYN	12
SMAP2	10	BCL2	12	JCHAIN	11	IL2RB	13	RUNX3	10	SUSD2	11	FGD3	11	SUN2	12	ARHGAP31	11	ISG15	12	CIITA	12	CD2	10	MAN1A1	12
GBP7	10	NFATC1	12	IL2	11	TYMP	13	MARCKSL1	10	SUN2	11	PALM2-AKAP2	11	ENTHD1	12	WWTR1	11	KCNAB2	12	C16orf54	12	PBXIP1	10	GJA1	12
PLEKHO1	10	FCER2	12	DUSP22	11	ODF3B	13	PTPN22	10	GRAP2	11	UNC5B	11	GRAP2	12	GPR171	11	TNFRSF1B	12	NLRC5	12	SLAMF1	10	PLEKHG1	12
SHE	10	KLF2	12	CLIC1	11	PIM2	13	FCRL3	10	TNFRSF13C	11	FAS	11	AKAP17A	12	PRDM8	11	CDA	12	PLCG2	12	CD48	10	AOAH	12
RGS5	10	ARHGEF1	12	SERPINE1	11	P2RY10	13	SLAMF6	10	AKAP17A	11	PDE3B	11	DOCK11	12	ARHGAP10	11	ECE1	12	ATP2A3	12	LY9	10	GIMAP2	12
PRRX1	10	CD37	12	LY6E	11	ARHGEF6	13	OBSCN	10	SASH3	11	SESN3	11	CD40LG	12	SPCS3	11	ID3	12	NLRP1	12	RCSD1	10	GIMAP5	12
FMO2	10	STK4	12	CD72	11	BGN	13	GPR137B	10	MCF2	11	SELPLG	11	TNFRSF1B	11	ANKRD33B	11	VCAM1	12	SLC16A6	12	XCL1	10	GSDMD	12
DISC1	10	TNFRSF13C	12	PLAU	11	RENBP	13	COLEC11	10	FLNA	11	LHFPL6	11	MARCKSL1	11	TGFBI	11	CD58	12	MYL12A	12	KCNT2	10	IL33	12
BCL2L11	10	RENBP	12	ENTPD1	11	TNFRSF25	12	FHL2	10	DHRS3	10	FOXO1	11	PRRX1	11	MAT2B	11	PLEKHO1	12	VAV1	12	IKBKE	10	SVEP1	12
PSD4	10	TNFRSF14	11	LSP1	11	LCK	12	MYO7B	10	C1orf162	10	ABCC4	11	DUSP2	11	IRF4	11	TAGLN2	12	SLC44A2	12	TMEM63A	10	AKNA	12
ITGA6	10	DHRS3	11	TBC1D10C	11	CD2	12	COL4A3	10	MNDA	10	RASA3	11	ZAP70	11	TXNDC5	11	GPA33	12	HSH2D	12	FAM49A	10	SVIL	12
NABP1	10	HSPG2	11	LAYN	11	SHE	12	PARP14	10	ARHGAP30	10	CSK	11	UBE2E3	11	CLIC5	11	GPR25	12	EMP3	12	LBH	10	ARHGAP22	12
ANKRD44	10	S1PR1	11	CCND2	11	FCRL2	12	ITGB5	10	DNM3	10	NLRP1	11	ANKRD44	11	MANEA	11	MYO7B	12	JAG1	12	EPAS1	10	MMRN2	12
SP100	10	DENND2D	11	RBP5	11	IFI16	12	GPR171	10	CFH	10	EVI2B	11	DTX3L	11	LAMA2	11	SP140	12	ZBP1	12	ARHGAP25	10	SIGIRR	12
RBMS3	10	SHE	11	PCED1B	11	SELP	12	RHOH	10	RRM2	10	EVI2A	11	IL7R	11	STK17A	11	CD80	12	RGS19	12	TRABD2A	10	ST8SIA1	12
CMTM7	10	DNM3	11	IGF1	11	PTPN7	12	SPARCL1	10	ZFP36L2	10	CCR7	11	EPB41L4A	11	MDFIC	11	FSTL1	12	APOL3	12	STK17B	10	PARP4	12
TRAT1	10	EMILIN1	11	CHST11	11	G0S2	12	BANK1	10	UBE2E3	10	TRIM47	11	IRF1	11	TMEM140	11	DTX3L	12	IL2RB	12	CASP10	10	ABCC4	12
GCSAM	10	LBH	11	OAS3	11	COLEC11	12	OSMR	10	PARP15	10	C1QTNF1	11	SERPINB1	11	BLK	11	PARP14	12	RAC2	12	SP110	10	PTGDR	12
TNFSF10	10	GYPC	11	OAS2	11	CDKL4	12	EMB	10	IGFBP7	10	BCL2	11	NRN1	11	PTK2B	11	TNFSF10	12	SASH3	12	SP140L	10	DLL4	12
ST6GAL1	10	RBMS3	11	MIS18BP1	11	ARID5A	12	ST8SIA4	10	CXCL5	10	NFATC1	11	TRIM38	11	UGCG	11	GNB4	12	FLNA	12	CCR4	10	PSTPIP1	12
CXCL9	10	TRAT1	11	SLC24A4	11	STK17B	12	HAVCR2	10	DUSP22	10	ARHGAP45	11	PPP1R18	11	HTRA1	11	HPSE	12	RUNX3	11	CBLB	10	CCR7	12
SLC1A3	10	EAF2	11	GCNT3	11	SP140L	12	IRF4	10	RIPOR2	10	KCNN4	11	MAN1A1	11	IRF7	11	ANKRD33B	12	THEMIS2	11	REST	10	C1QTNF1	12
LIFR	10	CSTA	11	CIITA	11	CCR4	12	NRN1	10	FYN	10	GTSF1L	11	TAGAP	11	CTSD	11	BASP1	12	VCAM1	11	HPSE	10	ADGRE5	12
FYB1	10	SLC9A3	11	CMTM3	11	FILIP1L	12	AKIRIN2	10	TAGAP	10	PREX1	11	ZC3HAV1	11	CD5	11	LIFR	12	TAGLN2	11	IL7R	10	NFKBID	12
HIST1H1D	10	OSMR	11	ACAP1	11	BFSP2	12	IGF2R	10	AOAH	10	GRK3	11	GIMAP2	11	BIRC3	11	IRF4	12	SLAMF6	11	TCF7	10	NCCRP1	12
UBD	10	TNFAIP8	11	AURKB	11	PRDM8	12	SAMD9L	10	GNG11	10	CYBB	11	LYN	11	CXCR5	11	MYB	12	LY9	11	TGFBI	10	CEACAM4	12
LTB	10	CXCL14	11	CCL2	11	SPARCL1	12	TMEM140	10	MDFIC	10	ISG15	10	SEMA4D	11	THY1	11	THBS2	12	XCL1	11	STK10	10	APOL1	12
PRDM1	10	HIST1H1D	11	ABI3	11	HPGD	12	GIMAP4	10	GIMAP7	10	TNFRSF14	10	COL15A1	11	CD163	11	TSPAN33	12	ITPKB	11	CANX	10	P2RY8	12
CALHM6	10	CALHM6	11	VAV1	11	SERPINB1	12	GIMAP2	10	OSTF1	10	TNFRSF1B	10	STOM	11	ST8SIA1	11	PLEKHA2	12	GNLY	11	TRIM38	10	KCNAB2	11
GJA1	10	GJA1	11	ADGRE5	11	LTB	12	GIMAP1	10	STOM	10	CD52	10	PIP4K2A	11	NELL2	11	DENND3	12	FHL2	11	GPSM3	10	ARHGAP30	11
STK17A	10	IPCEF1	11	HSH2D	11	CLIC1	12	BLK	10	JCAD	10	TIE1	10	MAP3K8	11	ESPL1	11	LY6E	12	MYO7B	11	IKZF1	10	RGS5	11
SERPINE1	10	VSIR	11	PLVAP	11	DEF6	12	GSDMD	10	MAP3K8	10	ARHGAP15	10	RASSF4	11	TESPA1	11	NEK6	12	ZEB2	11	STRIP2	10	FCMR	11
GIMAP5	10	OR52N4	11	HCST	11	MANEA	12	SVEP1	10	IFITM3	10	ARHGAP31	10	FAM53B	11	DGKA	11	ENTPD1	12	ITGA4	11	ZC3HAV1	10	TMEM63A	11
IL33	10	PTPN6	11	MX1	11	STX11	12	PAPPA	10	SIGIRR	10	PLA1A	10	PRR5L	11	EPSTI1	11	RGS10	12	CASP8	11	TLR4	10	LY75	11
COL15A1	10	GRASP	11	TYMP	11	SERPINE1	12	UNC5B	10	CTSC	10	ALDH1L1	10	SIPA1	11	TBC1D4	11	HTRA1	12	IKZF2	11	NEK6	10	CCR4	11
SVIL	10	FLT3	11	FUCA1	10	TCIM	12	CTSD	10	LAG3	10	SLC9A9	10	CTSC	11	RNASE1	11	CTSD	12	COL4A3	11	PTGDS	10	RHOH	11
VSIR	10	KCTD12	11	IFI44	10	JAK2	12	FAM111A	10	PTPN6	10	LAMP3	10	CD3G	11	PLEKHO2	11	SERPING1	12	SP110	11	IL2RA	10	BMP2K	11
PLAU	10	BCL2A1	11	GFI1	10	COL15A1	12	SIPA1	10	RBP5	10	BASP1	10	SLC37A2	11	IL21R	11	LPXN	12	IGFBP7	11	SPOCK2	10	CANX	11
MMRN2	10	HAPLN3	11	VCAM1	10	PALM2-AKAP2	12	FXYD6	10	ITGA5	10	TNFAIP8	10	ITPR2	11	ICAM1	11	SLC15A3	12	GRK6	11	FAS	10	UBD	11
HTRA1	10	MFGE8	11	PTPN7	10	PHF19	12	CD3E	10	RASSF3	10	CCDC69	10	SH2B3	11	ADGRE2	11	TCIRG1	12	RIPOR2	11	ETV6	10	AQP1	11
PDE3B	10	C16orf54	11	EMILIN1	10	RTKN2	12	OAF	10	DCN	10	MAT2B	10	TUBA3C	11	RELB	11	CTSC	12	GPSM3	11	ACVRL1	10	GIMAP7	11
CASP5	10	PLXDC1	11	GNLY	10	FAS	12	C1R	10	SH2B3	10	F13A1	10	RAP2A	11	SLC1A5	11	POU2AF1	12	FYN	11	CMKLR1	10	GIMAP4	11
SLC37A2	10	S1PR4	11	MGAT4A	10	BLNK	12	CLEC4C	10	RASA3	10	MICAL1	10	PTGDR	11	CD37	11	LAYN	12	GIMAP1	11	OAS2	10	CD274	11
CD163	10	JAK3	11	CXCR4	10	FAM53B	12	PDE3A	10	PTGDR	10	MYB	10	NLRC3	11	SIRPG	11	CCND2	12	ADAM28	11	GPR183	10	GFRA1	11
ARHGDIB	10	FXYD5	11	KYNU	10	SLC37A2	12	NELL2	10	PRKCH	10	STX11	10	PRKCB	11	NFATC2	11	PTPN6	12	OSTF1	11	MFGE8	10	ATM	11
ST8SIA1	10	NCCRP1	11	ZEB2	10	CDKN1B	12	ESPL1	10	IDH2	10	THBS2	10	ITGAL	11	PIK3IP1	11	CD163	12	ANGPTL2	11	NLRC3	10	FXYD6	11
DGKA	10	CEACAM4	11	SP140	10	ESPL1	12	ARHGAP9	10	C16orf54	10	CYP7B1	10	SLFN5	11	GTSE1	11	PLBD1	12	PTGDS	11	SLFN12L	10	ARHGAP9	11
SELPLG	10	JAG1	11	CCDC80	10	ARHGAP9	12	LHFPL6	10	PLCG2	10	APBB1IP	10	SLFN12L	11	ODF3B	11	ARHGDIB	12	SVIL	11	PLXDC1	10	LAT	11
PARP4	10	ENTHD1	11	DTX3L	10	IGF1	12	CLEC14A	10	SPNS2	10	LSP1	10	TMC6	11	CD40LG	11	OAS3	12	SIGIRR	11	CCR7	10	EXOC3L1	11
FLT3	10	PIM2	11	MYLK	10	FLT3	12	MIS18BP1	10	CCL18	10	RASGRP2	10	MYL12A	11	ARHGEF6	11	OAS2	12	GSTP1	11	ARHGAP45	10	SERPINF1	11
FOXO1	10	COL4A5	11	GNB4	10	FLT1	12	ATP8B4	10	IKZF3	10	TBC1D10C	10	EMP3	11	HSPG2	10	LHFPL6	12	TCIRG1	11	FCER2	10	APOL3	11
IFI27	10	TNFRSF25	10	CD38	10	PAPLN	12	UACA	10	CYTH1	10	POU2AF1	10	LAIR1	11	CNR2	10	EPSTI1	12	KLRB1	11	FXYD5	10	DOCK11	11
EVI2A	10	CDA	10	BMP2K	10	GPR132	12	CSK	10	C1QTNF1	10	LAYN	10	ZBP1	11	IFI44L	10	RNASE1	12	METTL7A	11	KCNN4	10	DENND2D	10
TRIM47	10	ECE1	10	HMGB2	10	CSK	12	BCL2A1	10	S1PR4	10	CXCR5	10	TPST2	11	CNN3	10	CRIP1	12	BIN2	11	RELB	10	AMPD1	10
TGIF1	10	ID3	10	SPCS3	10	CORO1A	12	CIITA	10	SLC44A2	10	PCED1B	10	MFNG	11	CD58	10	SPRED1	12	ITGB7	11	HMOX1	10	ARID5A	10
NFATC1	10	THEMIS2	10	MEF2C	10	CMTM3	12	SERPINF1	10	ADGRE5	10	BIN2	10	P2RY8	11	SH2D2A	10	ATP8B4	12	ITGA5	11	ID3	9	CCR2	10
JAK3	10	OLFML3	10	ADAM19	10	EXOC3L1	12	ATP2A3	10	KLF2	10	TESPA1	10	BGN	11	IFI16	10	UACA	12	RASSF3	11	LCK	9	FSTL1	10
NCCRP1	10	FCRL2	10	ADAMTS2	10	AURKB	12	XAF1	10	VASP	10	STAT6	10	AGTRAP	10	AIM2	10	IL21R	12	LCP1	11	IFI44L	9	CD86	10
STK4	10	GPA33	10	COL19A1	10	EVI2A	12	AURKB	10	NFATC2	10	EPSTI1	10	PODN	10	CD247	10	CCL22	12	PRKCH	11	S1PR1	9	PRDM8	10
PIK3IP1	10	CD28	10	MANEA	10	SKAP1	12	LIMD2	10	RGS19	10	KCTD12	10	PTPRC	10	SELP	10	PSMB10	12	ATP8B4	11	CD58	9	SLC9A3	10
APOL3	10	RFTN1	10	MAN1A1	10	CD7	12	ERN1	10	APOL1	10	ARGLU1	10	TRAF3IP3	10	GPR25	10	CCL2	12	IL32	11	KCNJ10	9	IRF1	10
MFNG	10	SCN11A	10	ABRACL	10	DNASE2	12	ICAM1	10	KCNAB2	9	SYNE2	10	STEAP3	10	ITPKB	10	TRIM47	12	CORO1A	11	GPR25	9	TES	10
TNFRSF13C	10	RARRES1	10	DOCK8	10	JAK3	12	RASAL3	10	CNN3	9	PAPLN	10	ITGA4	10	MAL	10	ICAM1	12	IKZF3	11	FCMR	9	PTK2B	10
CYBB	10	TLR10	10	RLN1	10	FXYD5	12	ZBP1	10	DENND2D	9	SLC24A4	10	CASP8	10	DUSP2	10	MAP4K1	12	LIMD2	11	OBSCN	9	PLEKHA2	10
ARHGEF6	10	SLC39A8	10	PAX5	10	SIRPG	12	TPST2	10	SH2D2A	9	CORO1A	10	FN1	10	ZAP70	10	KCNN4	12	TMC8	11	GNLY	9	PIP4K2A	10
ARHGAP4	10	FGF18	10	ANGPTL2	10	EMILIN3	12	PARVG	10	FCRL3	9	ACAP1	10	INPP5D	10	SLC40A1	10	RELB	12	CYTH1	11	ZAP70	9	PRR5L	10
HSPG2	9	FLT4	10	LAMC3	10	CD40	12	CLIC2	10	PRRX1	9	TNFSF12	10	ARHGAP10	10	NRP2	10	VASP	12	RASAL3	11	MGAT4A	9	CCND2	10
THEMIS2	9	ACHE	10	TSPAN14	10	HMOX1	12	PODN	9	LBH	9	CCL2	10	PDGFRB	10	TIGIT	10	SIRPA	12	KLF2	11	CYTIP	9	ELF1	10
TIE1	9	TSPAN33	10	CD82	10	GTSE1	12	PLPP3	9	DUSP2	9	MRC2	10	SERPINB9	10	CD80	10	SLA2	12	ARHGEF1	11	NABP1	9	PRKCB	10
GFI1	9	TCIM	10	LPXN	10	COL4A5	12	GBP7	9	FHL2	9	TMC6	10	TXNDC5	10	HCLS1	10	PPP1R16B	12	TGM2	11	CASP8	9	IL21R	10
OLFML3	9	SEMA4D	10	GSTP1	10	NECAP2	11	CD2	9	BCL2L11	9	TMC8	10	DEF6	10	TMEM156	10	GTSF1L	12	APOL1	11	IKZF2	9	ITGAL	10
IL6R	9	BLNK	10	ITGB7	10	EVA1B	11	IFI16	9	PSD4	9	PLVAP	10	PLEKHG1	10	JCHAIN	10	MX1	12	SH2D1A	11	DNASE1L3	9	IL2RB	10
PBXIP1	9	C11orf21	10	FLT1	10	PBXIP1	11	LY9	9	ANKRD44	9	ARHGEF1	10	QKI	10	LEF1	10	SUSD2	12	KCNAB2	10	PARP14	9	SUN2	10
AIM2	9	YAP1	10	LCP1	10	FCRL3	11	SELP	9	CSTA	9	EMP3	10	AQP1	10	IL2	10	GRK3	12	LCK	10	ALDH1L1	9	P2RY10	10
XCL1	9	BIRC3	10	RNASE1	10	CD247	11	PTPRC	9	DTX3L	9	CD37	10	LY6E	10	TMEM131L	10	TYMP	12	S1PR1	10	GPR171	9	FLNA	10
TMEM63A	9	PLXNC1	10	CRIP1	10	RCSD1	11	PTPN7	9	RARRES1	9	CD40	10	JAK2	10	MZB1	10	ODF3B	12	CD53	10	FYB1	9	EVA1B	9
COLEC11	9	RGCC	10	SPRED1	10	KCNT2	11	ZFP36L2	9	HPGD	9	ODF3B	10	CD274	10	DENND3	10	CYBB	12	CD84	10	ARRDC3	9	S100A11	9
EPAS1	9	TBC1D4	10	PSTPIP1	10	GPR137B	11	ZEB2	9	LIFR	9	RENBP	10	CD72	10	PHF19	10	P2RY10	12	IER5	10	EPB41L4A	9	ARHGAP15	9
MAL	9	PTGER2	10	ISG20	10	PSD4	11	NRP2	9	MEF2C	9	TNFRSF25	9	FGD3	10	NOTCH1	10	ITM2A	12	FCMR	10	TMEM173	9	UBE2E3	9
MYO7B	9	DLL4	10	IL32	10	STEAP3	11	SP140	9	CLIC1	9	SHE	9	PALM2-AKAP2	10	RASSF4	10	ARHGEF6	12	EFEMP1	10	ADAM19	9	STK17B	9
ITGA4	9	CD19	10	PSMB10	10	INPP5D	11	CD96	9	GPSM3	9	TAGLN2	9	FERMT3	10	DEPP1	10	PTPN22	11	GYPC	10	SERPINB9	9	INPP5D	9
SLC40A1	9	NLRP1	10	SLFN5	10	PLA1A	11	TIGIT	9	MAN1A1	9	KCNT2	9	TCIRG1	10	ENTPD1	10	SH2D2A	11	LY75	10	LTB	9	WWTR1	9
CASP10	9	HOXB3	10	MYL12A	10	CD86	11	PLA1A	9	THBS2	9	ITPKB	9	ATM	10	C1S	10	AIM2	11	UBA7	10	MICAL1	9	TLL1	9
FN1	9	LAIR1	10	BCL2	10	ITGB5	11	PARP15	9	ACHE	9	CCDC80	9	KLRB1	10	CDKN1B	10	IER5	11	EAF2	10	CCR6	9	TNFAIP8	9
SLC9A9	9	SIRPA	10	C3	10	CD38	11	IGFBP7	9	SERPINE1	9	CD80	9	CLEC2D	10	OAS3	10	IKBKE	11	DTHD1	10	GLCCI1	9	STK10	9
TLR10	9	P2RY8	10	SIRPG	10	TLR10	11	CXCL5	9	GIMAP4	9	FSTL1	9	PLBD1	10	TUBA3C	10	EPAS1	11	KLKB1	10	OSBPL3	9	ADAMTS2	9
RHOH	9	AKAP17A	10	RAC2	10	TMEM156	11	BMP2K	9	GIMAP2	9	HCLS1	9	GCNT3	10	DOCK9	10	NRP2	11	GZMK	10	PLEKHA2	9	QKI	9
BANK1	9	CD40LG	10	ENTHD1	10	CXCL9	11	HMGB2	9	GIMAP1	9	EAF2	9	TMEM204	10	RNASE6	10	SCN11A	11	ARRDC3	10	CYP7B1	9	ZC3HAV1	9
LEF1	9	MCF2	10	GTSE1	10	BANK1	11	TGFBI	9	DENND3	9	BFSP2	9	NLRC5	10	ATP10A	10	TIGIT	11	EPB41L4A	10	RLN1	9	LYN	9
ARHGAP10	9	CD52	9	ITM2A	10	BASP1	11	MZB1	9	LY6E	9	JCHAIN	9	DNASE2	10	MYO1E	10	HCLS1	11	SERPINB1	10	LAMC3	9	FGD3	9
TMEM131L	9	CD48	9	COL4A5	10	SLC1A3	11	DUSP22	9	PALM2-AKAP2	9	SLC9A3	9	ADGRE2	10	HAPLN3	10	AMOTL2	11	HIST1H2BG	10	RASSF4	9	PAPPA	9
ANKRD33B	9	CFH	9	BGN	10	LIFR	11	GNG11	9	FERMT3	9	C7	9	HCST	10	SNX20	10	LAMP3	11	CLIC1	10	HTRA1	9	APBB1IP	9
ERAP2	9	IKBKE	9	ECE1	9	C7	11	GIMAP7	9	CD3E	9	LHFPL2	9	TGM2	10	CCL22	10	SPARCL1	11	CARD11	10	C11orf21	9	JCAD	9
FGF18	9	G0S2	9	RUNX3	9	MEF2C	11	DLC1	9	THY1	9	IRF4	9	EMILIN3	10	EXOC3L1	10	SLC39A8	11	ANXA1	10	LPXN	9	UNC5B	9
FLT4	9	STEAP3	9	CD53	9	ST8SIA4	11	CD72	9	OAF	9	TXNDC5	9	TNFRSF14	9	COTL1	10	MZB1	11	AKNA	10	RASGRP2	9	CD6	9
SERPINB1	9	LY75	9	CD84	9	HAVCR2	11	NOTCH1	9	KLRC3	9	RIPOR2	9	GBP5	9	CD7	10	PDGFRB	11	OR52N4	10	SIPA1	9	CD3G	9
CLIC5	9	NOSTRIN	9	GPA33	9	ADAMTS2	11	PIP4K2A	9	RHOF	9	TRIM38	9	C1orf162	9	VAV1	10	ADAM19	11	SLC15A3	10	ATM	9	CLEC2D	9
TAGAP	9	ITGB5	9	IER5	9	AKIRIN2	11	PDE3B	9	LCP1	9	MANEA	9	SLAMF1	9	NFKBID	10	FGF18	11	UCP2	10	FXYD2	9	ACVRL1	9
MDFIC	9	REST	9	DISC1	9	PRDM1	11	PRR5L	9	ABCC4	9	TSPAN33	9	CD247	9	RASSF2	10	F13A1	11	CD3G	10	CLEC4C	9	PAPLN	9
CD274	9	CXCL9	9	GPR137B	9	MYB	11	SLC15A3	9	IFI27	9	STRIP2	9	MAPKAPK2	9	GTSF1L	10	SAMD9L	11	MFAP4	10	KLRB1	9	ATP8B4	9
ANXA1	9	SPARCL1	9	EFEMP1	9	ABRACL	11	POU2AF1	9	GCNT3	9	BLK	9	RRM2	9	MX1	10	DLC1	11	EVI2B	10	TESPA1	9	UACA	9
OSTF1	9	KLKB1	9	SP110	9	IGF2R	11	CD163	9	NLRC5	9	GSDMD	9	FAM49A	9	ADA2	10	TCIM	11	SKAP1	10	DGKA	9	TMEM204	9
SEMA4D	9	SLC1A3	9	SP140L	9	QKI	11	CDKN1B	9	EXOC3L1	9	PHF19	9	EMILIN1	9	SUSD2	10	CYP7B1	11	ICAM2	10	PLXNC1	9	NLRC3	9
UGCG	9	F13A1	9	CCR2	9	THBS2	11	PCED1B	9	PSMB10	9	NEK6	9	CDKL4	9	TYMP	10	RLN1	11	GMIP	10	SELPLG	9	CORO1A	9
SLC31A2	9	LAMA2	9	CD86	9	GLCCI1	11	ITGA5	9	SERPINF1	9	SPOCK2	9	ARHGAP25	9	PIM2	10	SVEP1	11	MYL9	10	RAP2A	9	ERN1	9
NFKB2	9	MYB	9	LAMP3	9	ACHE	11	IGF1	9	SLFN5	9	ENTPD1	9	TRABD2A	9	SH2D1A	10	NOTCH1	11	PPP1R16B	10	PTGER2	9	ARHGEF1	9
IRF7	9	IKZF1	9	HPSE	9	CPED1	11	CHST11	9	ARHGAP45	9	BLNK	9	ITGA6	9	ISG15	9	IL2RA	11	ADA	10	CSK	9	RASSF2	9
CTSD	9	CPED1	9	SLC39A8	9	STRIP2	11	SH2B3	9	FCER2	9	YAP1	9	FILIP1L	9	NECAP2	9	TSPAN14	11	ZNF831	10	ISG20	9	SLA2	9
CD82	9	SVEP1	9	BASP1	9	GSDMD	11	FLT1	9	RASAL3	9	PLBD1	9	ARHGAP31	9	AMPD1	9	CD82	11	GRK3	10	CD19	9	GRK3	9
CD5	9	PTGDS	9	GZMK	9	IL33	11	FOXO1	9	NCCRP1	9	ST8SIA1	9	MYLK	9	PLEKHO1	9	LAG3	11	GPR174	10	PLCG2	9	GRAP2	9
SESN3	9	IL2RA	9	PDGFRB	9	SLC31A2	11	ELF1	9	CEACAM4	9	ITGB7	9	AMOTL2	9	SLAMF6	9	C1S	11	DOCK11	10	EVI2B	9	COL4A5	9
BIRC3	9	ARHGAP22	9	HIST1H1D	9	LAMC3	11	RGCC	9	PREX1	9	GPR183	9	GNB4	9	FMO2	9	CLEC2D	11	TNFRSF1B	9	LIMD2	9	ECE1	8
OAS3	9	RTKN2	9	PPP1R18	9	DEPP1	11	PTGDR	9	ZBP1	9	GPR132	9	EMB	9	CR1	9	PDE3A	11	DHRS3	9	CYTH1	9	CNR2	8
MIS18BP1	9	HPS1	9	DEF6	9	IFITM3	11	IL32	9	RAC2	9	SPRED1	9	CXCL14	9	GYPC	9	FLT1	11	TRAF3IP3	9	MYL12A	9	CNN3	8
SYNE2	9	IFITM3	9	CALHM6	9	FERMT3	11	PRKCB	9	ENTHD1	9	MYO1E	9	GRK6	9	CXCR4	9	RGCC	11	KYNU	9	CD37	9	FCRL3	8
RASGRP1	9	SIGIRR	9	AQP1	9	CASP5	11	IL21R	9	P2RY8	9	NDE1	9	CANX	9	SP100	9	RNASE6	11	TNIK	9	ADA	9	G0S2	8
COTL1	9	TBC1D10C	9	AOAH	9	POU2AF1	11	ITGAL	9	GBP7	8	CMTM3	9	FYN	9	RFTN1	9	CD19	11	ST6GAL1	9	OSM	9	NOSTRIN	8
ATP2A3	9	FXYD6	9	JAK2	9	FXYD2	11	MFAP4	9	VCAM1	8	SPNS2	9	IPCEF1	9	CCR4	9	ITGAX	11	AKIRIN2	9	PIK3IP1	9	TIGIT	8
XAF1	9	CXCR5	9	STOM	9	C1R	11	VAV1	9	PTPN22	8	KLF2	9	GIMAP5	9	UBA7	9	XAF1	11	STX11	9	PIM2	9	PARP14	8
ACAP1	9	SLC37A2	9	GFRA1	9	ETV6	11	HSH2D	9	OLFML3	8	SIRPG	9	ADAMDEC1	9	CBLB	9	MFAP4	11	PLEKHG1	9	CD40LG	9	ARHGAP10	8
PLXDC1	9	ARHGDIB	9	SERPING1	9	DCN	11	PLVAP	9	AMPD1	8	SIRPA	9	PTK2B	9	TRAT1	9	MRC2	11	STK17A	9	ARHGEF6	9	BASP1	8
CCR7	9	PDE3A	9	TCIRG1	9	MYO1E	11	JAK3	9	XCL1	8	RGS19	9	IL33	9	GCSAM	9	CD7	11	SAMD9L	9	TNFRSF25	8	MEF2C	8
TMC8	9	BIN2	9	C1R	9	SNX20	11	NFKBID	9	CR1	8	MX1	9	AKNA	9	TNFSF10	9	NFKBID	11	TES	9	TNFRSF1B	8	STK17A	8
C1QTNF1	9	ESPL1	9	ITPR2	9	PSMB10	11	HCST	9	TRAF3IP3	8	P2RY10	9	SVIL	9	CD38	9	MYL9	11	TCIM	9	CDA	8	IKZF1	8
BCL2	9	SLC24A4	9	METTL7A	9	TNFSF12	11	ZNF831	9	STEAP3	8	DOCK11	9	DEPP1	9	DTHD1	9	EMILIN3	11	TLR4	9	RUNX3	8	CYP7B1	8
GMIP	9	LAT	9	PARP4	9	HOXB3	11	TNFRSF13C	9	CASP8	8	KCNAB2	8	VSIR	9	IL7R	9	CD40	11	FAM53B	9	THEMIS2	8	LAMC3	8
EMP3	9	SNX20	9	EPSTI1	9	ICAM2	11	BGN	9	NRP2	8	S1PR1	8	FAM111A	9	OSMR	9	RGS19	11	CTSC	9	IFI44	8	NOTCH1	8
JAG1	9	CCL2	9	DOCK9	9	C3	11	LCK	8	GCSAM	8	AIM2	8	GSTP1	9	TCF7	9	LIF	11	LAG3	9	GBP5	8	UCP2	8
TGM2	9	MRC2	9	CLEC14A	9	FCER2	11	IFI44L	8	FSTL1	8	CD84	8	UNC93B1	9	HAVCR2	9	IL2RB	11	RASA3	9	DENND2D	8	CD3E	8
SUSD2	9	SLC44A2	9	ATP10A	9	GMIP	11	PLEKHO1	8	ALDH1L1	8	ARHGAP30	8	LRRC32	9	PRDM1	9	PARVG	11	TNFSF12	9	SHE	8	THY1	8
TYMP	9	EMILIN3	9	MFGE8	9	VASP	11	FCMR	8	TNIK	8	RGS5	8	CCND2	9	ABRACL	9	GBP5	10	SLFN12L	9	PTPRC	8	PCED1B	8
RENBP	9	GTSF1L	9	CCL22	9	OSM	11	EPAS1	8	ST6GAL1	8	FMO2	8	PTPN6	9	CARD11	9	S100A11	10	CD7	9	COLEC11	8	DCN	8
ISG15	8	CD40	9	P2RX5	9	RAC2	11	ARHGAP25	8	SLC9A3	8	IER5	8	STAT6	9	DOCK8	9	KCNJ10	10	S1PR4	9	LIMS2	8	CMKLR1	8
CD52	8	ADA2	9	EVI2A	9	ARHGAP4	11	KYNU	8	C7	8	OBSCN	8	RASSF3	9	COL15A1	9	G0S2	10	ADGRE5	9	ZEB2	8	RASGRP1	8
PLPP3	8	SUN2	9	SKAP1	9	CLIC2	11	CYTIP	8	TMEM173	8	DISC1	8	RNASE6	9	TSPAN14	9	CDKL4	10	ADGRE2	9	ITGA4	8	NFATC1	8
CD53	8	GTSE1	9	TRIM47	9	PLPP3	10	UBE2E3	8	GRK6	8	TRABD2A	8	PRKCH	9	RGS10	9	LIMS2	10	VASP	9	TRAT1	8	CD37	8
CD58	8	SMAP2	8	ICAM1	9	IL6R	10	NABP1	8	F13A1	8	LY75	8	CRIP1	9	OR52N4	9	IKZF2	10	C1orf162	8	CD96	8	TGM2	8
SH2D2A	8	TIE1	8	RELB	9	TAGLN2	10	SCN11A	8	TXNDC5	8	SLC40A1	8	PLEKHO2	9	LAYN	9	FILIP1L	10	PTPN7	8	PLA1A	8	PODN	7
FCRL2	8	PODN	8	LAIR1	9	MAPKAPK2	10	DTX3L	8	HIST1H2BG	8	INPP5D	8	BCL2A1	9	GRASP	9	CD96	10	TMEM63A	8	CD86	8	IFI44	7
KCNJ10	8	CD247	8	MYL9	9	CR1	10	LAMP3	8	HIST1H1D	8	AMOTL2	8	IDH2	9	ARHGAP9	9	BFSP2	10	CASP10	8	BFSP2	8	VCAM1	7
DNM3	8	RCSD1	8	TPST2	9	CYTIP	10	TMEM156	8	COL19A1	8	RHOH	8	CIITA	9	OAS2	9	HPGD	10	SP140	8	WWTR1	8	S1PR1	7
KCNT2	8	SELP	8	LIF	9	NOSTRIN	10	PRDM8	8	GJA1	8	BANK1	8	C16orf54	9	ARGLU1	9	C7	10	HCLS1	8	CD38	8	CD48	7
ITPKB	8	CDKL4	8	HMOX1	9	DNASE1L3	10	ANKRD33B	8	GIMAP5	8	LIFR	8	NLRP1	9	LGALS3	9	LHFPL2	10	SPARCL1	8	SLC39A8	8	MGAT4A	7
EMILIN1	8	ZFP36L2	8	APOL1	9	CSTA	10	FYB1	8	CD72	8	ARRDC3	8	CCL18	9	ITGAX	9	CXCL14	10	FGF18	8	HAVCR2	8	STEAP3	7
ARID5A	8	EFEMP1	8	IL2RB	9	AMOTL2	10	TNFAIP8	8	SVEP1	8	TCF7	8	IKZF3	9	AURKB	9	GRK6	10	LAMA2	8	MAT2B	8	CXCR4	7
FHL2	8	ZAP70	8	ODF3B	9	WWTR1	10	IRF1	8	ANGPTL2	8	ADAMTS2	8	ABI3	9	HOXB3	9	PPP1R18	10	CPED1	8	RIPOR2	8	ZEB2	7
CD28	8	STK17B	8	MCF2	9	TNIK	10	PDGFRB	8	FAM53B	8	FLT4	8	ICAM2	9	DNASE2	9	CLIC5	10	LY6E	8	PPP1R18	8	CD28	7
RFTN1	8	SP110	8	CLIC2	9	TLL1	10	STK10	8	CTSD	8	DUSP22	8	SLC16A6	9	FXYD5	9	CCR6	10	JAK2	8	CLIC5	8	CCDC80	7
CD80	8	FILIP1L	8	DHRS3	8	ANKRD33B	10	TRIM38	8	ATM	8	DEF6	8	TGIF1	9	MAP4K1	9	GLCCI1	10	FGD3	8	MANEA	8	EAF2	7
CSTA	8	MYLK	8	HSPG2	8	ERAP2	10	CLIC1	8	METTL7A	8	PRDM1	8	NFATC1	9	KCNN4	9	CPED1	10	PLAU	8	FYN	8	ALDH1L1	7
RARRES1	8	TNFSF10	8	ID3	8	TMEM173	10	CARD11	8	ACVRL1	8	GLCCI1	8	SLC1A5	9	AKAP17A	9	LYN	10	LSP1	8	TAGAP	8	AMOTL2	7
REST	8	GNB4	8	EVA1B	8	LAMA2	10	OSBPL3	8	PARP4	8	TMEM140	8	NFATC2	9	TNFRSF14	8	ENPP2	10	RASGRP2	8	SAMD9L	8	REST	7
JCHAIN	8	CXCL5	8	IFI16	8	IPCEF1	10	ACHE	8	KCTD12	8	MMRN2	8	CYBB	9	MARCKSL1	8	SLC31A2	10	OAS2	8	GIMAP4	8	FYB1	7
TLL1	8	HPSE	8	SLAMF6	8	OSBPL3	10	TCIM	8	CRIP1	8	SIGIRR	8	SASH3	9	PBXIP1	8	RTKN2	10	PAPLN	8	GIMAP2	8	COL19A1	7
SPCS3	8	IL2	8	PRRX1	8	DLC1	10	ENPP2	8	ISG20	8	C11orf21	8	ARHGAP4	9	IKBKE	8	HPS1	10	IDH2	8	PTK2B	8	THBS2	7
OSMR	8	ERAP2	8	CFH	8	ADAM28	10	IL33	8	IL32	8	CD5	8	TAGLN2	8	MAPKAPK2	8	NFKB2	10	SPNS2	8	GSDMD	8	SAMD9L	7
MZB1	8	EPB41L4A	8	GYPC	8	ADAMDEC1	10	SEMA4D	8	SLFN12L	8	SIPA1	8	LY9	8	GPR137B	8	FAM53B	10	XAF1	8	PALM2-AKAP2	8	ENPP2	7
NRN1	8	MICAL1	8	ITGA6	8	UGCG	10	STOM	8	SKAP1	8	ITPR2	8	GPA33	8	RRM2	8	IRF7	10	AURKB	8	SLC31A2	8	PTGDS	7
GPSM3	8	ABRACL	8	ANKRD44	8	ARHGAP22	10	RASSF4	8	VAV1	8	ESPL1	8	MGAT4A	8	BCL2L11	8	CD6	10	TGIF1	8	PIP4K2A	8	VSIR	7
MYB	8	GNG11	8	IKZF2	8	GFRA1	10	FAS	8	JAG1	8	TUBA3C	8	CXCR4	8	ARHGAP15	8	LRRC32	10	ARHGAP45	8	SVIL	8	HPS1	7
PLEKHG1	8	SERPINE1	8	HPGD	8	RGS10	10	IRF7	8	ADA	8	DLL4	8	RBMS3	8	COL4A3	8	FXYD2	10	DNASE2	8	ARHGAP22	8	NFKB2	7
AQP1	8	DLC1	8	KLKB1	8	SERPING1	10	TBC1D10C	8	COL4A5	8	TMEM204	8	DTHD1	8	CCR2	8	THY1	10	MAP4K1	8	VSIR	8	BIN2	7
STRIP2	8	RLN1	8	IL7R	8	CD5	10	GSTP1	8	SH2D1A	8	CIITA	8	CXCL9	8	DNASE1L3	8	KLRC3	10	SLA2	8	ENTPD1	8	DGKA	7
DENND3	8	UGCG	8	TGFBI	8	UNC93B1	10	CTSC	8	ISG15	7	CD19	8	HMGB2	8	CCDC80	8	METTL7A	10	OSM	8	GFRA1	8	CHST11	7
DOCK8	8	JCAD	8	CCDC69	8	SESN3	10	LAYN	8	SHE	7	NLRC5	8	SLC1A3	8	ITGB5	8	GRASP	10	HMOX1	8	CD82	8	RASA3	7
PAX5	8	NFKB2	8	CANX	8	ITPR2	10	CD3G	8	LY9	7	CCL22	8	ST8SIA4	8	TLR10	8	IGF1	10	MFNG	8	CD6	8	CIITA	7
PHF19	8	FXYD2	8	IRF4	8	ABCC4	10	CCND2	8	GPA33	7	COTL1	8	AKIRIN2	8	EMB	8	CHST11	10	TNFRSF14	7	BIRC3	8	PLXDC1	7
NEK6	8	ETV6	8	UBD	8	LGALS3	10	GRASP	8	CD247	7	ICAM1	8	GIMAP7	8	CXCL14	8	RHOF	10	GBP7	7	CASP5	8	ABI3	7
PTGDS	8	PLBD1	8	IGF2R	8	PLEKHO2	10	OAS3	8	CDKL4	7	JAK3	8	GIMAP1	8	SERPINB1	8	RAP2A	10	IFI16	7	C1S	8	STK4	7
IL2RA	8	IGF1	8	QKI	8	NDE1	10	EPSTI1	8	INPP5D	7	LIF	8	OSTF1	8	LTB	8	GPR132	10	RCSD1	7	CD163	8	ZBP1	7
DEPP1	8	SELPLG	8	THBS2	8	ITGAX	10	LCP1	8	SCN11A	7	FLNA	8	PAPPA	8	STX11	8	RASGRP1	10	PRRX1	7	KLRC3	8	ITM2A	7
OR52N4	8	FLT1	8	TSPAN33	8	P2RX5	10	RAP2A	8	CBLB	7	CLIC2	8	UNC5B	8	IPCEF1	8	LAT	10	DNM3	7	BIN2	8	IL6R	6
RBP5	8	GCNT3	8	ADAM28	8	MAP4K1	10	GPR183	8	MYLK	7	THEMIS2	7	IFITM3	8	CCR6	8	CMTM3	10	IKBKE	7	ITGB7	8	SHE	6
PDE3A	8	TRIM47	8	CD274	8	CEACAM4	10	GPR132	8	GNB4	7	CD58	7	SESN3	8	ZC3HAV1	8	ABI3	10	FILIP1L	7	ARHGAP9	8	GPR137B	6
NELL2	8	PLVAP	8	ANXA1	8	SLC1A5	10	MYO1E	8	JCHAIN	7	PLEKHO1	7	CLEC4C	8	ADAMDEC1	8	SLC16A6	10	TMEM131L	7	RASSF3	8	ZAP70	6
ITGA5	8	MYL9	8	COL15A1	8	SLA2	10	NLRC3	8	CXCL9	7	SLAMF1	7	CDKN1B	8	PLEKHA2	8	HSH2D	10	MZB1	7	FLT3	8	MYO7B	6
STAT6	8	APOL3	8	AKNA	8	LIF	10	PSMB10	8	SPARCL1	7	GPR25	7	RHOF	8	LYN	8	JAG1	10	PRDM1	7	TBC1D4	8	KYNU	6
LHFPL6	8	BGN	8	TLR4	8	CDA	9	P2RX5	8	CALHM6	7	G0S2	7	NDE1	8	RTKN2	8	PREX1	10	IPCEF1	7	DOCK9	8	ITGA6	6
RGCC	8	CNR2	7	MAP3K8	8	FUCA1	9	EVI2A	8	STX11	7	RRM2	7	CORO1A	8	PRR5L	8	OSM	10	TAGAP	7	RASA3	8	COL4A3	6
RNASE6	8	LCK	7	BLNK	8	CNR2	9	ABI3	8	TCIM	7	EMILIN1	7	EVI2B	8	SERPING1	8	GRAP2	10	IGF2R	7	LGALS3	8	HPSE	6
RNASE1	8	PLPP3	7	RGS10	8	SMAP2	9	TMC8	8	SLC31A2	7	LBH	7	VASP	8	LPXN	8	SASH3	10	AQP1	7	SYNE2	8	MZB1	6
CLEC14A	8	PBXIP1	7	PDE3B	8	VCAM1	9	CD7	8	SVIL	7	EFEMP1	7	CD40	8	FAM111A	8	AGTRAP	9	IKZF1	7	PRKCB	8	RIPOR2	6
PTGER2	8	MYO7B	7	SLC15A3	8	PTPN22	9	C3	8	PLAU	7	ARHGAP25	7	RAC2	8	LRRC32	8	MARCKSL1	9	GIMAP5	7	C16orf54	8	IGF2R	6
ATP10A	8	ANKRD44	7	FERMT3	8	ARHGAP30	9	ADGRE5	8	BLNK	7	GYPC	7	ARHGEF6	8	YAP1	8	IFI44	9	PLEKHA2	7	NLRP1	8	GNG11	6
CMTM3	8	NRP2	7	UNC93B1	8	RGS5	9	CEACAM4	8	LSP1	7	RFTN1	7	HSPG2	7	OAF	8	FCRL2	9	GSDMD	7	SLFN5	8	ENTPD1	6
EXOC3L1	8	CCR2	7	POU2AF1	8	DNM3	9	ARHGEF1	8	TBC1D10C	7	UBA7	7	EVA1B	7	SLC37A2	8	MNDA	9	DOCK8	7	HOXB3	8	RASGRP2	6
CCL18	8	GPR171	7	PTPN6	8	LIMS2	9	SIRPG	8	LRRC32	7	GCSAM	7	SMAP2	7	CHST11	8	RCSD1	9	PALM2-AKAP2	7	ICAM2	8	TBC1D10C	6
TMC6	8	BMP2K	7	KLRB1	8	COL4A3	9	GTSF1L	8	FXYD6	7	CD38	7	S100A11	7	ABCC4	8	ARID5A	9	RTKN2	7	KLF2	8	GSTP1	6
MYL12A	8	BANK1	7	SH2B3	8	RBMS3	9	PREX1	8	SLC37A2	7	ARHGAP10	7	FCRL2	7	PRKCH	8	CD28	9	ENTPD1	7	NFKBID	8	CTSC	6
RASAL3	8	BASP1	7	PTGDR	8	CMTM7	9	MX1	8	KLRB1	7	HMGB2	7	CD84	7	ATP8B4	8	TMEM156	9	GFRA1	7	EMP3	8	SESN3	6
FXYD5	8	LHFPL2	7	PLEKHO2	8	SCN11A	9	SUSD2	8	ARHGDIB	7	OSMR	7	RGS5	7	LAT	8	PRDM8	9	CASP5	7	LAIR1	8	YAP1	6
HCST	8	CCDC69	7	UACA	8	IL2	9	GRK3	8	PCED1B	7	IRF1	7	DISC1	7	ITGAL	8	ST8SIA4	9	CLEC2D	7	STK4	8	ESPL1	6
KCNN4	8	NRN1	7	CSK	8	SPCS3	9	IL2RB	8	CSK	7	CXCL14	7	FHL2	7	ACAP1	8	CCDC69	9	ATP10A	7	TPST2	8	PLXNC1	6
RELB	8	CCR6	7	BCL2A1	8	IRF1	9	SUN2	8	NLRP1	7	TMEM173	7	CYTIP	7	PLXDC1	8	MAT2B	9	PSTPIP1	7	PARVG	8	OAS3	6
SLC1A5	8	TES	7	HAPLN3	8	UBD	9	GRAP2	8	AURKB	7	HAVCR2	7	SP100	7	IKZF3	8	NRN1	9	MFGE8	7	ITM2A	8	FLT1	6
EMILIN3	8	IL33	7	IL21R	8	GJA1	9	TYMP	8	EVI2B	7	ADAM19	7	HCLS1	7	CCR7	8	HIST1H2BG	9	TMEM204	7	AGTRAP	7	SYNE2	6
RGS19	8	PAPPA	7	ITGAX	8	ENPP2	9	AKAP17A	8	ICAM2	7	STK10	7	TLR10	7	ERN1	8	COL19A1	9	NDE1	7	CD52	7	PSMB10	6
GTSE1	8	UNC5B	7	ATP2A3	8	ANGPTL2	9	DOCK11	8	TMC8	7	GPSM3	7	SPCS3	7	CYTH1	8	IGF2R	9	EXOC3L1	7	PTPN22	7	S1PR4	6
ODF3B	8	SPOCK2	7	TNFSF12	8	MMRN2	9	SASH3	8	DNASE2	7	GJA1	7	ACHE	7	BCL2	8	TMEM140	9	SERPINF1	7	IL6R	7	SLC44A2	6
P2RY8	8	SERPING1	7	SLC16A6	8	LSP1	9	ID3	7	GMIP	7	ABRACL	7	TSPAN33	7	FCER2	8	ADAM28	9	ACAP1	7	FCRL3	7	KLF2	6
PIM2	8	CD6	7	ADGRE2	8	UCP2	9	GBP5	7	SLC1A5	7	GIMAP1	7	TMEM140	7	HSH2D	8	PAX5	9	NFKBID	7	TAGLN2	7	RELB	6
MCF2	8	UNC93B1	7	GMIP	8	C1S	9	KCNJ10	7	MYL9	7	ADAMDEC1	7	JCAD	7	ZNF831	8	MAP3K8	9	SIRPA	7	GPR137B	7	TPST2	6
NECAP2	7	UCP2	7	RASSF2	8	RBP5	9	CFH	7	CD40	7	TSPAN14	7	PDE3B	7	P2RY10	8	PLAU	9	P2RY8	7	ZFP36L2	7	PIM2	6
ECE1	7	POU2AF1	7	PPP1R16B	8	LHFPL6	9	CR1	7	ADA2	7	RGS10	7	CD163	7	GPR174	8	FAS	9	BGN	7	BCL2L11	7	BGN	6
FUCA1	7	CD3E	7	NFATC2	8	KCTD12	9	ITPKB	7	MFNG	7	FXYD2	7	PLXNC1	7	ARHGAP4	8	CASP5	9	NECAP2	6	PSD4	7	ID3	5
MARCKSL1	7	C1S	7	ZBP1	8	RNASE1	9	GNLY	7	GPR174	7	ETV6	7	ARGLU1	7	RENBP	8	ETV6	9	CD52	6	UBE2E3	7	RUNX3	5
DENND2D	7	KLRC3	7	ADA2	8	TMC6	9	ZAP70	7	CLIC2	7	OAS2	7	GPR132	7	DHRS3	7	NELL2	9	GPA33	6	DTX3L	7	FAM49A	5
MNDA	7	CDKN1B	7	TNFRSF13C	8	PPP1R16B	9	ARHGAP15	7	TNFRSF1B	6	PARP4	7	RASGRP1	7	CDA	7	DCN	9	CFH	6	TNFSF10	7	ANKRD44	5
SLAMF6	7	ACVRL1	7	CYBB	8	STK4	9	ITGA6	7	IFI44L	6	FLT1	7	MYO1E	7	GFI1	7	CMKLR1	9	MAPKAPK2	6	TMEM156	7	CMTM7	5
PTPN7	7	ITGB7	7	TNFRSF1B	7	PARVG	9	ITGA4	7	GBP5	6	ELF1	7	CCL2	7	C1orf162	7	TUBA3C	9	OBSCN	6	IGFBP7	7	PLA1A	5
LIMS2	7	ITGA5	7	SH2D2A	7	ITM2A	9	SLC40A1	7	IFI16	6	LGALS3	7	BCL2	7	CD2	7	FLT3	9	LBH	6	GZMK	7	SLC39A8	5
SP140	7	TUBA3C	7	AIM2	7	AGTRAP	8	STK17B	7	ITPKB	6	CRIP1	7	VAV1	7	IER5	7	TBC1D4	9	TRABD2A	6	PDGFRB	7	IL2	5
PARP15	7	LHFPL6	7	FMO2	7	S100A11	8	CASP8	7	EMILIN1	6	IL21R	7	SLC44A2	7	PTPRC	7	DLL4	9	MGAT4A	6	AOAH	7	ADAM28	5
PARP14	7	RNASE6	7	KCNT2	7	MNDA	8	IKZF2	7	GYPC	6	PSMB10	7	DHRS3	6	EPAS1	7	PSTPIP1	9	SP100	6	LYN	7	PHF19	5
BFSP2	7	RNASE1	7	OBSCN	7	CD48	8	SP110	7	CD38	6	CYTH1	7	PLPP3	6	NOSTRIN	7	HAPLN3	9	TIGIT	6	CD72	7	RASSF4	5
WWTR1	7	PAPLN	7	COLEC11	7	GPR25	8	RBMS3	7	ANKRD33B	6	NCCRP1	7	DENND2D	6	CASP10	7	C3	9	WWTR1	6	ANXA1	7	HTRA1	5
PRDM8	7	PRKCB	7	FAM49A	7	LBH	8	CCR4	7	SLC1A3	6	RELB	7	CD58	6	FN1	7	APOL3	9	GPR171	6	COL15A1	7	LSP1	5
HPSE	7	TNFSF12	7	MAL	7	MAL	8	DNASE1L3	7	GZMK	6	JAG1	7	CD2	6	SP140L	7	MFNG	9	TMEM156	6	UGCG	7	CD82	5
HPGD	7	C1QTNF1	7	ARID5A	7	DUSP2	8	CD80	7	ST8SIA4	6	SUSD2	7	PBXIP1	6	CMTM7	7	GPR174	9	SPCS3	6	SIGIRR	7	LRRC32	5
MEF2C	7	CD7	7	NABP1	7	MYO7B	8	FSTL1	7	CANX	6	RAC2	7	FCRL3	6	CD86	7	SH2D1A	9	LIFR	6	IRF7	7	LAG3	5
ST8SIA4	7	MYL12A	7	COL4A3	7	FN1	8	RARRES1	7	NRN1	6	SUN2	7	XCL1	6	CSTA	7	FLNA	9	ERAP2	6	FERMT3	7	PTPN6	5
CANX	7	C3	7	TIGIT	7	UBA7	8	SLC39A8	7	UBD	6	GTSE1	7	SELP	6	TNIK	7	NECAP2	8	TCF7	6	GSTP1	7	ETV6	5
IRF4	7	ADGRE2	7	ARHGAP31	7	EAF2	8	IL2	7	AKIRIN2	6	TYMP	7	KCNT2	6	LAMP3	7	FUCA1	8	OSBPL3	6	SESN3	7	CDKN1B	5
RIPOR2	7	EMP3	7	PLA1A	7	PARP15	8	SLC9A3	7	QKI	6	COL4A5	7	TMEM63A	6	ST6GAL1	7	GFI1	8	GIMAP2	6	LAYN	7	LHFPL6	5
AKIRIN2	7	TGM2	7	ITGB5	7	LEF1	8	SLC1A3	7	STK17A	6	MCF2	7	NABP1	6	CXCL5	7	CD2	8	UGCG	6	C1R	7	EPSTI1	5
LAMA2	7	LIF	7	DTHD1	7	TMEM131L	8	C7	7	SAMD9L	6	HSPG2	6	CBLB	6	ADAMTS2	7	IL6R	8	LAMC3	6	NELL2	7	LCP1	5
CARD11	7	OSM	7	ANKRD33B	7	LHFPL2	8	TCF7	7	CPED1	6	FUCA1	6	CD96	6	FLT4	7	SLAMF1	8	VSIR	6	OAS3	7	ACAP1	5
GIMAP7	7	DOCK11	7	LIFR	7	ADAM19	8	MAT2B	7	STRIP2	6	CNR2	6	REST	6	CLIC1	7	FAM49A	8	UNC93B1	6	FOXO1	7	CYTH1	5
GIMAP4	7	PLEKHO1	6	ERAP2	7	MDFIC	8	FGF18	7	ZC3HAV1	6	MARCKSL1	6	LEF1	6	DEF6	7	GNLY	8	NELL2	6	LCP1	7	LIF	5
GIMAP2	7	CXCR4	6	SERPINB1	7	APBB1IP	8	SERPINB9	7	DLC1	6	CNN3	6	HPGD	6	FYN	7	PSD4	8	DCN	6	MIS18BP1	7	NECAP2	4
DLC1	7	CMTM7	6	F13A1	7	TSPAN14	8	UBD	7	PLEKHA2	6	CD53	6	KLKB1	6	OSBPL3	7	SP140L	8	IGF1	6	SPRED1	7	PTPN22	4
PTK2B	7	DNASE1L3	6	TXNDC5	7	HPS1	8	PPP1R18	7	JAK2	6	AMPD1	6	TGFBI	6	SERPINE1	7	SP100	8	SELPLG	6	ATP8B4	7	CD2	4
JAK2	7	ARHGAP31	6	HIST1H2BG	7	HTRA1	8	CLIC5	7	SEMA4D	6	SLAMF6	6	DUSP22	6	ADAM28	7	CMTM7	8	SH2B3	6	GCNT3	7	CFH	4
FGD3	7	FSTL1	6	LTB	7	TCIRG1	8	MANEA	7	DEPP1	6	PTPRC	6	HIST1H2BG	6	PAX5	7	CCR4	8	RNASE6	6	HAPLN3	7	PTPN7	4
SVEP1	7	BFSP2	6	MICAL1	7	FXYD6	8	MYB	7	TSPAN14	6	EPAS1	6	AOAH	6	AKNA	7	CBLB	8	IFI27	6	IL32	7	RBMS3	4
STOM	7	TNIK	6	PLEKHG1	7	CXCR5	8	QKI	7	TUBA3C	6	ARID5A	6	GIMAP4	6	TLR4	7	ARHGAP31	8	P2RX5	6	CORO1A	7	CBLB	4
ANGPTL2	7	LAMP3	6	GNG11	7	LAG3	8	GLCCI1	7	SLC24A4	6	STK17B	6	ENPP2	6	LAMC3	7	SLC9A9	8	PLXDC1	6	ITGAL	7	TNIK	4
IFITM3	7	RHOH	6	STRIP2	7	CLEC2D	8	CPED1	7	DLL4	6	SP140L	6	DENND3	6	IL2RA	7	GPR171	8	C3	6	ITGAX	7	TNFSF10	4
RASGRP2	7	MEF2C	6	CYP7B1	7	ARHGDIB	8	LY6E	7	PLEKHO2	6	SCN11A	6	DOCK8	6	FAS	7	IGFBP7	8	ICAM1	6	NLRC5	7	LAMP3	4
TCIRG1	7	TMEM173	6	DENND3	7	TESPA1	8	RLN1	7	BCL2A1	6	DTX3L	6	PAX5	6	LAG3	7	BMP2K	8	NCCRP1	6	P2RX5	7	CCDC69	4
YAP1	7	MAT2B	6	PHF19	7	DGKA	8	CD274	7	TMEM204	6	PARP14	6	APBB1IP	6	RBP5	7	GZMK	8	CEACAM4	6	XAF1	7	FGF18	4
CXCR5	7	IRF4	6	NEK6	7	PLXNC1	8	APBB1IP	7	CD19	6	MYLK	6	SPOCK2	6	CLEC4C	7	SERPINB9	8	CD37	6	EVI2A	7	GPSM3	4
CCND2	7	SERPINB1	6	PIP4K2A	7	ELF1	8	HTRA1	7	LAT	6	ITGB5	6	PLAU	6	PLBD1	7	CALHM6	8	NFATC2	6	TGIF1	7	MANEA	4
ESPL1	7	SERPINB9	6	DEPP1	7	MIS18BP1	8	FAM53B	7	ATP2A3	6	TNFSF10	6	CTSD	6	ITPR2	7	MAN1A1	8	GRAP2	6	S1PR4	7	STX11	4
RASSF3	7	COL19A1	6	MMRN2	7	SLC24A4	8	OR52N4	7	CCL2	6	CXCL9	6	LAG3	6	METTL7A	7	AOAH	8	ISG15	5	HSH2D	7	CCR6	4
DCN	7	MDFIC	6	C11orf21	7	SPRED1	8	CD82	7	HSH2D	6	BMP2K	6	PDE3A	6	RGCC	7	TES	8	PLEKHO1	5	HCST	7	GIMAP1	4
IGF1	7	BLK	6	FAM111A	7	PSTPIP1	8	LPXN	7	ARHGEF1	6	IL2	6	CHST11	6	BCL2A1	7	BLK	8	KCNT2	5	SIRPG	7	DENND3	4
SH2B3	7	ANXA1	6	CTSC	7	MFGE8	8	ATM	7	SLA2	6	IL7R	6	FLT3	6	IDH2	7	SPOCK2	8	ZFP36L2	5	NFATC2	7	RLN1	4
RHOF	7	COL15A1	6	ST8SIA1	7	MFAP4	8	THY1	7	GTSF1L	6	LAMA2	6	CSK	6	ATP2A3	7	C1R	8	EPAS1	5	IL2RB	7	COL15A1	4
EPSTI1	7	TLR4	6	SELPLG	7	CCL2	8	PTPN6	7	HSPG2	5	PLEKHG1	6	CMTM3	6	SPNS2	7	ST8SIA1	8	CD96	5	GRAP2	7	UGCG	4
KCTD12	7	PHF19	6	FLT3	7	MRC2	8	CMKLR1	7	MARCKSL1	5	ACHE	6	EXOC3L1	6	RASAL3	7	FOXO1	8	CCDC80	5	FLNA	7	MAP3K8	4
ABCC4	7	HTRA1	6	TBC1D4	7	LIMD2	8	DOCK9	7	IFI44	5	SERPINE1	6	MRC2	6	CEACAM4	7	ARGLU1	8	CD38	5	S100A11	6	SPOCK2	4
PTGDR	7	CD5	6	RAP2A	7	SLC44A2	8	SYNE2	7	CD2	5	ADAM28	6	FXYD5	6	ARHGEF1	7	IFI27	8	REST	5	SH2D2A	6	CTSD	4
SLC24A4	7	LRRC32	6	PTGER2	7	NCCRP1	8	IFI27	7	AIM2	5	TCIM	6	NFKBID	6	SLA2	7	SNX20	8	EMB	5	PTPN7	6	FAM111A	4
UACA	7	CASP5	6	PRKCH	7	SIRPA	8	PLEKHO2	7	TAGLN2	5	RLN1	6	SIRPA	6	GRK3	7	PLCG2	8	TGFBI	5	ARHGAP15	6	BIRC3	4
NLRC3	7	RBP5	6	DLL4	7	PIK3IP1	8	CCL22	7	KCNJ10	5	IL33	6	ZNF831	6	HMOX1	7	SERPINF1	8	MAT2B	5	ANKRD44	6	POU2AF1	4
LAT	7	CD163	6	CD19	7	ENTHD1	8	CMTM3	7	RCSD1	5	SLC31A2	6	PIK3IP1	6	PARVG	7	C1QTNF1	8	TRIM38	5	SP140	6	LAYN	4
C16orf54	7	KLRB1	6	SNX20	7	KCNAB2	7	SLFN5	7	PTPN7	5	PTGDS	6	TNFRSF25	5	KCNAB2	6	S1PR4	8	HIST1H1D	5	ST6GAL1	6	SELPLG	4
IKZF3	7	SPRED1	6	PLCG2	7	RUNX3	7	RASSF2	7	FCMR	5	SVIL	6	NECAP2	5	ECE1	6	APOL1	8	UBD	5	DTHD1	6	RHOF	4
SKAP1	7	ISG20	6	MFAP4	7	CD53	7	APOL1	7	CXCR4	5	ARHGAP22	6	OLFML3	5	ID3	6	CD40LG	8	MANEA	5	PRDM8	6	FOXO1	4
HOXB3	7	COTL1	6	ERN1	7	OLFML3	7	ODF3B	7	CYTIP	5	HPS1	6	IKBKE	5	EVA1B	6	TNFRSF25	7	PTK2B	5	ARHGAP10	6	SLC24A4	4
MRC2	7	EVI2B	6	TMC6	7	AMPD1	7	ARHGAP4	7	IKZF2	5	NFKB2	6	MYO7B	5	PODN	6	TIE1	7	SEMA4D	5	TLL1	6	SPRED1	4
LIMD2	7	EVI2A	6	JAK3	7	FCMR	7	RENBP	7	FN1	5	FAM53B	6	NOSTRIN	5	VCAM1	6	IFI44L	7	IL2RA	5	HMGB2	6	PLEKHO2	4
SLC16A6	7	ERN1	6	MAP4K1	7	TRAF3IP3	7	ISG15	6	RBMS3	5	IRF7	6	NRP2	5	KCNJ10	6	CNN3	7	SERPING1	5	EMB	6	COTL1	4
ARHGAP45	7	KCNN4	6	KCNN4	7	TMEM63A	7	SMAP2	6	AMOTL2	5	CD82	6	SP140	5	PRRX1	6	ARHGAP30	7	LPXN	5	TNFAIP8	6	MFAP4	4
FCER2	7	SIRPG	6	EMILIN3	7	TRABD2A	7	IFI44	6	SLC9A9	5	LPXN	6	UBA7	5	TRAF3IP3	6	XCL1	7	SESN3	5	CCDC69	6	EVI2B	4
ICAM1	7	RASSF2	6	GTSF1L	7	KYNU	7	GFI1	6	GPR171	5	SLC15A3	6	CD86	5	ZFP36L2	6	SELP	7	LAYN	5	CALHM6	6	VAV1	4
ADGRE5	7	CYBB	6	ADA	7	CD96	7	FCRL2	6	BANK1	5	TCIRG1	6	BFSP2	5	UBE2E3	6	MAPKAPK2	7	CD3E	5	STX11	6	LAIR1	4
KLF2	7	CLIC2	6	RGS19	7	SLC9A9	7	AIM2	6	HMGB2	5	FXYD6	6	PRDM8	5	HIST1H1D	6	DUSP2	7	ARHGAP9	5	CARD11	6	SIRPG	4
VASP	7	FUCA1	5	PIK3IP1	7	KLKB1	7	ARHGAP30	6	HAVCR2	5	SLC37A2	6	TMEM131L	5	GPSM3	6	LY75	7	CHST11	5	TMEM140	6	PREX1	4
CD37	7	IFI44L	5	APOL3	7	IL7R	7	GPR25	6	IRF4	5	C1S	6	ANKRD33B	5	MAN1A1	6	TRAT1	7	SLC24A4	5	GIMAP7	6	ARHGEF6	4
LAIR1	7	GBP7	5	AKAP17A	7	ARRDC3	7	IKBKE	6	MYB	5	C1R	6	FYB1	5	THBS2	6	RHOH	7	GPR132	5	GIMAP5	6	ARHGAP4	4
PPP1R16B	7	SLAMF1	5	P2RY10	7	TNFAIP8	7	G0S2	6	BLK	5	GRASP	6	GZMK	5	IKZF1	6	LEF1	7	CRIP1	5	OSTF1	6	CLIC2	4
ZNF831	7	GPR25	5	ARHGEF6	7	GRK6	7	PSD4	6	ENPP2	5	ARHGAP9	6	CLIC1	5	FGD3	6	TLL1	7	SPRED1	5	STOM	6	FMO2	3.5
MX1	7	ARHGAP25	5	TNFRSF25	6	HIST1H1D	7	CD28	6	CD274	5	CMKLR1	6	MICAL1	5	JCAD	6	EMB	7	CSK	5	IFITM3	6	BLNK	3.5
ENTHD1	7	KYNU	5	CDA	6	MAN1A1	7	INPP5D	6	IL33	5	RHOF	6	STX11	5	MAP3K8	6	EPB41L4A	7	ISG20	5	PDE3B	6	AGTRAP	3
TNFRSF14	6	ITGA4	5	C1orf162	6	BLK	7	EAF2	6	UNC5B	5	DOCK9	6	THBS2	5	LSP1	6	TGFBI	7	SNX20	5	PRR5L	6	FUCA1	3
AGTRAP	6	CCR4	5	MNDA	6	OSTF1	7	SLC9A9	6	VSIR	5	MIS18BP1	6	STRIP2	5	CCND2	6	DUSP22	7	ERN1	5	UCP2	6	SLAMF6	3
LCK	6	CD80	5	SLAMF1	6	NOTCH1	7	TMEM131L	6	OR52N4	5	PTGER2	6	SLC31A2	5	CLEC2D	6	TRIM38	7	SLC1A5	5	CD3G	6	SLAMF1	3
S1PR1	6	TMEM156	5	CD48	6	MAP3K8	7	BASP1	6	UNC93B1	5	NLRC3	6	TLR4	5	PCED1B	6	STK17A	7	TYMP	5	METTL7A	6	XCL1	3
PTPN22	6	IGFBP7	5	LY9	6	CTSD	7	LHFPL2	6	PLBD1	5	AURKB	6	ARHGAP22	5	GPR183	6	MDFIC	7	MCF2	5	ITGA5	6	DNM3	3
TAGLN2	6	JCHAIN	5	DNM3	6	SLC15A3	7	ARRDC3	6	ITPR2	5	CD7	6	FAS	5	MFGE8	6	ZC3HAV1	7	MARCKSL1	4	PARP4	6	ITPKB	3
RCSD1	6	ARHGAP10	5	CDKL4	6	OAF	7	EPB41L4A	6	IGF1	5	LAIR1	6	FXYD2	5	NLRC5	6	SEMA4D	7	GBP5	4	EPSTI1	6	GNLY	3
IER5	6	HPGD	5	DUSP2	6	PDE3A	7	CXCL14	6	FLT3	5	MYL9	6	KLRC3	5	XAF1	6	RASSF4	7	CD58	4	PTGDR	6	LIMS2	3
FCMR	6	LIFR	5	LIMS2	6	GRASP	7	ADAM19	6	RNASE1	5	HMOX1	6	ARHGDIB	5	TNFSF12	6	ARHGAP22	7	SELP	4	CRIP1	6	CASP10	3
FAM49A	6	ARRDC3	5	NOSTRIN	6	STAT6	7	GRK6	6	MIS18BP1	5	APOL3	6	OAS2	5	LIMD2	6	PRR5L	7	CDKL4	4	UACA	6	FN1	3
EFEMP1	6	PDGFRB	5	SLC40A1	6	GPR183	7	ADAMTS2	6	ATP8B4	5	IL2RB	6	PSTPIP1	5	TRIM47	6	CD5	7	NABP1	4	IL21R	6	CD96	3
STEAP3	6	ADAM19	5	CASP10	6	CLEC14A	7	FLT4	6	CIITA	5	CD40LG	6	ITGAX	5	TMC6	6	SIPA1	7	DTX3L	4	ABI3	6	CD80	3
LY75	6	DUSP22	5	CASP8	6	COTL1	7	F13A1	6	CMTM3	5	ARHGEF6	6	PLCG2	5	VASP	6	BIRC3	7	PARP14	4	TMC8	6	PARP15	3
IKZF2	6	TXNDC5	5	FN1	6	CCL18	7	DEF6	6	XAF1	5	PODN	5	ATP2A3	5	PPP1R16B	6	CD3G	7	SLC9A9	4	BCL2	6	RARRES1	3
SP110	6	DEF6	5	RBMS3	6	CCR7	7	PRDM1	6	HOXB3	5	S100A11	5	SPNS2	5	SUN2	6	TESPA1	7	PRDM8	4	JAK3	6	ST6GAL1	3
CCR4	6	CLIC5	5	TRAT1	6	TRIM47	7	ABRACL	6	LIMD2	5	LY9	5	TNFSF12	5	P2RY8	6	ARHGAP9	7	HPSE	4	PREX1	6	JCHAIN	3
FILIP1L	6	STK17A	5	CD80	6	NFATC1	7	TAGAP	6	TGIF1	5	MAPKAPK2	5	ICAM1	5	LCK	5	ISG20	7	BANK1	4	RGS19	6	CXCL9	3
CCDC80	6	ADAMDEC1	5	CSTA	6	PLVAP	7	TSPAN33	6	ADGRE2	5	CR1	5	MAP4K1	5	PLPP3	5	SLFN12L	7	SLC39A8	4	MX1	6	HPGD	3
PLA1A	6	NEK6	5	PARP15	6	PREX1	7	CYP7B1	6	CD37	5	COLEC11	5	ADA2	5	DENND2D	5	FXYD5	7	LEF1	4	ADA2	6	KLKB1	3
HCLS1	6	PIP4K2A	5	AMOTL2	6	TNFRSF13C	7	NEK6	6	ZNF831	5	ZAP70	5	SH2D1A	5	PTPN22	5	TPST2	7	HMGB2	4	SUSD2	6	C7	3
CD86	6	IRF7	5	TLR10	6	CYBB	7	ANGPTL2	6	HMOX1	5	FHL2	5	SH2D2A	4	SHE	5	PIM2	7	HPGD	4	GRK3	6	PDGFRB	3
IGFBP7	6	C1R	5	SPARCL1	6	SH2D1A	7	RTKN2	6	GTSE1	5	SP100	5	KCNJ10	4	MNDA	5	RUNX3	6	OSMR	4	APOL1	6	SERPINB9	3
SLC9A3	6	ST8SIA1	5	BANK1	6	SASH3	7	SIGIRR	6	CYBB	5	TRAT1	5	GPR137B	4	XCL1	5	THEMIS2	6	ST8SIA4	4	RAC2	6	PPP1R18	3
HAVCR2	6	METTL7A	5	FYB1	6	CD40LG	7	C11orf21	6	ARHGAP4	5	PARP15	5	MAL	4	DNM3	5	GBP7	6	HAVCR2	4	MFNG	6	CLIC1	3
STK10	6	CMKLR1	5	C7	6	TIE1	6	CD6	6	TNFRSF14	4	WWTR1	5	ARID5A	4	CFH	5	OLFML3	6	DUSP22	4	TYMP	6	AKIRIN2	3
TXNDC5	6	SH2B3	5	FYN	6	DISC1	6	FERMT3	6	CDA	4	RARRES1	5	GYPC	4	TMEM63A	5	CD84	6	TXNDC5	4	ODF3B	6	OSBPL3	3
TRIM38	6	FOXO1	5	GJA1	6	RRM2	6	BIRC3	6	SMAP2	4	GNB4	5	SP140L	4	EMILIN1	5	RGS5	6	MYB	4	SASH3	6	SERPINE1	3
CLIC1	6	ABCC4	5	MYB	6	ARHGAP25	6	ETV6	6	PLPP3	4	MZB1	5	TRAT1	4	CDKL4	5	CD247	6	SLC31A2	4	TNFRSF14	5	CD72	3
MANEA	6	LGALS3	5	CCR6	6	GNLY	6	STAT6	6	RGS5	4	FGF18	5	CCDC80	4	PSD4	5	CR1	6	HTRA1	4	GFI1	5	SEMA4D	3
IPCEF1	6	IFI27	5	GLCCI1	6	FHL2	6	RASSF3	6	KCNT2	4	PPP1R18	5	PLA1A	4	ZEB2	5	COLEC11	6	PDE3B	4	SLAMF6	5	ANGPTL2	3
TES	6	MYO1E	5	LYN	6	NRP2	6	OAS2	6	GPR25	4	TAGAP	5	ALDH1L1	4	ITGA6	5	MAL	6	CCND2	4	ARHGAP30	5	FAM53B	3
GIMAP1	6	NLRC5	5	PALM2-AKAP2	6	CCR2	6	RASA3	6	OBSCN	4	IGF2R	5	WWTR1	4	PARP14	5	BCL2L11	6	ARHGDIB	4	RGS5	5	SLC15A3	3
ADAMDEC1	6	MFAP4	5	SVEP1	6	GCSAM	6	RNASE1	6	TRABD2A	4	TES	5	GPR171	4	KLKB1	5	ZEB2	6	ABCC4	4	ARID5A	5	FXYD2	3
LY6E	6	SLFN5	5	IL2RA	6	GNB4	6	LGALS3	6	LIMS2	4	ZC3HAV1	5	JCHAIN	4	SLC1A3	5	CYTIP	6	LGALS3	4	GYPC	5	STAT6	3
GSDMD	6	RELB	5	RASSF4	6	JCHAIN	6	PAPLN	6	NOSTRIN	4	GIMAP7	5	BMP2K	4	LHFPL2	5	ITGA4	6	RASGRP1	4	CD28	5	TBC1D4	3
AKNA	6	RGS19	5	UNC5B	6	SLC39A8	6	NDE1	6	ITGA6	4	GIMAP4	5	SPARCL1	4	CALHM6	5	RFTN1	6	HAPLN3	4	INPP5D	5	LGALS3	3
NOTCH1	6	MX1	5	OR52N4	6	OSMR	6	C16orf54	6	RFTN1	4	GIMAP2	5	LIFR	4	GIMAP5	5	UBA7	6	HOXB3	4	TIGIT	5	PRKCH	3
PIP4K2A	6	SUSD2	5	SIPA1	6	PDGFRB	6	CORO1A	6	UBA7	4	DLC1	5	TNFAIP8	4	LY6E	5	ALDH1L1	6	FXYD5	4	BASP1	5	MYO1E	3
FAS	6	ODF3B	5	THY1	6	FGF18	6	ITGAX	6	FILIP1L	4	JAK2	5	ADAM19	4	GSDMD	5	RARRES1	6	STK4	4	ST8SIA4	5	ITGAX	3
GFRA1	6	ARHGEF6	5	OAF	6	PPP1R18	6	NLRP1	6	CD96	4	PAX5	5	MAT2B	4	CD72	5	CXCL5	6	ODF3B	4	SERPINB1	5	ATP2A3	3
RGS10	6	EVA1B	4	ARHGDIB	6	CLIC5	6	CCR7	6	TIGIT	4	COL15A1	5	LTB	4	OSTF1	5	IRF1	6	ITM2A	4	AKIRIN2	5	CCL18	3
SERPING1	6	IFI44	4	ACVRL1	6	AQP1	6	SKAP1	6	CD80	4	NOTCH1	5	CLIC5	4	SVEP1	5	LTB	6	FMO2	3.5	PRDM1	5	IKZF3	3
FAM111A	6	S100A11	4	TESPA1	6	PTK2B	6	SLC16A6	6	ITGB5	4	FAM111A	5	ABRACL	4	STOM	5	MICAL1	6	MMRN2	3.5	ABRACL	5	LIMD2	3
ATM	6	MNDA	4	LHFPL6	6	CD72	6	NFATC1	6	TLR10	4	THY1	5	IRF7	4	PTGDS	5	CD274	6	BLNK	3.5	MDFIC	5	EMP3	3
POU2AF1	6	AIM2	4	FOXO1	6	PAPPA	6	ARHGAP45	6	REST	4	OAF	5	CXCR5	4	SVIL	5	CXCR5	6	CLEC14A	3.5	AKNA	5	JAG1	3
LAYN	6	TAGLN2	4	ELF1	6	PTPN6	6	FCER2	6	SPCS3	4	RBP5	5	PCED1B	4	IFITM3	5	CDKN1B	6	IFI44L	3	FAM53B	5	HMOX1	3
FXYD2	6	ARHGAP30	4	RGCC	6	CLEC4C	6	ADGRE2	6	IL7R	4	CLEC4C	5	ESPL1	4	C11orf21	5	DGKA	6	AMPD1	3	CTSD	5	GTSE1	3
CD3E	6	PRRX1	4	KCTD12	6	KLRC3	6	GMIP	6	EMB	4	PDE3A	5	TESPA1	4	RASGRP2	5	PRKCH	6	KCNJ10	3	CD5	5	MCF2	3
ITPR2	6	EPAS1	4	ABCC4	6	PLBD1	6	SLC1A5	6	TCF7	4	ACVRL1	5	IGF1	4	UCP2	5	GCNT3	6	DISC1	3	CTSC	5	TIE1	2.5
BIN2	6	PSD4	4	GPR132	6	ST8SIA1	6	JAG1	6	CXCL14	4	OAS3	5	PARP4	4	ATM	5	IKZF3	6	MAL	3	POU2AF1	5	FCRL2	2.5
ITGB7	6	CYTIP	4	RASGRP1	6	RAP2A	6	TGM2	6	TGFBI	4	PRKCH	5	ELF1	4	CD3G	5	MYL12A	6	ARID5A	3	CXCR5	5	COLEC11	2.5
LCP1	6	UBE2E3	4	PRKCB	6	ATP10A	6	EMILIN3	6	SERPINB1	4	RASGRP1	5	TBC1D4	4	DCN	5	ADGRE5	6	BCL2L11	3	CCND2	5	CSTA	2.5
TBC1D4	6	TLL1	4	SPNS2	6	ATP8B4	6	LIF	6	TRIM38	4	GCNT3	5	KCTD12	4	RAP2A	5	RASAL3	6	CYTIP	3	PCED1B	5	SLC1A3	2.5
ARGLU1	6	ANKRD33B	4	CCL18	6	CIITA	6	ENTHD1	6	DEF6	4	P2RX5	5	DOCK9	4	NLRC3	5	TNFRSF13C	6	ITGA6	3	ATP10A	5	ACHE	2.5
MYO1E	6	UBD	4	HOXB3	6	ITGAL	6	GTSE1	6	IPCEF1	4	C3	5	IL32	4	NDE1	5	ARHGAP4	6	STK17B	3	CCL22	5	OAF	2.5
PSTPIP1	6	CARD11	4	TGIF1	6	PLCG2	6	COL4A5	6	GLCCI1	4	FCER2	5	PSMB10	4	PRKCB	5	RENBP	6	SP140L	3	PSMB10	5	CLEC4C	2.5
HAPLN3	6	AQP1	4	EMP3	6	SERPINF1	6	AGTRAP	5	TMEM140	4	RASAL3	5	AURKB	4	SKAP1	5	CNR2	5	RBMS3	3	COTL1	5	PDE3A	2.5
IDH2	6	CYP7B1	4	STK4	6	ACAP1	6	DHRS3	5	PAX5	4	GMIP	5	SKAP1	4	ICAM2	5	CD52	5	CMTM7	3	IKZF3	5	CD19	2.5
IL32	6	DOCK8	4	OSM	6	C1QTNF1	6	CDA	5	TLR4	4	TGM2	5	JAK3	4	SLC16A6	5	C1orf162	5	CCR2	3	TRIM47	5	GTSF1L	2.5
SNX20	6	DEPP1	4	SH2D1A	6	HCST	6	ECE1	5	LAMC3	4	EMILIN3	5	NCCRP1	4	LAIR1	5	FCRL3	5	TRAT1	3	VAV1	5	ENTHD1	2.5
CCL22	6	PLAU	4	SMAP2	5	DOCK11	6	EVA1B	5	FAS	4	ZBP1	5	SUSD2	4	ADA	5	TRABD2A	5	BFSP2	3	ADGRE5	5	TNFRSF13C	2.5
MFAP4	6	ENTPD1	4	FCRL2	5	MCF2	6	TIE1	5	RGS10	4	ENTHD1	5	PARVG	4	STK4	5	ARHGAP15	5	GNB4	3	ARHGEF1	5	CDA	2
SLFN5	6	CD82	4	CD247	5	THEMIS2	5	CNN3	5	SERPING1	4	PARVG	5	GTSE1	4	TPST2	5	SLC40A1	5	LAMP3	3	VASP	5	SMAP2	2
SLFN12L	6	SIPA1	4	PTPRC	5	PRRX1	5	S1PR1	5	LPXN	4	AKAP17A	5	GPR174	4	IL2RB	5	NABP1	5	CXCL9	3	PPP1R16B	5	GBP5	2
ICAM2	6	GSTP1	4	G0S2	5	ITPKB	5	CD53	5	CD6	4	ITM2A	5	COL4A5	4	TNFRSF13C	5	STK17B	5	BMP2K	3	P2RY10	5	GFI1	2
CYTH1	6	ITPR2	4	RRM2	5	OBSCN	5	CD58	5	TCIRG1	4	AGTRAP	4	FMO2	3.5	BGN	5	CASP10	5	C7	3	GPR174	5	CD53	2
VAV1	6	OAS3	4	SCN11A	5	EFEMP1	5	IL6R	5	FXYD2	4	IFI44L	4	MMRN2	3.5	CD52	4	SP110	5	TMEM173	3	ISG15	4	CD58	2
DNASE2	6	MIS18BP1	4	ALDH1L1	5	BCL2L11	5	PBXIP1	5	C1S	4	VCAM1	4	BLNK	3.5	THEMIS2	4	CCR2	5	IRF4	3	ECE1	4	SH2D2A	2
PLVAP	6	PTGDR	4	ST6GAL1	5	UBE2E3	5	SH2D2A	5	EPSTI1	4	C1orf162	4	CLEC14A	3.5	GBP7	4	GCSAM	5	F13A1	3	IER5	4	IFI16	2
MAP4K1	6	CRIP1	4	RHOH	5	FSTL1	5	CD48	5	RNASE6	4	IFI16	4	ECE1	3	S1PR1	4	DTHD1	5	LTB	3	CR1	4	CD247	2
ADA	6	IL21R	4	LEF1	5	SLC9A3	5	IER5	5	GPR132	4	ZFP36L2	4	ID3	3	CD53	4	ERAP2	5	DEF6	3	SP100	4	SELP	2
CD40	6	CCL22	4	TLL1	5	CXCL14	5	TRAF3IP3	5	PSTPIP1	4	DUSP2	4	CNR2	3	RCSD1	4	TNFAIP8	5	MICAL1	3	ARHGAP31	4	TRAF3IP3	2
ZBP1	6	P2RX5	4	OSMR	5	CCDC69	5	DISC1	5	TNFSF12	4	MYO7B	4	LCK	3	FCMR	4	TMEM173	5	GJA1	3	RHOH	4	OBSCN	2
PARVG	6	RASAL3	4	IRF1	5	CANX	5	LBH	5	EVI2A	4	CXCR4	4	PTPN22	3	EFEMP1	4	FYN	5	CCR6	3	IRF1	4	DISC1	2
AKAP17A	6	HCST	4	TCF7	5	FLT4	5	MAL	5	ERN1	4	COL4A3	4	AMPD1	3	ARHGAP25	4	LAMA2	5	CD274	3	MZB1	4	RRM2	2
P2RY10	6	GRK3	4	STK10	5	NRN1	5	MGAT4A	5	C3	4	SP140	4	IL6R	3	GNLY	4	PLEKHG1	5	PAPPA	3	IRF4	4	EMILIN1	2
GPR174	6	HMOX1	4	SERPINB9	5	F13A1	5	STEAP3	5	ICAM1	4	CCR2	4	IFI16	3	MGAT4A	4	UGCG	5	DEPP1	3	NRN1	4	MAL	2
ITM2A	6	GRAP2	4	OSBPL3	5	CARD11	5	LIMS2	5	MAP4K1	4	DNASE1L3	4	AIM2	3	ITGA4	4	DEPP1	5	FAS	3	HIST1H2BG	4	DUSP2	2
FLNA	6	P2RY10	4	IKZF1	5	DOCK8	5	LY75	5	KCNN4	4	CD86	4	GPR25	3	STK17B	4	PDE3B	5	CTSD	3	CLIC1	4	IKZF2	2
KCNAB2	5	ISG15	3	CPED1	5	RLN1	5	SP140L	5	SIRPA	4	MEF2C	4	FCMR	3	IKZF2	4	YAP1	5	ITPR2	3	PLEKHG1	4	RFTN1	2
TNFRSF1B	5	VCAM1	3	GIMAP1	5	JCAD	5	RFTN1	5	EMILIN3	4	ERAP2	4	CR1	3	SP110	4	KLRB1	5	EPSTI1	3	STK17A	4	SCN11A	2
GBP5	5	RRM2	3	FGD3	5	NELL2	5	FILIP1L	5	MX1	4	EPB41L4A	4	EPAS1	3	EAF2	4	RASSF3	5	MIS18BP1	3	SERPINE1	4	FILIP1L	2
VCAM1	5	FAM49A	3	SPOCK2	5	SELPLG	5	ARHGAP31	5	LIF	4	SERPINB9	4	ARHGAP15	3	PARP15	4	ELF1	5	DLL4	3	LY6E	4	GCSAM	2
IFI16	5	FHL2	3	HPS1	5	PARP4	5	HCLS1	5	APOL3	4	COL19A1	4	SLC40A1	3	AMOTL2	4	PTGDR	5	UACA	3	NOTCH1	4	ARHGAP31	2
CD84	5	CASP8	3	PRR5L	5	RGCC	5	CSTA	5	IL2RB	4	FYN	4	CD28	3	IGFBP7	4	PAPLN	5	IL21R	3	OR52N4	4	TLR10	2
GPA33	5	IKZF2	3	CD6	5	DOCK9	5	MYLK	5	TYMP	4	SAMD9L	4	RFTN1	3	SLC9A3	4	IL32	5	CCL22	3	YAP1	4	CXCL5	2
SELP	5	PLA1A	3	BIRC3	5	UACA	5	TNFSF10	5	RENBP	4	CPED1	4	TNFSF10	3	GZMK	4	EVI2A	5	EVI2A	3	LAG3	4	BANK1	2
GPR137B	5	SLC9A9	3	FXYD6	5	IDH2	5	TLR10	5	MMRN2	3.5	ENPP2	4	RHOH	3	STK10	4	PLXDC1	5	SLFN5	3	CLEC2D	4	OSMR	2
GNLY	5	CD38	3	SLC37A2	5	CD19	5	HPSE	5	TNFRSF25	3	CD274	4	HPSE	3	GRK6	4	CCR7	5	CCL18	3	ST8SIA1	4	LHFPL2	2
DUSP2	5	PRDM8	3	CD163	5	SLFN12L	5	SPCS3	5	NECAP2	3	CD72	4	IL2	3	CANX	4	NFATC1	5	NFATC1	3	GRASP	4	ADAM19	2
CASP8	5	HMGB2	3	GRASP	5	ABI3	5	IL7R	5	EVA1B	3	SEMA4D	4	TLL1	3	RIPOR2	4	ARHGAP45	5	PLVAP	3	FLT1	4	GRK6	2
COL4A3	5	HAVCR2	3	ESPL1	5	EMP3	5	MEF2C	5	CD58	3	SVEP1	4	BASP1	3	AKIRIN2	4	JAK3	5	JAK3	3	LHFPL6	4	LAMA2	2
DNASE1L3	5	TRIM38	3	ITGA5	5	RASSF2	5	RIPOR2	5	S100A11	3	JCAD	4	OSMR	3	QKI	4	HCST	5	RELB	3	RGCC	4	MYB	2
CBLB	5	IGF2R	3	STAT6	5	JAG1	5	LTB	5	CD84	3	RASSF4	4	C7	3	AOAH	4	NFATC2	5	SIRPG	3	MYO1E	4	TSPAN33	2
EAF2	5	QKI	3	PLXNC1	5	MYL9	5	GPSM3	5	SELP	3	GFRA1	4	TCF7	3	TSPAN33	4	DHRS3	4	EMILIN3	3	CMTM3	4	TMEM140	2
DTX3L	5	AOAH	3	GPR183	5	MFNG	5	IPCEF1	5	IER5	3	UNC93B1	4	ADAMTS2	3	GIMAP7	4	PODN	4	MX1	3	ACAP1	4	PAX5	2
ITGB5	5	STRIP2	3	RNASE6	5	HSPG2	4	CCR6	5	IKBKE	3	PTPN6	4	COL19A1	3	GIMAP4	4	PBXIP1	4	LIF	3	TMC6	4	OSTF1	2
TNIK	5	TMEM140	3	SYNE2	5	GFI1	4	AQP1	5	TMEM63A	3	KLRB1	4	GJA1	3	JAK2	4	SLAMF6	4	ARHGAP4	3	CD7	4	NEK6	2
LAMP3	5	TSPAN14	3	LAT	5	PLEKHO1	4	SERPINE1	5	MYO7B	3	NELL2	4	GLCCI1	3	IL33	4	DISC1	4	TIE1	2.5	SLC1A5	4	RTKN2	2
CXCL5	5	PRR5L	3	C16orf54	5	CD84	4	LYN	5	LY75	3	ITGA5	4	STK17A	3	PALM2-AKAP2	4	KYNU	4	FCRL2	2.5	SLA2	4	FERMT3	2
BMP2K	5	LPXN	3	CORO1A	5	XCL1	4	DENND3	5	NABP1	3	FLT3	4	CPED1	3	NEK6	4	IL2	4	G0S2	2.5	FMO2	3.5	SIPA1	2
SPARCL1	5	TCIRG1	3	EXOC3L1	5	PTPRC	4	ANXA1	5	SP110	3	RAP2A	4	PLEKHA2	3	FERMT3	4	TMEM131L	4	COLEC11	2.5	MMRN2	3.5	SLC37A2	2
EPB41L4A	5	LAYN	3	TMC8	5	FAM49A	4	PLAU	5	SP140	3	RNASE1	4	CYP7B1	3	CASP5	4	ADAMTS2	4	STEAP3	2.5	BLNK	3.5	KLRC3	2
GRK6	5	CLEC2D	3	DNASE2	5	EMILIN1	4	NFKB2	5	SP100	3	UACA	4	SVEP1	3	CD3E	4	PTK2B	4	CSTA	2.5	CLEC14A	3.5	ITGB7	2
ADAMTS2	5	ARHGAP9	3	FXYD5	5	ARHGAP15	4	GFRA1	5	CCR4	3	IDH2	4	PHF19	3	KLRC3	4	ANXA1	4	SLC1A3	2.5	AMPD1	3	FLT3	2
HIST1H2BG	5	PARP4	3	NFKBID	5	SLC40A1	4	RGS10	5	ARHGAP31	3	C16orf54	4	ANGPTL2	3	STAT6	4	STOM	4	GNG11	2.5	PLEKHO1	3	KCTD12	2
COL19A1	5	ELF1	3	CEACAM4	5	CASP8	4	TCIRG1	5	HCLS1	3	ITGAX	4	LAMC3	3	PLXNC1	4	PTGDS	4	ACHE	2.5	MNDA	3	IFI27	2
MAN1A1	5	GPR132	3	GRK3	5	RARRES1	4	CASP5	5	CD86	3	EXOC3L1	4	IL2RA	3	SH2B3	4	PIP4K2A	4	DLC1	2.5	DUSP2	3	IDH2	2
QKI	5	CORO1A	3	DOCK11	5	ST6GAL1	4	CLEC2D	5	PARP14	3	PLCG2	4	GFRA1	3	LCP1	4	IFITM3	4	FXYD6	2.5	ITGB5	3	IL32	2
GLCCI1	5	PSMB10	3	SASH3	5	CXCL5	4	BIN2	5	WWTR1	3	ATP2A3	4	RGS10	3	RASA3	4	C11orf21	4	OAF	2.5	CXCL9	3	CCL22	2
AOAH	5	XAF1	3	CD40LG	5	ARHGAP10	4	ITGB7	5	TMEM131L	3	XAF1	4	OR52N4	3	PTGER2	4	UCP2	4	CLEC4C	2.5	SPARCL1	3	SPNS2	2
SAMD9L	5	AURKB	3	RENBP	5	FYB1	4	TESPA1	5	LHFPL2	3	IKZF3	4	CD82	3	SYNE2	4	BIN2	4	PDE3A	2.5	SPCS3	3	AURKB	2
GNG11	5	SLFN12L	3	FLNA	5	TES	4	DGKA	5	MZB1	3	SLC16A6	4	SLC15A3	3	IFI27	4	ITGB7	4	GTSF1L	2.5	ANKRD33B	3	SLFN12L	2
ACHE	5	CCL18	3	LCK	4	PLEKHA2	4	RHOF	5	ADAM19	3	MYL12A	4	BIRC3	3	CCL2	4	GPR183	4	ENTHD1	2.5	C7	3	ICAM2	2
TSPAN33	5	TGIF1	3	CNN3	4	AKNA	4	TUBA3C	5	FGF18	3	TGIF1	4	C1S	3	SLFN12L	4	BCL2A1	4	TNFRSF13C	2.5	ERAP2	3	TMC8	2
TMEM140	5	VAV1	3	DENND2D	4	UNC5B	4	TBC1D4	5	FLT4	3	DNASE2	4	C1R	3	TMC8	4	NLRC3	4	CYBB	2.5	GRK6	3	ARHGAP45	2
PLEKHA2	5	ADGRE5	3	IL6R	4	VSIR	4	KCTD12	5	MANEA	3	HSH2D	4	ETV6	3	SLC44A2	4	SPNS2	4	TNFRSF25	2	GJA1	3	FCER2	2
TCIM	5	GMIP	3	SHE	4	TBC1D10C	4	ARGLU1	5	ABRACL	3	VASP	4	ST8SIA1	3	ZBP1	4	LIMD2	4	ID3	2	MYB	3	SLC1A5	2
CYP7B1	5	ADA	3	FCRL3	4	THY1	4	PTGER2	5	AQP1	3	RASSF2	4	NELL2	3	APOL1	4	ICAM2	4	PLPP3	2	THBS2	3	MX1	2
PALM2-AKAP2	5	ZNF831	3	TRAF3IP3	4	CD163	4	HAPLN3	5	TSPAN33	3	PPP1R16B	4	DGKA	3	RAC2	4	BCL2	4	OLFML3	2	BLK	3	ADA2	2
PAPPA	5	TYMP	3	ITPKB	4	ARGLU1	4	TMEM204	5	ADAM28	3	ADA2	4	FOXO1	3	MMRN2	3.5	KLF2	4	CD2	2	ANGPTL2	3	PIK3IP1	2
LAMC3	5	TNFRSF1B	2	FHL2	4	NLRC5	4	MRC2	5	ADAMDEC1	3	OSM	4	RGCC	3	BLNK	3.5	GMIP	4	S100A11	2	MAP3K8	3	AKAP17A	2
APBB1IP	5	RUNX3	2	LY75	4	SLFN5	4	TMC6	5	PTK2B	3	P2RY8	4	GPR183	3	CLEC14A	3.5	EMP3	4	SHE	2	HPS1	3	CD40LG	2
MAP3K8	5	FCRL3	2	CD28	4	PLXDC1	4	C1QTNF1	5	GSDMD	3	SASH3	4	SPRED1	3	TNFRSF1B	3	PIK3IP1	4	AIM2	2	SLC15A3	3	KCNT2	1.5
RTKN2	5	CD84	2	CMTM7	4	ADGRE5	4	MYL12A	5	RLN1	3	CLEC14A	3.5	DLL4	3	GBP5	3	SUN2	4	GPR25	2	RBP5	3	CR1	1.5
TSPAN14	5	XCL1	2	CCR4	4	ADGRE2	4	BCL2	5	NOTCH1	3	DHRS3	3	ISG20	3	FCRL3	3	MCF2	4	GPR137B	2	CDKN1B	3	ITGB5	1.5
ENTPD1	5	PTPRC	2	HCLS1	4	TGM2	4	KLF2	5	ARHGAP22	3	RUNX3	3	HAPLN3	3	LY9	3	FMO2	3.5	EMILIN1	2	DLL4	3	CXCL14	1.5
SIGIRR	5	GNLY	2	TMEM156	4	ADA	4	NCCRP1	5	RTKN2	3	IFI44	3	MFGE8	3	KCNT2	3	MMRN2	3.5	LIMS2	2	PSTPIP1	3	CPED1	1.5
FERMT3	5	BCL2L11	2	LHFPL2	4	ZNF831	4	KCNN4	5	SPOCK2	3	GFI1	3	SERPINF1	3	SCN11A	3	CLEC14A	3.5	NOSTRIN	2	BCL2A1	3	ADAMDEC1	1.5
SIPA1	5	NABP1	2	ARRDC3	4	RGS19	4	SIRPA	5	NFKB2	3	CD2	3	P2RX5	3	DTX3L	3	SMAP2	3	CCR4	2	IDH2	3	PLAU	1.5
TBC1D10C	5	SP140	2	TMEM173	4	TPST2	4	CD40	5	IRF7	3	SH2D2A	3	CCR7	3	ALDH1L1	3	S1PR1	3	DNASE1L3	2	LAT	3	IGF1	1.5
GSTP1	5	SP100	2	FLT4	4	AKAP17A	4	OSM	5	PDE3B	3	CD48	3	HOXB3	3	CXCL9	3	CD53	3	CD80	2	SNX20	3	GCNT3	1.5
C1S	5	CD96	2	PRDM1	4	FMO2	3.5	PIK3IP1	5	CD5	3	PTPN7	3	HSH2D	3	C7	3	DENND2D	3	FSTL1	2	CCL18	3	EMILIN3	1.5
FLT1	5	CCDC80	2	TAGAP	4	CD52	3	APOL3	5	YAP1	3	GPR137B	3	PLVAP	3	MEF2C	3	AMPD1	3	TNFSF10	2	ICAM1	3	SUSD2	1.5
RASA3	5	TIGIT	2	ZC3HAV1	4	CNN3	3	RAC2	5	CASP5	3	PSD4	3	CEACAM4	3	ST8SIA4	3	OBSCN	3	TLR10	2	RASAL3	3	ISG15	1
PLEKHO2	5	HCLS1	2	GIMAP2	4	GPA33	3	P2RY8	5	POU2AF1	3	KYNU	3	KCNN4	3	DUSP22	3	LBH	3	JCHAIN	2	PLVAP	3	TNFRSF25	1
BCL2A1	5	CD86	2	GIMAP5	4	CFH	3	PIM2	5	CXCR5	3	ANKRD44	3	RASSF2	3	GJA1	3	ZFP36L2	3	CXCL5	2	ZBP1	3	TNFRSF1B	1
MFGE8	5	DTX3L	2	BLK	4	ZEB2	3	KCNAB2	4	GRASP	3	NRP2	3	OSM	3	PLEKHG1	3	ARHGAP25	3	IL2	2	SUN2	3	DHRS3	1
IL21R	5	PARP15	2	ADAMDEC1	4	CBLB	3	TNFRSF25	4	ESPL1	3	FILIP1L	3	APOL3	3	TAGAP	3	MGAT4A	3	ANKRD33B	2	TIE1	2.5	CD52	1
ITGAL	5	SPCS3	2	TCIM	4	CCDC80	3	TNFRSF1B	4	TESPA1	3	GPR171	3	APOL1	3	SAMD9L	3	CXCR4	3	IL7R	2	FCRL2	2.5	THEMIS2	1
SERPINF1	5	GZMK	2	GSDMD	4	MYLK	3	FUCA1	4	CHST11	3	DTHD1	3	P2RY10	3	GIMAP2	3	COL4A3	3	TNFAIP8	2	G0S2	2.5	LCK	1
NLRP1	5	IRF1	2	PAPPA	4	GZMK	3	OLFML3	4	OAS3	3	TMEM156	3	RENBP	3	GIMAP1	3	INPP5D	3	ABRACL	2	STEAP3	2.5	MARCKSL1	1
AURKB	5	STK10	2	APBB1IP	4	STK10	3	SLAMF1	4	OAS2	3	REST	3	TIE1	2.5	ANXA1	3	TNIK	3	QKI	2	CSTA	2.5	IFI44L	1
EVI2B	5	CANX	2	ARHGAP22	4	FYN	3	GPA33	4	FLT1	3	SLC39A8	3	G0S2	2.5	ANGPTL2	3	IL7R	3	SERPINE1	2	SLC1A3	2.5	GBP7	1
CCL2	5	HIST1H2BG	2	RTKN2	4	DENND3	3	CD247	4	LHFPL6	3	EMB	3	COLEC11	2.5	SLC15A3	3	FYB1	3	MDFIC	2	ACHE	2.5	C1orf162	1
CD7	5	MANEA	2	NFKB2	4	FGD3	3	DNM3	4	ARGLU1	3	TGFBI	3	CSTA	2.5	SIPA1	3	PRDM1	3	STRIP2	2	DLC1	2.5	AIM2	1
S1PR4	5	PRDM1	2	SIGIRR	4	TLR4	3	TMEM63A	4	RASGRP1	3	NRN1	3	DLC1	2.5	GSTP1	3	IKZF1	3	CYP7B1	2	FXYD6	2.5	KCNJ10	1
SLC44A2	5	GLCCI1	2	ATM	4	STOM	3	BCL2L11	4	NLRC3	3	HIST1H2BG	3	FXYD6	2.5	CTSC	3	DOCK8	3	IL33	2	OAF	2.5	GPA33	1
HSH2D	5	ADAM28	2	ETV6	4	NEK6	3	ANKRD44	4	COTL1	3	HIST1H1D	3	OAF	2.5	PTPN6	3	APBB1IP	3	PAX5	2	PDE3A	2.5	RCSD1	1
SIRPG	5	LY6E	2	CDKN1B	4	SVIL	3	CASP10	4	PLXDC1	3	UBD	3	DCN	2.5	ITGB7	3	SIGIRR	3	JCAD	2	DCN	2.5	GPR25	1
SLA2	5	JAK2	2	DGKA	4	RASSF4	3	FN1	4	MRC2	3	CLIC5	3	CD19	2.5	ITGA5	3	RASGRP2	3	SPOCK2	2	GTSF1L	2.5	IKBKE	1
GTSF1L	5	CD274	2	RASSF3	4	FAM111A	3	GCSAM	4	TRIM47	3	CALHM6	3	GTSF1L	2.5	SLC24A4	3	TBC1D10C	3	TSPAN14	2	ENTHD1	2.5	LBH	1
PREX1	5	PALM2-AKAP2	2	TUBA3C	4	KLRB1	3	BFSP2	4	TMC6	3	MAN1A1	3	TNFRSF13C	2.5	DLL4	3	UNC93B1	3	RGS10	2	TNFRSF13C	2.5	CDKL4	1
APOL1	5	SLC31A2	2	TMEM204	4	ACVRL1	3	KLKB1	4	CD7	3	CARD11	3	ISG15	2	GCNT3	3	SESN3	3	IRF7	2	CYBB	2.5	ZFP36L2	1
SUN2	5	AKNA	2	ITGAL	4	RASSF3	3	HIST1H1D	4	BCL2	3	MDFIC	3	CDA	2	CSK	3	DOCK9	3	LRRC32	2	KCNAB2	2	EPAS1	1
GRAP2	5	STOM	2	SERPINF1	4	CMKLR1	3	MICAL1	4	FXYD5	3	GIMAP5	3	IFI44L	2	IL32	3	PTGER2	3	BIRC3	2	HSPG2	2	TRABD2A	1
COL4A5	5	NOTCH1	2	NLRP1	4	SH2B3	3	CALHM6	4	NFKBID	3	LYN	3	IFI44	2	CIITA	3	ATP10A	3	FXYD2	2	PLPP3	2	FHL2	1
CLIC2	5	APBB1IP	2	CCR7	4	LCP1	3	MAN1A1	4	PPP1R16B	3	LY6E	3	GBP7	2	C16orf54	3	TMEM204	3	CXCR5	2	VCAM1	2	BCL2L11	1
ID3	4	FAM111A	2	MRC2	4	PTGDR	3	LAMA2	4	STK4	3	OSTF1	3	CNN3	2	CMTM3	3	PRKCB	3	THY1	2	OLFML3	2	PSD4	1
CNR2	4	CCND2	2	C1QTNF1	4	SYNE2	3	THBS2	4	GRK3	3	AKNA	3	PLEKHO1	2	EVI2B	3	ITGAL	3	SLC37A2	2	PRRX1	2	GYPC	1
RUNX3	4	OAS2	2	NFATC1	4	DLL4	3	IKZF1	4	PIK3IP1	3	ANGPTL2	3	SHE	2	ABI3	3	ACAP1	3	ETV6	2	EMILIN1	2	CYTIP	1
CD48	4	RAP2A	2	ARHGAP45	4	SPNS2	3	MDFIC	4	PARVG	3	PIP4K2A	3	IER5	2	ARHGAP45	3	SKAP1	3	CDKN1B	2	LY75	2	NABP1	1
LY9	4	PRKCH	2	FCER2	4	NLRP1	3	STRIP2	4	ODF3B	3	PLAU	3	PTPN7	2	C3	3	PLVAP	3	PLBD1	2	NOSTRIN	2	SP110	1
IKBKE	4	ATP8B4	2	JAG1	4	SLC16A6	3	OSTF1	4	PIM2	3	HTRA1	3	ITPKB	2	PLVAP	3	LAIR1	3	PCED1B	2	FN1	2	SP140	1
MAPKAPK2	4	CSK	2	CD40	4	TMC8	3	FGD3	4	ITM2A	3	SERPING1	3	PSD4	2	MYL9	3	ADA2	3	TESPA1	2	UBA7	2	SP140L	1
RRM2	4	NLRC3	2	PIM2	4	CYTH1	3	PHF19	4	CD40LG	3	CD6	3	COL4A3	2	CD40	3	COL4A5	3	DGKA	2	FSTL1	2	SP100	1
LBH	4	CMTM3	2	KCNAB2	3	MYL12A	3	IL2RA	4	ARHGEF6	3	FERMT3	3	SP110	2	PREX1	3	DOCK11	3	OAS3	2	CXCL5	2	HCLS1	1
ZAP70	4	EXOC3L1	2	MARCKSL1	3	S1PR4	3	SVIL	4	G0S2	2.5	ATM	3	CMTM7	2	MFNG	3	GNG11	2.5	TUBA3C	2	F13A1	2	DTX3L	1
ZEB2	4	ATP2A3	2	PODN	3	CD37	3	TSPAN14	4	CLEC4C	2.5	CD3E	3	CCR2	2	FCRL2	2.5	ACHE	2.5	PARP4	2	HIST1H1D	2	BFSP2	1
NRP2	4	SKAP1	2	GBP7	3	NFATC2	3	LSP1	4	ECE1	2	CD3G	3	DNASE1L3	2	COLEC11	2.5	CLEC4C	2.5	FLT3	2	DEF6	2	GPR171	1
INPP5D	4	SLC16A6	2	PBXIP1	3	SUSD2	3	CD5	4	LCK	2	CCND2	3	PARP14	2	STEAP3	2.5	ENTHD1	2.5	FOXO1	2	MAN1A1	2	CD38	1
SCN11A	4	ICAM1	2	TAGLN2	3	GRAP2	3	RASGRP2	4	IL6R	2	CD163	3	SLC9A9	2	GNG11	2.5	EVA1B	2	ELF1	2	TCIM	2	LEF1	1
FSTL1	4	DNASE2	2	ARHGAP30	3	GPR174	3	LRRC32	4	PBXIP1	2	PLXNC1	3	LAMP3	2	DLC1	2.5	CD48	2	TBC1D4	2	IL33	2	TMEM131L	1
MYLK	4	HSH2D	2	RGS5	3	FLNA	3	SESN3	4	SLAMF1	2	IGF1	3	CD38	2	FXYD6	2.5	PRRX1	2	KCTD12	2	PAX5	2	HMGB2	1
GNB4	4	NFKBID	2	RCSD1	3	GNG11	2.5	SLC37A2	4	MAPKAPK2	2	RNASE6	3	SLC39A8	2	PDE3A	2.5	DNM3	2	GPR183	2	SEMA4D	2	ANKRD33B	1
CD38	4	VASP	2	TRABD2A	3	DHRS3	2	RBP5	4	EPAS1	2	IFI27	3	SLC9A3	2	CD19	2.5	CFH	2	RNASE1	2	PAPPA	2	IL7R	1
DTHD1	4	SLA2	2	ZAP70	3	MARCKSL1	2	ACVRL1	4	ARID5A	2	ATP8B4	3	MZB1	2	CYBB	2.5	FCMR	2	CCR7	2	JCAD	2	ERAP2	1
BASP1	4	NFATC2	2	UBE2E3	3	DENND2D	2	ATP10A	4	ARHGAP15	2	PLEKHO2	3	HAVCR2	2	AGTRAP	2	RBMS3	2	MRC2	2	LSP1	2	TMEM173	1
PDGFRB	4	RAC2	2	ITGA4	3	C1orf162	2	GCNT3	4	SLC40A1	2	MFAP4	3	FGF18	2	FUCA1	2	DNASE1L3	2	TMC6	2	TCIRG1	2	HAVCR2	1
F13A1	4	PARVG	2	GCSAM	3	SLAMF6	2	MFGE8	4	STK17B	2	CCL18	3	IRF4	2	TAGLN2	2	MYLK	2	C1QTNF1	2	THY1	2	IRF4	1
PPP1R18	4	GPR174	2	EAF2	3	LY9	2	LAT	4	CD28	2	ERN1	3	UBD	2	GPA33	2	ST6GAL1	2	BCL2	2	SLC37A2	2	SERPINB1	1
IGF2R	4	ITM2A	2	IGFBP7	3	ZFP36L2	2	SNX20	4	SP140L	2	ADGRE2	3	CCR6	2	FAM49A	2	TLR10	2	FCER2	2	ESPL1	2	HIST1H2BG	1
OSBPL3	4	FLNA	2	ARHGAP10	3	ZAP70	2	TRIM47	4	TRAT1	2	HCST	3	SAMD9L	2	FHL2	2	BANK1	2	KCNN4	2	STAT6	2	HIST1H1D	1
ADAM28	4	KCNAB2	1	SLC9A3	3	GYPC	2	CYTH1	4	EAF2	2	MAP4K1	3	BLK	2	KYNU	2	KLKB1	2	CD40	2	CHST11	2	LTB	1
LYN	4	AGTRAP	1	EPB41L4A	3	CXCR4	2	S1PR4	4	BFSP2	2	SLC1A5	3	TCIM	2	CASP8	2	ARRDC3	2	PREX1	2	KCTD12	2	DEF6	1
HPS1	4	GBP5	1	TNFAIP8	3	ITGA6	2	RELB	4	TMEM156	2	SLA2	3	GSDMD	2	INPP5D	2	TCF7	2	AKAP17A	2	ABCC4	2	PRDM1	1
FAM53B	4	GFI1	1	CXCL14	3	ITGA4	2	CD37	4	RHOH	2	TPST2	3	RLN1	2	FSTL1	2	FLT4	2	PIM2	2	RNASE1	2	MICAL1	1
PRR5L	4	CD53	1	MAT2B	3	ANKRD44	2	MFNG	4	BMP2K	2	SH2D1A	3	UGCG	2	RARRES1	2	IPCEF1	2	P2RY10	2	PLEKHO2	2	CALHM6	1
CTSC	4	PTPN22	1	RIPOR2	3	ALDH1L1	2	CD40LG	4	HPSE	2	DCN	2.5	ENTPD1	2	GNB4	2	TAGAP	2	RENBP	2	CIITA	2	ABRACL	1
CD3G	4	CD58	1	GPSM3	3	GPR171	2	FLNA	4	LEF1	2	CDA	2	NFKB2	2	SPARCL1	2	CARD11	2	CLIC2	2	C1QTNF1	2	IPCEF1	1
C1R	4	CD2	1	LAMA2	3	DTHD1	2	BLNK	3.5	BASP1	2	PLPP3	2	LPXN	2	BANK1	2	GIMAP7	2	CR1	1.5	NFATC1	2	CARD11	1
PLBD1	4	SH2D2A	1	STX11	3	REST	2	TNFRSF14	3	FYB1	2	PTPN22	2	CASP5	2	TLL1	2	GIMAP4	2	NRP2	1.5	ADGRE2	2	MDFIC	1
METTL7A	4	IFI16	1	IPCEF1	3	HMGB2	2	HSPG2	3	ERAP2	2	OLFML3	2	POU2AF1	2	HPGD	2	GIMAP2	2	PLA1A	1.5	GMIP	2	STRIP2	1
ARHGAP9	4	SLAMF6	1	GIMAP7	3	EMB	2	THEMIS2	3	ADAMTS2	2	MNDA	2	LAYN	2	LIFR	2	GIMAP1	2	ITGB5	1.5	MAP4K1	2	LY6E	1
CHST11	4	IER5	1	GIMAP4	3	EPB41L4A	2	C1orf162	3	LTB	2	PRRX1	2	THY1	2	TRIM38	2	GIMAP5	2	AMOTL2	1.5	JAG1	2	JAK2	1
CMKLR1	4	PTPN7	1	ENPP2	3	TGFBI	2	AMPD1	3	CLIC5	2	MGAT4A	2	RBP5	2	PPP1R18	2	JCAD	2	MEF2C	1.5	GTSE1	2	PALM2-AKAP2	1
OAS2	4	MAPKAPK2	1	PTGDS	3	TXNDC5	2	MAPKAPK2	3	MICAL1	2	ZEB2	2	METTL7A	2	IGF2R	2	OR52N4	2	CXCL14	1.5	COL4A5	2	TLR4	1
PRKCH	4	GPR137B	1	VSIR	3	RIPOR2	2	CDKL4	3	PLEKHG1	2	CYTIP	2	GRASP	2	AQP1	2	CD3E	2	COL19A1	1.5	SH2D1A	2	IL2RA	1
PAPLN	4	DUSP2	1	BIN2	3	GPSM3	2	EFEMP1	3	FGD3	2	NOSTRIN	2	FLT1	2	TES	2	ITPR2	2	ENPP2	1.5	BGN	2	TSPAN14	1
ATP8B4	4	ARID5A	1	RHOF	3	CALHM6	2	AMOTL2	3	PHF19	2	CASP10	2	LHFPL6	2	TCIM	2	SYNE2	2	COL15A1	1.5	CLIC2	2	RGS10	1
CSK	4	ZEB2	1	RASA3	3	AOAH	2	CXCL9	3	IL2RA	2	CBLB	2	EPSTI1	2	PIP4K2A	2	C16orf54	2	ARHGAP22	1.5	EFEMP1	1.5	IFITM3	1
ISG20	4	INPP5D	1	PAPLN	3	STK17A	2	LEF1	3	HTRA1	2	IGFBP7	2	RNASE1	2	TBC1D10C	2	TNFSF12	2	ACVRL1	1.5	AMOTL2	1.5	IRF7	1
CIITA	4	CBLB	1	NDE1	3	IKZF1	2	LIFR	3	CD82	2	ST8SIA4	2	MIS18BP1	2	ARHGDIB	2	EVI2B	2	GCNT3	1.5	MEF2C	1.5	C11orf21	1
NDE1	4	PARP14	1	NLRC5	3	ZC3HAV1	2	CCDC69	3	C1R	2	PDGFRB	2	LGALS3	2	RASSF3	2	HOXB3	2	CCL2	1.5	COL19A1	1.5	OR52N4	1
PRKCB	4	WWTR1	1	KLF2	3	LYN	2	CANX	3	CD163	2	SERPINB1	2	SLC24A4	2	SELPLG	2	CYTH1	2	SUSD2	1.5	CPED1	1.5	PDE3B	1
CORO1A	4	DTHD1	1	NCCRP1	3	ANXA1	2	SERPINB1	3	ST8SIA1	2	CLIC1	2	UACA	2	RHOF	2	TGIF1	2	ECE1	1	ADAMDEC1	1.5	LPXN	1
ABI3	4	EMB	1	ARHGEF1	3	SVEP1	2	TXNDC5	3	NELL2	2	AKIRIN2	2	LAT	2	FLT3	2	FCER2	2	EVA1B	1	ENPP2	1.5	UNC93B1	1
NFKBID	4	ST8SIA4	1	SIRPA	3	SIGIRR	2	GJA1	3	ARHGAP9	2	OSBPL3	2	COTL1	2	PTGDR	2	SLC44A2	2	SMAP2	1	UNC5B	1.5	TCIRG1	1
CEACAM4	4	TGFBI	1	TGM2	3	C11orf21	2	TES	3	PLXNC1	2	PTK2B	2	XAF1	2	GPR132	2	ARHGEF1	2	IFI44	1	PLAU	1.5	CASP5	1
ARHGEF1	4	MZB1	1	P2RY8	3	PDE3B	2	ZC3HAV1	3	RGCC	2	PLEKHA2	2	ACAP1	2	RASGRP1	2	ZBP1	2	IL6R	1	SERPING1	1.5	C1S	1
MYL9	4	PPP1R18	1	STEAP3	2.5	PRR5L	2	JAK2	3	DOCK9	2	DENND3	2	EVI2A	2	ISG20	2	AKAP17A	2	PBXIP1	1	IGF1	1.5	KLRB1	1
NFATC2	4	CLIC1	1	SLC1A3	2.5	CD6	2	COL15A1	3	PAPLN	2	DOCK8	2	LIMD2	2	TMEM204	2	BGN	2	SLAMF1	1	CCL2	1.5	ARHGDIB	1
DOCK11	4	AKIRIN2	1	DCN	2.5	ATM	2	PALM2-AKAP2	3	MYO1E	2	MAP3K8	2	TRIM47	2	PSMB10	2	KCNT2	1.5	RGS5	1	NCCRP1	1.5	NELL2	1
SH2D1A	4	FYN	1	TNFRSF14	2	CD3G	2	UGCG	3	HAPLN3	2	IFITM3	2	CD7	2	PLCG2	2	COL15A1	1.5	CXCR4	1	CEACAM4	1.5	METTL7A	1
BGN	4	MAN1A1	1	CNR2	2	BIN2	2	SLC31A2	3	MFGE8	2	CTSD	2	C3	2	NLRP1	2	GFRA1	1.5	ARHGAP15	1	EMILIN3	1.5	GRASP	1
CD247	3	STX11	1	THEMIS2	2	ITGA5	2	ENTPD1	3	NDE1	2	GSTP1	2	RELB	2	MFAP4	2	NCCRP1	1.5	SLC40A1	1	FUCA1	1	TESPA1	1
PTPRC	3	PLEKHG1	1	S1PR1	2	RASA3	2	IFITM3	3	IL21R	2	CTSC	2	PPP1R16B	2	SLFN5	2	CEACAM4	1.5	CD28	1	CNR2	1	RASSF3	1
TRAF3IP3	3	OSBPL3	1	KCNJ10	2	RNASE6	2	PLBD1	3	CORO1A	2	LAG3	2	STK4	2	C1QTNF1	2	TNFRSF14	1	FN1	1	CNN3	1	OAS2	1
GYPC	3	SAMD9L	1	IKBKE	2	PTGER2	2	ARHGDIB	3	SNX20	2	SH2B3	2	LIF	2	MYL12A	2	HSPG2	1	RFTN1	1	CD84	1	RAP2A	1
UBA7	3	PTK2B	1	TMEM63A	2	CRIP1	2	METTL7A	3	P2RX5	2	LCP1	2	IL2RB	2	S1PR4	2	LY9	1	SCN11A	1	CD247	1	ARGLU1	1
TIGIT	3	PLEKHA2	1	LBH	2	BCL2A1	2	SELPLG	3	JAK3	2	ATP10A	2	TYMP	2	ADGRE5	2	PTPRC	1	ARHGAP31	1	DNM3	1	MIS18BP1	1
ARRDC3	3	LYN	1	MYO7B	2	IKZF3	2	ABCC4	3	SIRPG	2	PSTPIP1	2	ODF3B	2	KLF2	2	TRAF3IP3	1	CD86	1	RRM2	1	PTGER2	1
IRF1	3	DENND3	1	PRDM8	2	ERN1	2	CRIP1	3	RASSF2	2	PRKCB	2	CLIC2	2	HCST	2	TMEM63A	1	ALDH1L1	1	MYO7B	1	GPR132	1
UNC5B	3	GSDMD	1	TMEM131L	2	VAV1	2	EXOC3L1	3	TGM2	2	ITGAL	2	EFEMP1	1.5	SIRPA	2	ITPKB	1	RHOH	1	KYNU	1	ATP10A	1
LSP1	3	CD72	1	NRN1	2	RASAL3	2	TNFSF12	3	OSM	2	SERPINF1	2	SERPING1	1.5	RGS19	2	ZAP70	1	TLL1	1	COL4A3	1	CSK	1
C11orf21	3	OSTF1	1	IL33	2	LAIR1	2	CCL2	3	PLA1A	1.5	PLXDC1	2	VCAM1	1	APOL3	2	ITGA6	1	BASP1	1	RBMS3	1	ISG20	1
SLC15A3	3	MAP3K8	1	SVIL	2	P2RY8	2	ICAM2	3	ID3	1	ABI3	2	MNDA	1	GRAP2	2	ANKRD44	1	FYB1	1	FILIP1L	1	HAPLN3	1
UCP2	3	RASSF4	1	FAS	2	PODN	1	SLC44A2	3	PLEKHO1	1	ADA	2	OBSCN	1	DOCK11	2	CASP8	1	ADAM19	1	RARRES1	1	MFGE8	1
LRRC32	3	FAS	1	FAM53B	2	S1PR1	1	DNASE2	3	DISC1	1	APOL1	2	LIMS2	1	SASH3	2	PARP15	1	FLT4	1	GNB4	1	NDE1	1
LAG3	3	FAM53B	1	CD5	2	MGAT4A	1	VASP	3	MAL	1	BGN	2	STK17B	1	MCF2	2	REST	1	NRN1	1	JCHAIN	1	SNX20	1
KLRC3	3	CTSD	1	RASGRP2	2	CASP10	1	RGS19	3	CMTM7	1	DENND2D	1	IKZF2	1	ARHGAP22	1.5	ARHGAP10	1	CLIC5	1	BMP2K	1	CMTM3	1
PCED1B	3	LSP1	1	UCP2	2	TRAT1	1	CD19	2.5	CCR2	1	XCL1	1	CCR4	1	UNC5B	1.5	SLC9A3	1	THBS2	1	KLKB1	1	P2RX5	1
TUBA3C	3	FERMT3	1	SESN3	2	IGFBP7	1	CYBB	2.5	CCDC80	1	CFH	1	GCSAM	1	GFRA1	1.5	STK10	1	GLCCI1	1	LIFR	1	XAF1	1
RAP2A	3	CTSC	1	YAP1	2	TCF7	1	NECAP2	2	TNFSF10	1	FAM49A	1	TIGIT	1	ACVRL1	1.5	RIPOR2	1	TSPAN33	1	OSMR	1	TNFSF12	1
PLCG2	3	CD3G	1	C1S	2	TAGAP	1	CD52	2	LAMP3	1	GNLY	1	CD80	1	RUNX3	1	GPSM3	1	TMEM140	1	LHFPL2	1	EVI2A	1
IL2RB	3	LAG3	1	CMKLR1	2	GIMAP7	1	SHE	2	PRDM8	1	UBE2E3	1	EAF2	1	CD48	1	FGD3	1	ZC3HAV1	1	FGF18	1	SKAP1	1
RAC2	3	CHST11	1	ARGLU1	2	GIMAP4	1	RGS5	2	SLC39A8	1	ITGA4	1	TMEM156	1	ARHGAP30	1	AKNA	1	BLK	1	ADAMTS2	1	HOXB3	1
SASH3	3	RHOF	1	CD37	2	GIMAP2	1	RCSD1	2	IL2	1	CD96	1	MANEA	1	LY75	1	PAPPA	1	RLN1	1	DUSP22	1	MRC2	1
PODN	2	EPSTI1	1	ZNF831	2	GIMAP1	1	TRABD2A	2	TNFAIP8	1	SPARCL1	1	MYB	1	MYLK	1	LAMC3	1	PHF19	1	TXNDC5	1	SLC16A6	1
ARHGAP30	2	LCP1	1	MFNG	2	GIMAP5	1	WWTR1	2	MAT2B	1	SPCS3	1	SERPINE1	1	HPSE	1	SVIL	1	NFKB2	1	UBD	1	CD7	1
CDKL4	2	SYNE2	1	SUN2	2	SEMA4D	1	TNIK	2	CCR6	1	GZMK	1	ADAM28	1	ARRDC3	1	VSIR	1	CD82	1	LAMA2	1	MYL12A	1
ARHGAP25	2	RASGRP1	1	ARHGAP4	2	PTGDS	1	ARHGAP10	2	CYP7B1	1	CANX	1	NEK6	1	EPB41L4A	1	ATM	1	CD6	1	IGF2R	1	BCL2	1
UBE2E3	2	PLEKHO2	1	NRP2	1.5	PIP4K2A	1	TMEM173	2	DOCK8	1	QKI	1	NOTCH1	1	IRF1	1	RBP5	1	CD5	1	CD274	1	ICAM1	1
CCDC69	2	PSTPIP1	1	NECAP2	1	RASGRP2	1	TLR4	2	UGCG	1	AQP1	1	RTKN2	1	PDGFRB	1	PCED1B	1	YAP1	1	SVEP1	1	DNASE2	1
MAT2B	2	IDH2	1	SELP	1	SIPA1	1	LAMC3	2	ENTPD1	1	AOAH	1	HTRA1	1	CCDC69	1	ITGA5	1	POU2AF1	1	FAM111A	1	RASAL3	1
DUSP22	2	IL32	1	FCMR	1	GSTP1	1	PTGDS	2	SESN3	1	STK17A	1	ARHGAP9	1	SERPINB9	1	STAT6	1	CD163	1	TBC1D10C	1	HSH2D	1
SERPINB9	2	CIITA	1	ARHGAP25	1	CD3E	1	DEPP1	2	BIRC3	1	IKZF1	1	OAS3	1	F13A1	1	PLXNC1	1	ST8SIA1	1	PTPN6	1	JAK3	1
FYN	2	ITGAL	1	UBA7	1	ITGB7	1	VSIR	2	LAYN	1	ANXA1	1	ABCC4	1	APBB1IP	1	SELPLG	1	ESPL1	1	ITPR2	1	GMIP	1
STX11	2	ITGAX	1	SLC9A9	1	TUBA3C	1	HPS1	2	CCND2	1	STOM	1	PAPLN	1	HPS1	1	SH2B3	1	FLT1	1	RNASE6	1	FXYD5	1
THBS2	2	PLCG2	1	TNIK	1	PRKCH	1	UNC93B1	2	ETV6	1	DEPP1	1	IFI27	1	SIGIRR	1	PARP4	1	LHFPL6	1	SLC24A4	1	HCST	1
CD72	2	IKZF3	1	GRK6	1	TMEM204	1	KLRB1	2	CDKN1B	1	PRR5L	1	ATP8B4	1	FXYD2	1	RASA3	1	RGCC	1	EXOC3L1	1	KCNN4	1
RASSF4	2	ABI3	1	TRIM38	1	NLRC3	1	FXYD5	2	DGKA	1	CLEC2D	1	IL21R	1	C1R	1	NLRC5	1	DOCK9	1	SPNS2	1	VASP	1
PTPN6	2	MAP4K1	1	TES	1	PRKCB	1	EMP3	2	FOXO1	1	KLRC3	1	CCL22	1	BIN2	1	NLRP1	1	MYO1E	1	AURKB	1	MYL9	1
CLEC2D	2	SLC1A5	1	SLC31A2	1	C16orf54	1	MYL9	2	ELF1	1	PTGDR	1	PLXDC1	1	CMKLR1	1	SLFN5	1	LAT	1	MFAP4	1	ADA	1
SPRED1	2	PPP1R16B	1	LRRC32	1	ATP2A3	1	ARHGEF6	2	TBC1D4	1	BCL2A1	1	SIRPG	1	CRIP1	1	ERN1	1	COTL1	1	C3	1	CD40	1
ITGAX	2	PREX1	1	CXCR5	1	EVI2B	1	S100A11	1	GPR183	1	SLFN12L	1	JAG1	1	SPRED1	1	TMC6	1	TRIM47	1	SIRPA	1	RGS19	1
NLRC5	2	ZBP1	1	PLBD1	1	TGIF1	1	TAGLN2	1	LGALS3	1	VAV1	1	SLA2	1	UACA	1	TMC8	1	RASSF2	1	TGM2	1	OSM	1
GRK3	2	TPST2	1	LIMD2	1	ARHGAP45	1	ST6GAL1	1	ACAP1	1	ADGRE5	1	MX1	1	CORO1A	1	ADGRE2	1	PIK3IP1	1	LIF	1	RAC2	1
TPST2	2	APOL1	1	ICAM2	1	KLF2	1	HPGD	1	CCR7	1	NFKBID	1	GRK3	1	SERPINF1	1	CD37	1	PARVG	1	APOL3	1	MFNG	1
HMOX1	2	IL2RB	1	CYTH1	1	ARHGEF1	1	SPOCK2	1	NFATC1	1	NFATC2	1	HMOX1	1	EMP3	1	STK4	1	GTSE1	1	DOCK11	1	TYMP	1
FCRL3	1	SH2D1A	1	S1PR4	1	ADA2	1	UCP2	1	RELB	1	GRAP2	1	PIM2	1	COL4A5	1	ZNF831	1	CD40LG	1	MCF2	1	ODF3B	1
PSMB10	1	SASH3	1	SLC44A2	1	SUN2	1	LAIR1	1	P2RY10	1	GPR174	1	ITM2A	1	FLNA	1	P2RY8	1	ARHGEF6	1	ARHGAP4	1	RENBP	1

[truncated: 2 more sheets: supplementary Table11, supplementary Table12]
