# Supplementary material for: Computational identification of migrating T cells in spatial transcriptomics data
Source: JCI Insight. 2026 May 8;11(9):e192718. doi: 10.1172/jci.insight.192718 (PMC13232020; doi:10.1172/jci.insight.192718)
Supplement: Supporting data values [file jciinsight-11-192718-s220.xlsx]

## Sheet: Figure3
Support data values for Figure 3
Index of spots on each trail	Density of CXCL_9_10_11 (sum)	Density of CCL4_5(sum)	Density of CXCL16
1	0	1.60944	0
2	0	0.693147	1.09861
3	0	1.09861	1.09861
4	0.693147	2.30259	1.94591
5	0	1.79176	1.79176
6	0	1.60944	1.94591
7	0	1.09861	0.693147
1	0	1.79176	0.693147
2	0	0.693147	1.09861
3	0	1.09861	1.09861
4	0.693147	2.30259	1.94591
5	0	0	1.38629
6	0	1.79176	1.79176
7	0	1.60944	1.94591
8	0	1.09861	0.693147
1	1.09861	1.79176	2.19722
2	3.4012	0.693147	2.07944
3	0	0	2.19722
4	1.79176	1.38629	2.07944
5	2.48491	0.693147	1.38629
6	2.89037	0.693147	1.38629
7	0.693147	0.693147	0.693147
8	4.15888	0.693147	0.693147
9	0.693147	0	1.09861
1	0	0	1.09861
2	2.19722	0	0
3	1.79176	0	0
4	0	0	0
5	2.99573	0.693147	0.693147
6	1.79176	0	1.09861
1	0.693147	0.693147	0
2	2.19722	0	0
3	1.79176	0	0
4	0	0	0
5	2.99573	0.693147	0.693147
6	1.79176	0	1.09861
1	0	0	1.09861
2	2.19722	0	0
3	1.79176	0	0
4	0	0	0
5	2.99573	0.693147	0.693147
6	2.30259	0	0
7	4.43082	0.693147	1.09861
1	0	0.693147	0.693147
2	0.693147	1.38629	0
3	0.693147	1.09861	1.38629
4	0	0	0
5	1.09861	0	0
6	0	0.693147	1.09861
7	0	0.693147	0
8	0.693147	0	1.60944
1	0	1.60944	0.693147
2	0.693147	0	0.693147
3	1.60944	0.693147	0.693147
4	0	0.693147	0
5	0	1.38629	0
6	0	0.693147	1.38629
1	0	0.693147	1.09861
2	0	0	0
3	0	0	0
4	0	2.19722	0.693147
5	0	0.693147	1.09861
6	0	0.693147	0
7	0.693147	0	1.60944
1	0.693147	0.693147	0
2	2.19722	0	0
3	1.79176	0	0
4	0	0	0
5	2.99573	0.693147	0.693147
6	2.30259	0	0
7	4.43082	0.693147	1.09861
1	0	1.60944	0.693147
2	0.693147	0	0.693147
3	1.60944	0.693147	0.693147
4	0	0.693147	0
5	0	1.38629	0
6	2.77259	2.48491	1.38629
7	2.99573	0.693147	0.693147
1	0	0	0
2	0.693147	0	0
3	0	0.693147	0
4	0	0	0
5	0	0.693147	0.693147
6	0	0.693147	1.09861
7	3.80666	0.693147	1.09861
8	2.07944	0.693147	1.09861
1	0	0.693147	1.38629
2	0	0	0.693147
3	0	0	0.693147
4	0	0	0.693147
5	0	0	0
6	0	1.09861	0
1	1.38629	0.693147	0
2	0	0.693147	0
3	1.79176	1.38629	0.693147
4	1.60944	0.693147	0.693147
5	3.55535	0	0
6	1.94591	0	1.09861
1	0.693147	2.19722	0.693147
2	1.09861	3.4012	1.09861
3	0	1.09861	0
4	3.58352	0	0
5	1.38629	0	0
6	0	0	0
7	0	0.693147	0.693147
1	0	0.693147	0
2	0	0.693147	0
3	0.693147	0	0
4	0	0.693147	1.09861
5	0	0	0
6	0	0.693147	0.693147
7	0	0	0.693147
1	0	0.693147	0.693147
2	0	1.09861	0
3	0	0	0
4	0	0.693147	0.693147
5	0	1.09861	1.38629
6	2.30259	0.693147	0.693147
7	3.17805	0	0.693147
1	0	0.693147	0.693147
2	0	1.09861	0
3	1.38629	0.693147	0.693147
4	2.07944	0	0.693147
5	2.30259	0.693147	0.693147
6	3.17805	0	0.693147
1	0	1.09861	0
2	0	0	0.693147
3	0	0	0
4	0	0	0
5	1.38629	0	0.693147
6	5.69373	2.48491	1.09861
7	2.77259	1.38629	0.693147

## Sheet: Figure4
Support data values for Figure4: Fold change of gene expression on algorithm-identified migration trails vs. control trails in the 10x visium Lung cancer sample
Genes	Fold change	Adjusted p values
PLN	9.08062	0
SNCG	7.00992	0
CCDC3	6.49837	0
OGN	5.5247	0
COL14A1	4.00007	0
PDE5A	3.98013	0
PTGIS	3.96379	0
RGS5	3.89431	0
ITGA8	3.87162	0
SPEG	3.66059	0
MYH11	3.59515	0
LTBP1	3.56961	0
ADIRF	3.40671	0
PPP1R3C	3.33312	0
SFRP4	3.26107	0
LMOD1	3.23403	0
ALDH1A2	3.22381	0
IFITM2	3.07561	0
ID4	2.92938	0
MYL9	2.87993	0
C1QTNF1	2.86968	0
MCAM	2.75388	0
FBLN5	2.72456	0
FOLR2	2.70241	0
MGP	2.6836	0
ACTG2	2.67812	0
KANK2	2.65105	0
SCARF2	2.6038	0
MFAP4	2.59	0
MSMB	2.56706	0
MMP1	2.56119	0.0125453
DACT3	2.52877	0
EDNRA	2.50406	0
TAGLN	2.4775	0
ECM2	2.44523	0
INMT	2.40303	0
IL33	2.39587	0
PID1	2.39033	0
CNN1	2.38867	0
CXCL12	2.3876	0
IGFBP7	2.35143	0
ACTA2	2.35076	0
IER5L	2.3337	0
C11orf96	2.32825	0
PDGFRA	2.32791	0
LHFPL6	2.31926	0
MRVI1	2.25176	0
THBS2	2.24396	0
PRELP	2.22641	0
PPP1R14A	2.21908	0
ITGA11	2.21149	0.0198933
CCDC80	2.17165	0.00268829
FOXC1	2.16809	0
ISM1	2.14726	0.0110861
CPED1	2.14081	0
CCN3	2.13422	0.0219951
RASL12	2.13355	0
FCGBP	2.12534	0
ADAMTS2	2.12295	0
CD28	2.12261	0
GREM1	2.12196	0
BGN	2.11756	0
TGM2	2.11384	0
PDLIM3	2.11045	0
CD34	2.11024	0
EFEMP1	2.10463	0
RGL3	2.09577	0
MSRB3	2.09205	0.00491193
HSPB6	2.07703	0.0389701
FBLIM1	2.04134	0
GATA6	2.03861	0
FBLN1	2.03642	0.00268829
DEPP1	2.03015	0
TMEM204	2.0235	0
EVA1B	2.01546	0
CAMK1	2.01155	0
THY1	2.00842	0
SLC40A1	1.99693	0
MSLN	1.99668	0.00683359
MFGE8	1.98289	0
SORBS2	1.97358	0
MUC5B	1.95184	0
AEBP1	1.93601	0
PCOLCE	1.93598	0
SFRP2	1.92607	0
CCN2	1.9173	0
CCN5	1.91632	0.0125453
SORBS1	1.91611	0.00849537
ATP10A	1.91126	0
MFAP2	1.90984	0.0110861
GUCY1A1	1.90039	0
SH3RF1	1.89582	0
A2M	1.89195	0
CEACAM6	1.88743	0
FMO2	1.88591	0
CCL21	1.88274	0.0346144
OLFML2B	1.86575	0
ATP6V1H	1.86438	0
GFPT2	1.85387	0
ABI3BP	1.84216	0.00268829
CXCL6	1.83803	0.0267025
IFITM3	1.83763	0
KIF1C	1.82181	0
PRRX1	1.82	0
METRN	1.81526	0
MMP23B	1.81279	0.0267025
FAM174B	1.81199	0
PRUNE2	1.81013	0
ACTR8	1.80958	0
MMP2	1.80653	0.00491193
LDOC1	1.80164	0
JCAD	1.8008	0
EPB41L1	1.79598	0
ANTXR1	1.79354	0
EDIL3	1.79037	0.0274241
PCDH7	1.78971	0.00491193
PDZRN3	1.78955	0
LUM	1.78539	0.00268829
ARHGEF17	1.78434	0
COL6A2	1.7842	0
CLEC14A	1.78151	0.0110861
PTGS2	1.78028	0.0110861
KALRN	1.77028	0
CMPK2	1.76844	0
MYLK	1.7673	0
SCGB1A1	1.76166	0
RHOB	1.7606	0
CMKLR1	1.75959	0.00683359
CALD1	1.75833	0
CAVIN1	1.75371	0
AQP1	1.75213	0.0125453
HEYL	1.74825	0.0302177
FSTL1	1.73464	0
SELENOP	1.73079	0
TIMP2	1.73015	0
GXYLT2	1.7145	0
FLNA	1.7143	0
KLHDC8B	1.71387	0.0110861
COL1A2	1.71308	0
DHRS3	1.70917	0
NMI	1.70422	0
KCTD10	1.69985	0
SPARCL1	1.69022	0
MGMT	1.68442	0.00683359
EFEMP2	1.68164	0.00683359
HCFC2	1.68102	0.0125453
GLI3	1.67878	0
COL6A1	1.67531	0
NR1D1	1.66313	0
CREB3L1	1.64787	0.00268829
RHOV	1.64769	0
NRP1	1.64717	0
CD248	1.64633	0.0100811
PRDM6	1.63992	0.0150454
NET1	1.63833	0
CPE	1.63787	0.00491193
SPARC	1.63012	0.00683359
SERPING1	1.62796	0
TJP3	1.62678	0.00849537
SLC4A4	1.62296	0
FMO5	1.62286	0.0267025
C1S	1.62253	0
NNMT	1.62143	0
LRP1	1.62005	0
COL1A1	1.61804	0.00491193
MXRA8	1.61666	0
SH3BGRL	1.61641	0.00683359
SOD3	1.6159	0.0137988
ETS2	1.61472	0
RARRES2	1.61386	0.0150454
TIMP1	1.61117	0
CDS1	1.61092	0
LMCD1	1.60745	0.00268829
PPIA	1.6039	0
LIX1L	1.60348	0
CD151	1.60325	0
LIFR	1.59981	0.00683359
ARRDC2	1.59888	0.00683359
DDX60L	1.59646	0.00268829
CLU	1.59535	0
MAP3K8	1.59395	0.00683359
CDH11	1.59351	0.00268829
VCAN	1.5879	0
SYTL3	1.58712	0.00491193
NBL1	1.58596	0
FCER1G	1.58055	0.00491193
ETS1	1.57782	0
GNB4	1.57493	0
TGFB1I1	1.57479	0.0346144
NFATC4	1.57465	0
CBX7	1.5714	0
YPEL2	1.56413	0.0175061
AKAP12	1.56039	0.0198933
ELN	1.55817	0.020888
COL16A1	1.55358	0.00849537
EMILIN1	1.55173	0.00268829
TNS2	1.55094	0.0261875
PPP1R12B	1.55091	0
GLT8D1	1.55053	0.00491193
RRAS	1.55002	0.00849537
JDP2	1.54788	0.00849537
PLEKHH2	1.54207	0.0330197
FILIP1L	1.54188	0.0150454
SULF1	1.53774	0.0261875
ARMCX3	1.53681	0.0353834
RCN3	1.53278	0.00268829
CD81	1.53197	0
DCLK2	1.52996	0.0346144
DSTN	1.52961	0
VAMP5	1.52892	0.00683359
SYNPO	1.52614	0.0110861
LAMB1	1.52537	0
HOXB4	1.52495	0.0219951
VIM	1.52475	0
DPYSL3	1.52322	0
HTRA1	1.51623	0
KCNMA1	1.51508	0.0175061
FBN1	1.51368	0.0137988
BPIFB1	1.51343	0.0137988
PPP2CB	1.51245	0.00849537
ABCA6	1.51106	0.0330197
SNX21	1.50903	0.00491193
MTUS1	1.50805	0.00849537
SDCBP	1.50797	0.0163507
NFIA	1.50697	0.00849537
PRKG1	1.50336	0.00849537
GNAI2	1.50321	0
MAFB	1.50239	0.00268829
AKAP6	1.49966	0.0163507
DNAH5	1.4991	0.0373
FAS	1.49864	0.0282966
ANKDD1B	1.49744	0.0110861
PDGFRB	1.49554	0
COL3A1	1.49551	0.0250406
ZBTB47	1.491	0.0414888
BIN3	1.48937	0.00491193
EIF1B	1.48522	0.00268829
ADGRL2	1.48446	0.0110861
GLI2	1.48218	0.0100811
PDLIM7	1.48216	0.00683359
RHOU	1.48142	0.0373
DCN	1.47923	0.00491193
C5AR1	1.472	0.0186987
TPM2	1.47187	0
GPD1L	1.47137	0.0448643
TNFSF12	1.47133	0.0274241
PER1	1.47101	0
SELENBP1	1.46381	0.0267025
WBP1L	1.46301	0
ARHGEF25	1.45931	0.0409357
LYN	1.45888	0.00491193
SARAF	1.4588	0.00268829
LRTOMT	1.45773	0.0228988
TNS1	1.45731	0
TPM1	1.45614	0.00268829
VCL	1.45465	0
FMOD	1.4534	0.0312788
ARHGEF10	1.45335	0.0137988
ACSF2	1.45237	0.0110861
FCGR2A	1.44935	0.0125453
PARVA	1.44736	0
CRISPLD2	1.44676	0.0414888
ISG15	1.44379	0.0125453
TAMM41	1.44307	0.0389701
TMEM43	1.4424	0.00683359
LTBP3	1.44167	0
MYO15B	1.44151	0
HEMK1	1.44138	0.0330197
MYADM	1.4407	0.0414888
FKBP10	1.44009	0.0175061
SMTN	1.43909	0.00849537
NPDC1	1.43613	0.0228988
NME2	1.4361	0
APOL3	1.43501	0.0422513
C1QB	1.43402	0.0100811
ITPRIPL2	1.43369	0
UACA	1.42907	0
LAMB2	1.42737	0.00268829
IGFBP5	1.42698	0.0137988
AMDHD2	1.42471	0.0110861
FAM83E	1.42333	0.0367262
PIGR	1.42037	0.020888
FLCN	1.41974	0
ANGPTL2	1.41637	0.0261875
PKIG	1.41529	0
FGL2	1.41523	0
ARHGEF40	1.41483	0.0473324
PMP22	1.41438	0.0394941
MYO1E	1.41228	0
PLPP1	1.41186	0.0478662
CCND3	1.41155	0.0186987
CCDC102B	1.41068	0.0282966
C1QC	1.4104	0.0163507
DUSP1	1.4095	0.0100811
PROM1	1.40822	0.0110861
SPON2	1.40637	0.0282966
EGR1	1.40609	0.00491193
LXN	1.40462	0.0186987
SPRYD3	1.40423	0.00268829
ACTN1	1.40326	0
FAM210B	1.40302	0.0293299
STMN3	1.40275	0.0362761
SORBS3	1.40235	0
SDC3	1.40161	0.0302177
IL10RA	1.4004	0.0110861
NUAK1	1.39991	0.0457477
ZNF703	1.39512	0
MAP2K3	1.38973	0.0100811
EPC1	1.38856	0.0402949
GEM	1.38799	0.0163507
ZNF440	1.38777	0.0409357
CNN3	1.38709	0
IFI6	1.38542	0
IFT172	1.38461	0.0110861
HAGHL	1.38406	0.0267025
BST2	1.38227	0
TSPAN4	1.38066	0.0394941
MYH10	1.37994	0.0110861
CELF2	1.37763	0.0110861
ZEB2	1.37725	0.00268829
C8orf34	1.37368	0.0422513
C3	1.37216	0.0312788
NFIX	1.37212	0.00849537
ECM1	1.3703	0.0219951
ARVCF	1.36888	0.0282966
IFI44L	1.36801	0.0373
GAS6	1.36677	0.00683359
SERPINH1	1.36656	0.00849537
IL18BP	1.35916	0.0282966
GOLM1	1.35913	0
ATP6V0D1	1.35867	0
C1R	1.35714	0
LRRC56	1.35512	0.044052
DDAH2	1.35366	0.00849537
IFI35	1.35286	0.00849537
ETV3	1.35157	0.020888
SLC9A3R2	1.35132	0.0110861
FOXP1	1.35038	0
TNKS1BP1	1.3486	0.00491193
LGALS1	1.34311	0.0346144
MT2A	1.34251	0.0110861
PLBD2	1.34089	0.0394941
AXL	1.34062	0.0362761
RBPMS	1.33545	0.0267025
CSRP1	1.33489	0.0267025
PRKCE	1.32641	0.0382132
IGFBP3	1.32599	0.0330197
NPEPL1	1.32528	0
ARHGAP1	1.32438	0.0321925
SULF2	1.31626	0.0302177
HSPG2	1.31253	0.0346144
UCP2	1.31233	0.0110861
DBP	1.31197	0.0293299
PLAAT4	1.31135	0.0175061
MYL6	1.31085	0
TPP1	1.31072	0.0321925
TCP11L2	1.31029	0.0464637
STARD10	1.30755	0.0382132
B2M	1.30484	0
METTL7A	1.29926	0.0346144
NDUFAF3	1.29903	0.0175061
KLF6	1.29877	0.0340334
CFB	1.29701	0.0394941
ZFP36L1	1.29603	0
HMGN3	1.29223	0.0100811
ANKRD65	1.2903	0.0282966
PNPLA2	1.28853	0.0373
S100A11	1.28304	0.00849537
CCDC85B	1.28147	0.0353834
ANXA11	1.28089	0
CD74	1.28016	0.0239283
GSN	1.27884	0.00849537
EPS15	1.27463	0.0198933
COL4A1	1.27411	0.0250406
SOD2	1.27312	0.0137988
UNC93B1	1.26875	0.0409357
GAS7	1.26845	0.0367262
ZFP36L2	1.26742	0.020888
CST3	1.2663	0.0100811
CHKA	1.265	0.0485532
SERPINB1	1.25992	0.00268829
ACTG1	1.25984	0.0150454
PALLD	1.2572	0.0282966
CD63	1.24331	0.00491193
AKAP13	1.24328	0.0367262
GLUL	1.24244	0.0175061
TRIM8	1.24218	0.0219951
JUN	1.23999	0.0137988
BMPR2	1.23971	0.0402949
LGALS3	1.23699	0.0125453
CRIP2	1.23659	0.0394941
ANXA1	1.23088	0.0100811
NPC2	1.2227	0.0228988
CRTAP	1.21859	0.0367262

## Sheet: Figure5B
Support value for Figure 5B - rank of expression of each enriched-gene on migration paths in the single-cell T cell clusters
	Cluster4	Cluster0	Cluster6	Cluster11	Cluster12	Cluster7	Cluster2	Cluster8	Cluster10	Cluster5	Cluster1	Cluster3	Cluster9
MMP23B	9	7	7	7	10	11	8	7	13	12	7	7	7
PEX14	13	7	8	7	7	7	12	7	10	7	11	7	9
FBXO6	7	7	7	7	7	8	11	7	13	10	7	9	12
EPHB2	7	11	10	8	7	7	7	7	7	7	12	9	13
XKR8	7	7	9	13	7	8	7	7	12	10	7	7	11
TMEM200B	7	7	13	9	11	7	7	8	10	7	12	7	7
FABP3	7	7	7	13	7	7	8	7	11	12	10	7	9
LCK	8	7	11	9	7	7	7	7	10	7	7	12	13
SLC44A3	7	12	7	7	7	11	13	7	7	8	10	9	7
CYB561D1	7	8	10	7	7	13	7	7	11	9	12	7	7
DCLRE1B	9	8	7	7	7	10	7	7	7	12	11	7	13
ITGA10	7	10	7	7	7	8	11	7	13	9	12	7	7
FMO5	10	7	8	11	13	12	7	7	7	9	7	7	7
GJA5	9	7	7	12	7	7	7	13	7	8	10	7	11
CD84	11	7	8	7	13	7	9	12	10	7	7	7	7
PTGS2	7	12	9	7	7	7	10	7	7	7	8	11	13
LMOD1	12	7	10	13	9	7	7	7	7	7	11	8	7
PRELP	9	12	7	7	7	7	7	13	8	7	10	11	7
DISP1	8	7	11	7	13	10	7	7	7	7	7	12	9
KIF26B	7	7	7	7	7	9	11	10	7	8	7	12	13
GREB1	7	7	9	7	7	7	12	7	8	10	7	11	13
PLB1	7	7	9	10	7	7	7	12	8	7	11	13	7
LTBP1	11	7	9	10	7	12	7	7	7	7	7	8	13
ARHGEF33	7	7	7	7	7	7	11	13	8	9	12	10	7
ACTG2	7	7	11	9	7	7	8	10	7	7	7	13	12
CACNB4	10	9	7	13	7	7	7	12	7	11	7	8	7
GALNT5	7	8	7	7	7	13	11	12	7	9	10	7	7
SCN7A	7	9	10	7	7	8	7	7	7	13	12	11	7
CD28	7	8	12	7	7	7	7	11	7	7	10	13	9
SPEG	7	11	8	7	7	9	7	12	7	7	13	7	10
PID1	7	12	7	7	7	7	7	8	10	11	13	9	7
CAMK1	7	7	9	7	7	7	10	12	8	7	7	11	13
GORASP1	7	7	9	12	8	7	7	11	7	7	7	10	13
KLHL18	8	7	7	7	11	7	7	13	12	7	7	10	9
VGLL3	10	9	8	7	7	7	7	7	7	7	12	11	13
ABI3BP	7	7	12	7	13	10	7	7	8	11	9	7	7
SLCO2A1	8	12	7	7	10	7	7	13	7	9	11	7	7
C3orf33	7	7	7	9	7	12	8	7	13	10	11	7	7
VEPH1	7	9	11	7	7	8	7	12	7	7	13	10	7
PCDH7	11	13	7	7	9	7	10	7	12	8	7	7	7
PDGFRA	8	7	7	10	7	7	9	11	7	7	7	12	13
LAMTOR3	7	7	7	7	7	7	8	12	9	10	7	11	13
SGMS2	7	7	10	7	11	7	8	12	7	9	7	7	13
ANK2	7	9	12	7	13	7	10	11	7	8	7	7	7
TNIP3	11	7	7	7	7	7	13	7	9	8	7	10	12
TLR3	10	7	7	7	13	9	8	7	12	11	7	7	7
C1QTNF3	11	10	7	7	13	7	9	7	7	7	8	7	12
GCNT4	8	10	13	7	7	7	7	11	7	9	12	7	7
PCDHGA5	7	7	7	9	10	11	7	7	13	12	7	7	8
PCDHGA7	7	8	7	11	9	10	7	7	12	13	7	7	7
RANBP17	11	7	7	7	7	7	8	7	7	12	9	10	13
GFPT2	9	8	7	7	7	13	11	7	10	12	7	7	7
FLT4	7	9	8	11	13	12	7	7	7	7	10	7	7
B3GALT4	8	7	10	7	7	11	9	7	13	12	7	7	7
UNC5CL	7	7	9	7	7	7	7	8	7	10	11	13	12
INMT	9	7	10	13	7	7	8	7	12	7	11	7	7
GPR141	7	7	7	7	8	13	7	7	11	12	7	9	10
SFRP4	13	7	9	7	7	7	10	7	7	12	8	11	7
DTX2	10	7	8	7	7	7	11	7	12	7	7	9	13
MAGI2	7	7	9	7	8	7	7	12	13	7	11	7	10
SH2B2	9	8	11	7	13	7	7	12	7	7	7	10	7
SLC35B4	7	7	7	7	10	11	8	7	12	7	7	9	13
RARRES2	7	9	10	13	7	7	8	12	7	7	11	7	7
EPHX2	7	7	11	9	7	7	7	10	7	7	12	13	8
ATP6V1H	8	9	7	13	7	7	10	7	7	7	7	11	12
CYP7B1	7	7	10	9	8	7	7	12	7	7	7	13	11
DEPTOR	7	7	7	13	9	10	7	7	12	8	11	7	7
COL14A1	7	8	7	13	7	11	7	7	7	10	12	7	9
IL33	8	10	7	7	12	9	7	7	7	7	7	11	13
ECM2	12	11	8	7	7	7	9	7	7	7	10	7	13
C5	7	7	11	13	10	8	7	12	7	7	7	9	7
FAM78A	7	7	12	7	13	11	7	8	7	9	7	7	10
ADAMTSL2	7	7	7	11	10	7	12	7	7	9	13	8	7
CLIC3	9	7	7	8	7	10	12	7	11	13	7	7	7
IL15RA	7	8	10	7	7	7	9	7	12	7	7	13	11
ITGA8	10	7	13	11	7	7	7	7	7	9	8	12	7
PIP4K2A	9	7	7	8	10	11	7	7	13	12	7	7	7
BAMBI	9	12	7	7	11	7	7	7	7	13	10	8	7
ZNF33B	7	9	7	12	7	11	8	7	10	7	13	7	7
EGR2	11	7	7	7	7	7	8	12	9	7	7	10	13
FAS	8	7	11	10	13	7	7	7	7	7	7	12	9
VWA2	11	8	7	7	7	7	9	13	7	10	7	12	7
ADAM12	7	9	12	11	7	7	7	8	7	7	7	13	10
IFITM2	7	7	7	8	7	12	10	7	13	11	7	9	7
OLFML1	7	9	7	7	13	7	11	7	7	8	12	10	7
SPON1	7	12	8	7	7	7	9	11	13	7	10	7	7
TMEM258	7	9	7	7	7	7	7	10	7	11	8	12	13
CTSW	8	7	7	7	10	9	11	7	13	12	7	7	7
DPAGT1	7	9	7	7	8	10	12	7	7	7	7	11	13
SLC37A2	7	10	7	7	7	11	7	8	7	7	9	12	13
C3AR1	7	10	7	11	7	12	8	7	7	9	7	13	7
IKZF4	7	8	12	9	7	7	7	10	7	7	7	13	11
ARHGEF25	10	11	7	7	7	9	7	7	7	8	13	12	7
MSRB3	10	7	7	7	7	13	8	7	7	7	11	12	9
HCFC2	7	7	7	7	13	9	10	7	7	8	7	12	11
SELPLG	7	10	11	9	7	13	7	7	7	12	8	7	7
PTPN11	7	7	7	7	7	9	11	12	7	8	7	10	13
SDS	7	11	12	7	7	7	9	7	7	8	10	7	13
ACADS	7	7	7	10	8	7	7	9	12	7	11	7	13
P2RX7	7	7	11	7	7	9	10	7	13	7	8	12	7
TSC22D1	11	7	7	7	7	12	9	13	8	7	7	7	10
RNASE6	12	8	7	7	13	9	7	10	7	7	7	7	11
FBLN5	8	10	11	9	7	7	7	12	7	7	13	7	7
TRMT61A	7	7	7	12	11	7	9	7	7	7	10	8	13
GLDN	7	9	8	7	7	10	7	7	7	12	11	7	13
APH1B	7	9	7	7	10	7	11	8	7	12	13	7	7
RASL12	7	13	11	7	7	7	7	8	7	7	9	12	10
ZWILCH	8	7	7	12	7	7	7	7	11	9	7	10	13
THSD4	7	7	12	13	7	7	11	7	7	10	8	9	7
VASN	7	10	11	7	7	7	12	8	7	7	13	7	9
NKD1	9	12	7	7	7	7	10	11	7	7	13	8	7
MT1E	9	7	7	7	7	10	11	7	7	12	7	8	13
HASPIN	11	9	7	8	7	7	12	10	7	7	7	7	13
SLC16A13	7	7	7	12	7	7	10	11	13	7	7	8	9
NTN1	8	7	13	7	9	7	7	7	10	11	12	7	7
MFAP4	9	7	7	7	7	12	7	7	10	13	7	8	11
NOS2	9	8	10	7	12	7	7	7	7	7	13	11	7
AOC3	7	10	7	7	7	8	12	7	7	7	11	9	13
MILR1	7	9	7	7	7	12	7	7	7	8	10	13	11
ATP8B3	10	7	7	7	11	7	9	8	12	7	7	7	13
S1PR2	7	7	8	11	12	7	7	9	7	7	7	13	10
RGL3	7	10	7	7	13	7	8	7	11	12	9	7	7
CNN1	7	7	7	7	7	7	13	7	10	9	12	11	8
ZNF700	9	7	7	12	7	7	7	11	13	8	7	7	10
ZNF625	7	7	7	13	8	7	10	12	7	7	7	11	9
MAST3	7	7	7	11	9	10	7	7	13	12	8	7	7
FAAP24	7	7	7	12	10	7	7	7	8	9	7	11	13
ZNF420	7	7	7	7	13	12	9	7	8	11	10	7	7
ZNF585A	11	7	7	7	9	8	13	10	7	7	12	7	7
ZNF570	13	7	7	7	12	8	9	7	7	11	7	10	7
KCNK6	7	7	13	7	7	7	8	12	7	7	9	10	11
FCGBP	10	7	7	7	12	7	11	7	13	9	8	7	7
DACT3	13	11	7	7	7	9	7	7	7	12	7	10	8
C5AR2	7	7	9	8	13	10	7	7	7	7	12	7	11
SIGLEC9	7	7	8	11	7	13	7	7	10	12	7	7	9
ZNF350	11	12	7	7	7	9	13	7	7	10	8	7	7
ZNF677	7	9	8	12	7	7	7	11	7	7	13	7	10
OSCAR	9	7	8	12	7	10	7	7	7	11	7	7	13
ZNF583	10	8	7	7	7	12	7	7	13	9	11	7	7
ZNF547	13	9	8	7	7	7	12	10	7	7	7	11	7
TP53INP2	11	7	9	7	7	7	8	13	12	7	7	10	7
TNNC2	8	9	7	7	7	7	7	12	7	11	7	10	13
ACOT8	7	7	11	7	7	7	10	9	8	7	7	12	13
PTGIS	7	9	7	7	8	7	13	11	7	7	7	10	12
SCARF2	10	9	12	7	7	7	7	7	11	8	13	7	7
CSTF2	7	10	8	7	7	7	9	11	7	7	7	12	13
FHL1	7	12	7	10	9	8	7	11	7	7	13	7	7
MAP7D3	7	11	7	7	8	7	7	9	10	7	7	12	13

## Sheet: Figure5C
Figure 5C-support values-Cluster9 markers
Genes	p_val	avg_log2FC	p_val_adj
PCLAF	0	7.62882	0
TYMSOS	0	8.23362	0
TYMS	0	6.84706	0
MKI67	0	6.6839	0
TK1	0	6.89236	0
ZWINT	0	5.8206	0
CLSPN	0	5.67143	0
ASF1B	0	6.59455	0
UHRF1	0	7.22368	0
PKMYT1	0	6.52999	0
PAQR4	0	4.23754	0
DTL	0	7.28259	0
RRM2	0	9.76115	0
ASPM	0	6.85347	0
BIRC5	0	8.61032	0
GINS2	0	5.35962	0
CDK1	0	6.6261	0
CDKN3	0	5.38963	0
CENPW	0	4.77511	0
UBE2C	0	9.87907	0
KIF15	0	7.45119	0
GGH	0	5.20408	0
MELK	0	5.76404	0
RAD51AP1	0	5.45239	0
CCNB2	0	7.97298	0
GTSE1	0	7.78794	0
TROAP	0	7.63521	0
MCM10	0	8.3541	0
BUB1B	0	5.90961	0
RAD51	0	5.27513	0
FAM111B	0	8.56449	0
CDC45	0	8.07407	0
AURKB	0	7.08514	0
POLQ	0	6.51302	0
CDCA5	0	8.0427	0
DLGAP5	0	10.4207	0
SPC25	0	11.1971	0
SHCBP1	0	6.9214	0
ESCO2	0	5.73328	0
CDC20	0	9.03217	0
HMMR	0	7.53754	0
DIAPH3	0	7.22152	0
KIF4A	0	7.21904	0
E2F1	0	5.1902	0
SKA1	0	7.06779	0
HJURP	0	8.33013	0
ANLN	0	7.7814	0
CDC6	0	7.52183	0
DSCC1	0	5.41123	0
E2F8	0	8.13284	0
MYBL2	0	8.14147	0
KIF4B	0	6.93021	0
C2orf48	0	8.0921	0
DIAPH3-AS1	0	6.9092	0
CENPA	0	7.95715	0
SPC24	1.22892e-307	6.09213	2.23492e-303
TTK	4.40805e-307	7.22535	8.01648e-303
SKA3	9.47105e-307	5.76413	1.72241e-302
MND1	1.8882e-305	5.85787	3.43388e-301
EXO1	4.87076e-305	5.9441	8.85796e-301
KIF18B	2.15423e-304	10.0021	3.91769e-300
SGO1-AS1	1.48744e-299	5.02301	2.70506e-295
TOP2A	1.10438e-298	6.8531	2.00843e-294
KIF14	1.09233e-293	8.45398	1.9865e-289
CKAP2L	5.14244e-287	7.20755	9.35205e-283
E2F2	6.79775e-286	5.08996	1.23624e-281
E2F7	7.87834e-286	5.12973	1.43275e-281
HMGB3	3.24616e-283	4.59413	5.90346e-279
PBK	5.73399e-282	7.90076	1.04278e-277
NCAPG	5.06164e-280	5.10942	9.2051e-276
MIR3917	9.90683e-279	5.19027	1.80166e-274
PIMREG	3.29697e-276	10.0385	5.99586e-272
TPX2	1.42306e-275	5.86474	2.58797e-271
TRIP13	5.17907e-271	6.56941	9.41865e-267
CDT1	3.81273e-268	6.45238	6.93383e-264
CEP55	1.0654e-266	4.78134	1.93754e-262
UBE2T	1.52991e-260	4.10502	2.7823e-256
CDCA2	1.28032e-258	6.07262	2.32838e-254
CDCA3	9.92493e-258	6.60585	1.80495e-253
KIAA0895	1.69948e-251	3.70129	3.09068e-247
KIF11	3.60488e-250	4.68124	6.55583e-246
FAM72A	4.96399e-249	6.22112	9.02752e-245
CIT	2.98321e-248	4.62698	5.42527e-244
ORC1	1.92665e-247	5.70875	3.5038e-243
CENPF	6.96536e-247	5.0762	1.26672e-242
KNL1	3.00348e-246	5.2248	5.46213e-242
DEPDC1	5.11828e-246	8.26703	9.30811e-242
DEPDC1B	1.24088e-244	6.09709	2.25666e-240
STIL	1.78483e-241	5.22138	3.2459e-237
CDCA8	4.83483e-239	5.86656	8.79263e-235
PRC1-AS1	1.17319e-238	4.27219	2.13356e-234
ERN 2.00	7.20784e-237	5.21849	1.31082e-232
MCM2	9.41217e-230	4.82761	1.7117e-225
KIFC1	1.41619e-227	6.58619	2.57548e-223
CKS1B	3.445e-227	3.63521	6.26509e-223
FEN1	4.88774e-217	4.20722	8.88885e-213
NUSAP1	1.23698e-216	4.87841	2.24958e-212
NUF2	1.3477e-213	4.49789	2.45093e-209
KIF23	1.32757e-212	6.95852	2.41432e-208
PRR11	3.04172e-211	4.90834	5.53167e-207
CENPM	6.05402e-209	4.52501	1.10098e-204
POC1A	6.97834e-208	4.49837	1.26908e-203
FAM72D	2.38562e-207	5.99825	4.33848e-203
TICRR	3.71284e-207	6.19427	6.75218e-203
HIST1H1B	8.13216e-207	5.13204	1.47891e-202
NEK2	2.35711e-204	6.31912	4.28665e-200
GINS1	3.18412e-204	5.02675	5.79064e-200
MCM4	5.28089e-202	4.67038	9.60383e-198
HIST1H2AJ	6.30242e-197	5.97703	1.14616e-192
SGO1	1.04406e-190	4.52094	1.89873e-186
FBXO43	4.33129e-190	7.55711	7.87688e-186
BUB1	2.267e-189	4.26815	4.12276e-185
PLK1	1.91074e-188	6.36747	3.47488e-184
NEIL3	2.98284e-188	4.91336	5.4246e-184
SPAG5	2.05045e-187	4.92463	3.72894e-183
NCAPG2	9.23177e-186	3.53315	1.67889e-181
PRC1	1.69159e-182	4.12696	3.07633e-178
ECT2	2.18369e-179	4.20035	3.97126e-175
TEDC2	2.49629e-177	5.34234	4.53975e-173
CHEK1	1.52166e-175	3.8534	2.76729e-171
AURKA	2.4633e-174	4.55132	4.47976e-170
WDR34	3.78238e-174	4.70299	6.87864e-170
CENPE	1.15318e-172	4.04804	2.09717e-168
STMN1	2.07102e-170	5.1371	3.76636e-166
H2AFX	3.5591e-169	3.63135	6.47259e-165
GMNN	7.60409e-168	3.42557	1.38288e-163
BRCA2	1.23635e-165	3.22723	2.24842e-161
CENPU	3.98667e-165	3.46619	7.25016e-161
TCF19	2.25038e-161	3.80426	4.09254e-157
PAK6	2.73964e-160	2.11631	4.98231e-156
MAD2L1	7.00589e-159	3.49514	1.27409e-154
TIMELESS	5.00483e-158	3.48024	9.10178e-154
HELLS	6.79822e-155	3.30162	1.23632e-150
PLK4	9.5641e-155	4.07395	1.73933e-150
SMC2	1.30291e-154	3.19302	2.36947e-150
DNA2	6.1252e-153	4.03669	1.11393e-148
ORC6	2.43029e-151	5.07442	4.41973e-147
CKS2	3.16892e-148	3.49019	5.76299e-144
HIST1H2AH	2.0203e-146	3.0823	3.67412e-142
RBBP8	3.92382e-146	3.58561	7.13586e-142
PCNA-AS1	2.82717e-145	3.52883	5.14148e-141
WDR62	1.1829e-144	4.54068	2.15122e-140
SAPCD2	3.78105e-144	6.87721	6.87622e-140
BRCA1	5.44618e-143	4.25819	9.90442e-139
KIF2C	7.70874e-143	5.81566	1.40191e-138
FAM72B	2.83454e-141	5.58617	5.15489e-137
WDHD1	1.68521e-140	3.43276	3.06473e-136
CDCA7	8.23388e-140	3.49375	1.49741e-135
HIST1H3B	9.88492e-140	6.40396	1.79767e-135
OIP5	7.19871e-139	4.68298	1.30916e-134
SLC29A1	3.33309e-137	4.07796	6.06156e-133
ZNF367	4.18708e-137	3.40263	7.61463e-133
RACGAP1	1.70162e-136	3.44917	3.09456e-132
GEN1	2.36936e-133	3.15997	4.30892e-129
IFI27L1	2.83763e-133	2.87225	5.16052e-129
ENOSF1	1.28699e-131	3.88107	2.34052e-127
CCNB1	8.34449e-129	6.17891	1.51753e-124
CHAF1A	7.79103e-126	2.99787	1.41688e-121
TRAIP	1.71876e-125	4.09561	3.12575e-121
CHAF1B	6.52869e-125	3.1913	1.18731e-120
C21orf58	1.26366e-124	3.35664	2.29809e-120
FBXO5	2.94302e-124	3.25013	5.35218e-120
ACOT7	6.34453e-123	3.06856	1.15382e-118
CCNA2	7.51703e-123	4.75205	1.36705e-118
CCDC34	1.80454e-122	2.82766	3.28173e-118
SGO2	2.43132e-122	3.52008	4.4216e-118
ATAD2	1.80564e-119	2.8679	3.28374e-115
MIR4741	3.97088e-119	3.71151	7.22145e-115
KIF18A	2.32873e-118	3.86538	4.23503e-114
HIST1H3C	2.53936e-118	6.25471	4.61808e-114
DDIAS	1.09951e-117	4.76079	1.99957e-113
POLE2	3.06126e-117	3.25002	5.56721e-113
CIP2A	2.88221e-114	3.66437	5.24159e-110
PCNA	1.50033e-111	3.55506	2.7285e-107
HIST1H3G	1.36667e-110	5.32056	2.48543e-106
MIR1178	2.04191e-110	5.58801	3.71343e-106
RFC3	4.12174e-109	3.00359	7.49579e-105
XRCC2	9.66961e-109	4.27384	1.75852e-104
FABP5	1.19496e-108	2.43943	2.17316e-104
CENPH	1.74624e-108	2.87276	3.17571e-104
CENPN	8.61425e-108	3.49848	1.56659e-103
NCAPH	9.14041e-107	3.41221	1.66228e-102
WDR76	3.42763e-106	2.72371	6.23348e-102
RIBC2	1.67417e-105	4.49543	3.04464e-101
RECQL4	3.13007e-104	4.17373	5.69235e-100
NUDT1	1.8264e-103	2.24328	3.3215e-99
DMC1	2.58364e-101	5.4622	4.69862e-97
DTYMK	5.77631e-101	2.44837	1.05048e-96
CENPI	2.74762e-100	4.05513	4.99683e-96
BRIP1	2.14259e-99	3.54966	3.89652e-95
ATAD5	5.20691e-99	2.74537	9.46928e-95
MCM5	9.98813e-99	3.08766	1.81644e-94
DHFR	6.77192e-98	2.5097	1.23154e-93
TUBA1B	7.82937e-98	3.68096	1.42385e-93
CCNF	8.82154e-98	3.34922	1.60428e-93
FOXM1	1.21372e-97	3.09033	2.20727e-93
TIPIN	1.33084e-97	3.04433	2.42027e-93
PRG2	1.99457e-97	2.58997	3.62732e-93
MCM7	3.02909e-97	3.671	5.50871e-93
HIST1H2AM	2.47174e-96	2.28214	4.49511e-92
XYLB	3.48531e-96	3.03126	6.33838e-92
ARHGAP11A	6.34951e-96	3.46372	1.15472e-91
IQGAP3	6.7869e-96	3.2696	1.23427e-91
DSN1	6.36691e-95	2.74293	1.15789e-90
PHF19	2.44447e-94	2.44293	4.44551e-90
MTFR2	1.2427e-93	4.02103	2.25997e-89
CLUL1	3.46844e-93	5.75146	6.30771e-89
RNASEH2A	1.18453e-92	2.60895	2.15418e-88
PHGDH	6.03279e-92	3.93073	1.09712e-87
CTNNAL1	6.37879e-91	3.66321	1.16005e-86
PTTG1	6.30587e-90	2.79163	1.14679e-85
NOSTRIN	1.04382e-89	7.97211	1.89829e-85
LRR1	4.34405e-87	2.44558	7.90009e-83
EZH2	3.94347e-86	2.72853	7.17159e-82
TUBB	5.65098e-86	3.37829	1.02769e-81
GNB3	5.34946e-85	4.70846	9.72852e-81
LMNB1	1.03798e-84	2.73351	1.88767e-80
C19orf48	1.49739e-84	2.35247	2.72316e-80
HIRIP3	1.2897e-83	1.78272	2.34544e-79
LCTL	1.96759e-83	2.46915	3.57826e-79
HMGN2	2.90815e-83	2.22952	5.28876e-79
FANCI	8.08284e-83	2.97829	1.46995e-78
FANCD2	1.12614e-82	2.16144	2.048e-78
DDX12P	1.14473e-82	2.00184	2.08181e-78
SLC43A3	1.17425e-82	2.49765	2.13549e-78
GAPDH	1.28083e-82	1.59261	2.32932e-78
SNRNP25	1.46734e-82	2.16095	2.66851e-78
ESPL1	1.74124e-82	5.89526	3.16663e-78
LIG1	1.74988e-82	2.20772	3.18233e-78
POLD3	2.08498e-82	2.30181	3.79174e-78
DUT	2.8215e-82	2.56862	5.13118e-78
TMEM106C	7.42936e-82	2.60966	1.3511e-77
MCM6	1.14649e-81	2.61366	2.08501e-77
CSNK1G1	3.27391e-81	2.06096	5.95393e-77
HMGB2	2.0923e-80	2.8908	3.80506e-76
RFC2	9.03514e-80	2.161	1.64313e-75
ZGRF1	5.06563e-79	2.59058	9.21236e-75
PSRC1	7.33318e-79	4.49488	1.33361e-74
TFDP1	1.2236e-78	1.96831	2.22523e-74
DNAJC9	1.92129e-78	2.33883	3.49406e-74
HIST1H2AG	5.29698e-78	1.9737	9.63309e-74
BRI3BP	2.90653e-77	2.20759	5.28582e-73
GINS3	7.96219e-77	2.89851	1.448e-72
CDK2	1.22675e-76	2.68048	2.23097e-72
KPNA2	1.31311e-76	3.16115	2.38801e-72
H2AFZ	1.97265e-76	2.36189	3.58746e-72
RRM1	1.99222e-76	2.5664	3.62305e-72
PARPBP	7.38469e-76	2.17866	1.34298e-71
NRM	2.89064e-75	2.40619	5.25691e-71
MIS18A	7.26391e-75	2.20733	1.32101e-70
HIST1H3I	1.23657e-74	2.80021	2.24882e-70
FANCG	3.04273e-74	2.72556	5.53351e-70
MAD2L2	4.69743e-74	1.74045	8.54275e-70
CENPS	9.79298e-74	2.34353	1.78095e-69
MALAT1	1.06417e-73	-1.72444	1.93529e-69
BARD1	1.36398e-73	2.10324	2.48053e-69
TP73	2.96482e-73	3.89988	5.39182e-69
CENPJ	5.2674e-73	2.24389	9.5793e-69
COPRS	1.15054e-72	3.15306	2.09236e-68
MCM3	2.02313e-72	2.67199	3.67926e-68
NCAPD3	2.3444e-72	1.96441	4.26352e-68
CARHSP1	2.75365e-72	1.48931	5.00778e-68
UBE2S	3.69363e-72	2.53643	6.71723e-68
FAM166A	9.34232e-72	2.96674	1.69899e-67
REXO5	1.20473e-71	3.5472	2.19093e-67
POLD1	1.29983e-71	2.37147	2.36387e-67
POLA2	9.41767e-71	2.09389	1.7127e-66
SLC1A4	1.21622e-70	2.27997	2.21182e-66
LMNB2	1.72238e-70	2.2143	3.13231e-66
C5orf66	1.94367e-70	1.96467	3.53476e-66
SMC4	3.44884e-70	2.30064	6.27206e-66
KNTC1	4.67369e-70	2.71762	8.49958e-66
NCAPD2	9.96564e-70	2.41506	1.81235e-65
C17orf53	1.76606e-69	3.8727	3.21176e-65
CCNE1	3.37699e-69	4.782	6.1414e-65
CDCA7L	7.69288e-69	2.45688	1.39903e-64
TEX30	9.71311e-69	2.3364	1.76643e-64
ZWILCH	1.20536e-68	2.45312	2.19206e-64
SPDL1	1.33667e-68	2.2843	2.43087e-64
RANBP1	4.38779e-68	1.88033	7.97964e-64
CCNE2	1.15286e-67	3.85141	2.0966e-63
SMTN	2.27538e-67	3.9878	4.13801e-63
NSD2	3.78043e-67	1.92122	6.8751e-63
SGK494	5.40396e-67	1.82976	9.82763e-63
POLA1	6.92614e-67	2.47286	1.25959e-62
CENPP	8.82335e-67	2.73747	1.60461e-62
TMPO	1.36043e-66	2.04098	2.47408e-62
HADH	6.50543e-66	1.64407	1.18308e-61
KNSTRN	1.07971e-65	3.12853	1.96356e-61
TXNIP	1.69688e-65	-2.70181	3.08595e-61
GINS4	3.25001e-65	2.92297	5.91047e-61
SLC25A5-AS1	4.0057e-65	1.72778	7.28477e-61
TMPO-AS1	5.3138e-65	1.79185	9.66368e-61
NDC80	3.56692e-64	2.99346	6.4868e-60
CDCA4	3.81876e-64	2.22249	6.9448e-60
PTTG3P	4.97596e-64	2.7582	9.04928e-60
LOC100288637	6.05508e-64	2.88635	1.10118e-59
CEP152	1.19981e-63	2.20204	2.18198e-59
RPL39L	2.35785e-63	2.14494	4.28799e-59
CHEK2	2.42449e-63	2.29109	4.40918e-59
SSRP1	2.9412e-63	1.64559	5.34887e-59
EIF4EBP1	7.71895e-63	1.81604	1.40377e-58
H2AFV	7.93884e-63	1.87409	1.44376e-58
RAD54L	1.29856e-62	4.48717	2.36156e-58
YEATS4	1.593e-62	1.89481	2.89704e-58
ARHGAP11B	2.07339e-62	2.20966	3.77068e-58
CENPX	2.85707e-62	1.83609	5.19586e-58
H2AFY	3.83605e-62	1.89292	6.97623e-58
KIF20A	4.04915e-62	5.51795	7.36379e-58
CENPK	4.91819e-62	1.77203	8.94422e-58
CENPS-CORT	8.31198e-62	1.69482	1.51162e-57
EFCAB11	1.83693e-61	2.96356	3.34063e-57
FIGNL1	1.85803e-61	2.03512	3.37901e-57
CDC7	6.40216e-61	1.45244	1.1643e-56
HIST1H2AL	9.20927e-61	2.70225	1.6748e-56
HASPIN	1.19112e-60	2.60083	2.16616e-56
MMS22L	1.59716e-60	1.80351	2.9046e-56
SLCO4A1	2.38614e-60	2.0567	4.33944e-56
ACTB	6.0379e-60	1.03899	1.09805e-55
LOC100506100	2.14348e-59	1.94333	3.89814e-55
NABP2	4.59273e-59	1.64695	8.35235e-55
SLC25A5	1.24023e-58	1.8352	2.25548e-54
TUBB4B	1.26207e-58	2.92228	2.2952e-54
CCDC150	1.96294e-58	4.29899	3.5698e-54
CDKN2A	2.25904e-58	1.90473	4.10829e-54
TPI1	2.37822e-58	1.66208	4.32503e-54
PXMP2	2.54132e-58	2.41324	4.62164e-54
CDC25A	4.36747e-58	5.46781	7.94269e-54
SNORD88B	6.68318e-58	3.19116	1.2154e-53
PTTG2	8.63502e-58	1.54696	1.57036e-53
BLM	1.03708e-57	2.23687	1.88603e-53
EME1	1.62564e-57	4.42071	2.95639e-53
TUBA1C	3.00616e-57	2.27992	5.46701e-53
UQCC2	4.3776e-57	1.13027	7.96109e-53
MTHFD1	5.49219e-57	2.04997	9.98809e-53
DDX11	7.01709e-57	1.62151	1.27613e-52
HAUS8	7.32638e-57	2.01085	1.33238e-52
FAM83D	7.88514e-57	3.20236	1.43399e-52
MIR4707	1.35825e-56	1.5714	2.47011e-52
NASP	2.02992e-56	1.90407	3.69161e-52
ADCY3	7.45598e-56	1.61803	1.35594e-51
NME1	1.93283e-55	1.84026	3.51504e-51
GNG13	4.10879e-55	2.63835	7.47224e-51
VRK1	4.14467e-55	1.77847	7.53751e-51
PDLIM7	5.09663e-55	2.01343	9.26873e-51
HIST1H2BH	7.3082e-55	2.37914	1.32907e-50
SLBP	1.60189e-54	1.82919	2.9132e-50
FAM174B	3.08538e-54	1.55727	5.61107e-50
C4orf46	3.53219e-54	2.12437	6.42364e-50
LOC100506844	3.94183e-54	1.6337	7.16861e-50
SLC25A10	7.83635e-54	1.34312	1.42512e-49
NENF	1.13606e-53	1.48011	2.06604e-49
AUNIP	3.8442e-53	5.32851	6.99106e-49
SAC3D1	5.2326e-53	3.00125	9.51601e-49
SHMT1	5.51169e-53	1.86598	1.00236e-48
KREMEN2	5.70536e-53	4.96096	1.03758e-48
SUV39H1	1.32667e-52	1.71275	2.41269e-48
HINT2	2.11137e-52	1.25046	3.83974e-48
CBR3	2.47041e-52	2.228	4.49269e-48
POP7	2.6082e-52	1.15357	4.74326e-48
HLA-DRA	2.68255e-52	1.83449	4.87849e-48
PGAM1	3.51659e-52	1.3064	6.39528e-48
MIR3658	3.7782e-52	2.22792	6.87103e-48
SDC4	5.86178e-52	1.56422	1.06602e-47
LRRC59	8.26864e-52	1.65356	1.50374e-47
RFC5	8.85632e-52	2.10344	1.61061e-47
TTF2	1.15944e-51	1.61803	2.10857e-47
UCK2	1.17447e-51	1.81895	2.1359e-47
CDC25C	1.26119e-51	5.49025	2.2936e-47
RMI1	1.87212e-51	1.95556	3.40465e-47
HLA-E	2.57775e-51	-1.17696	4.68789e-47
ZNF771	3.62486e-51	1.3448	6.59217e-47
DLEU2L	5.15694e-51	1.51968	9.3784e-47
CHTF18	5.63068e-51	2.03046	1.024e-46
CDKN2C	7.02322e-51	1.97226	1.27724e-46
ANKRD35	8.22581e-51	1.9845	1.49595e-46
USP1	2.22631e-50	1.57169	4.04876e-46
PAICS	4.80732e-50	2.17963	8.74259e-46
CORO1C	5.7931e-50	1.65034	1.05353e-45
TIMM10	5.813e-50	1.32759	1.05715e-45
KIF20B	5.88647e-50	1.68724	1.07051e-45
CBX5	9.38343e-50	1.37564	1.70647e-45
RAN	3.88033e-49	1.29944	7.05676e-45
CD38	4.68475e-49	2.02905	8.51968e-45
CKAP2	4.98078e-49	1.68545	9.05806e-45
DDX39A	5.41583e-49	1.46563	9.84923e-45
SOD2-OT1	8.09045e-49	1.508	1.47133e-44
LSM 5.00	8.83612e-49	1.03056	1.60694e-44
SHMT2	1.35178e-48	1.31851	2.45834e-44
WEE1	1.49251e-48	1.55154	2.71427e-44
LDHA	2.22718e-48	1.44356	4.05035e-44
PRR19	2.32291e-48	1.27222	4.22444e-44
DCTPP1	2.62934e-48	1.62393	4.78171e-44
TOPBP1	3.02425e-48	1.41678	5.4999e-44
NEMP1	3.02797e-48	1.55896	5.50666e-44
SMC1A	3.87653e-48	1.54333	7.04985e-44
KIF22	5.27677e-48	1.93949	9.59634e-44
LSM 3.00	1.37446e-47	1.27569	2.4996e-43
FANCL	1.53897e-47	1.7651	2.79878e-43
ICMT	3.26334e-47	1.34729	5.93471e-43
TONSL	1.25965e-46	2.7381	2.29081e-42
ANAPC11	1.53758e-46	1.21278	2.79624e-42
CENPQ	1.71319e-46	2.2231	3.1156e-42
PRDX3	2.11395e-46	1.46283	3.84442e-42
ANP32E	2.4332e-46	1.68641	4.42501e-42
PSMD14	3.06283e-46	1.44729	5.57007e-42
PSMC3	3.38175e-46	1.47472	6.15006e-42
CTPS1	3.77525e-46	2.06287	6.86566e-42
MIR16-1	3.85637e-46	1.83316	7.01319e-42
SIVA1	4.24181e-46	1.42752	7.71416e-42
LSM 2.00	4.68219e-46	1.08947	8.51503e-42
LOC642846	4.82167e-46	1.39669	8.76869e-42
HIST1H1C	5.98229e-46	1.91329	1.08794e-41
LIN9	9.30721e-46	1.71289	1.69261e-41
ANXA5	9.36406e-46	1.51865	1.70295e-41
RPA3	1.23434e-45	1.44128	2.24478e-41
PAFAH1B3	1.44094e-45	1.31914	2.62049e-41
DEK	1.44311e-45	1.41974	2.62444e-41
UBR7	1.66908e-45	1.42214	3.03538e-41
MZT1	3.3496e-45	1.43996	6.09158e-41
BTG3	4.98146e-45	1.26813	9.05928e-41
EXOSC9	7.72091e-45	1.14203	1.40412e-40
RMI2	8.38385e-45	3.66994	1.52469e-40
MSH6	8.94291e-45	1.65245	1.62636e-40
CCDC167	9.50087e-45	1.19784	1.72783e-40
SCCPDH	1.02828e-44	1.9197	1.87003e-40
TUBG1	1.20707e-44	2.54918	2.19518e-40
HAUS1	1.28447e-44	1.41375	2.33594e-40
NUDT8	2.12367e-44	2.37107	3.86211e-40
HAUS4	2.16598e-44	1.48464	3.93905e-40
FAM149B1	2.67295e-44	0.637636	4.86102e-40
SNRPF	2.74121e-44	0.939829	4.98517e-40
SNRPB	4.58071e-44	1.25298	8.33048e-40
SKA2	5.68279e-44	1.23201	1.03347e-39
MPDU1	6.74785e-44	1.26314	1.22716e-39
YWHAH	9.40622e-44	1.43342	1.71062e-39
LRTOMT	9.70868e-44	1.13335	1.76562e-39
HDGF	1.12176e-43	1.28204	2.04003e-39
MRPS16	1.39653e-43	1.13467	2.53973e-39
ATP6V1C2	2.00953e-43	1.3279	3.65454e-39
PGAM5	2.35223e-43	1.69143	4.27777e-39
HNRNPAB	2.3532e-43	1.60794	4.27953e-39
APOBEC3A-B	2.72749e-43	6.03198	4.96022e-39
DARS2	3.86288e-43	1.59688	7.02503e-39
LRRC45	3.8651e-43	2.09209	7.02907e-39
SLC9B1	7.00543e-43	1.0372	1.27401e-38
HIST1H3H	1.1437e-42	2.06361	2.07993e-38
TCTEX1D2	1.30375e-42	1.60311	2.371e-38
SUV39H2	1.61465e-42	2.47941	2.93641e-38
MRPL51	2.14082e-42	1.21829	3.8933e-38
NCAPH2	2.17307e-42	1.45369	3.95195e-38
PDIA6	2.30069e-42	1.31901	4.18403e-38
TOX2	2.36869e-42	1.3273	4.3077e-38
GMPS	2.80491e-42	1.43422	5.101e-38
ITGB3BP	2.98075e-42	1.55194	5.42078e-38
CHAC2	4.2451e-42	2.32041	7.72014e-38
RUSC1-AS1	5.36716e-42	1.31533	9.76072e-38
CDKN1A	7.24204e-42	1.41994	1.31704e-37
CISD2	7.3571e-42	1.04528	1.33796e-37
MSH2	8.37063e-42	1.35508	1.52228e-37
HIST1H1A	8.99492e-42	3.28644	1.63582e-37
SNRPD1	9.23147e-42	1.2174	1.67883e-37
LSM 4.00	1.31565e-41	1.22835	2.39265e-37
TMEM14A	1.4628e-41	1.07803	2.66025e-37
SMS	1.64212e-41	1.14711	2.98637e-37
ANP32B	1.88133e-41	1.39123	3.42139e-37
SLC27A2	2.0908e-41	1.88309	3.80232e-37
RBL1	2.96447e-41	1.20108	5.39118e-37
TMEM201	3.74984e-41	2.29805	6.81946e-37
PFN1	4.62458e-41	0.92839	8.41027e-37
INCENP	5.94312e-41	3.51624	1.08082e-36
NPW	6.41165e-41	5.33787	1.16602e-36
ATP2A1-AS1	7.22596e-41	3.51332	1.31411e-36
ENO1	9.63039e-41	1.21007	1.75138e-36
MRPL12	1.01737e-40	0.941171	1.85019e-36
ETFB	1.66943e-40	1.00025	3.03603e-36
MTBP	2.12176e-40	1.49549	3.85863e-36
LCORL	2.46529e-40	0.667372	4.48337e-36
CENPO	2.56263e-40	1.64703	4.66039e-36
ERCC6L	2.9961e-40	3.48305	5.44872e-36
LOC730101	4.74107e-40	5.12659	8.6221e-36
GGCT	7.94119e-40	1.35438	1.44418e-35
MTHFD2	9.13014e-40	1.38751	1.66041e-35
PMVK	1.04484e-39	1.23993	1.90015e-35
RFC4	1.04602e-39	2.34973	1.90229e-35
VDAC1	1.44658e-39	1.16683	2.63075e-35
THOP1	1.65265e-39	1.91756	3.00552e-35
SAE1	1.82801e-39	1.37168	3.32442e-35
HAVCR2	2.11842e-39	1.47789	3.85257e-35
TTYH3	2.29086e-39	2.0699	4.16615e-35
TALDO1	2.29103e-39	1.15725	4.16647e-35
ACAT2	2.7711e-39	1.49256	5.03953e-35
EBP	3.11343e-39	1.32778	5.66209e-35
PRIM1	3.39091e-39	1.40005	6.1667e-35
FAM96A	3.59033e-39	1.21212	6.52937e-35
COX5A	4.56352e-39	1.25979	8.29921e-35
TP53	7.13344e-39	1.02439	1.29729e-34
YWHAE	9.58339e-39	1.19618	1.74284e-34
ELAVL1	1.01839e-38	1.12682	1.85205e-34
TPGS2	1.12221e-38	1.3433	2.04084e-34
PTMA	1.16291e-38	0.85771	2.11487e-34
APOBEC3B	1.22496e-38	5.84704	2.22771e-34
SNRPE	1.65545e-38	1.13548	3.0106e-34
HAT1	1.78257e-38	1.43022	3.24178e-34
TXNDC17	1.7906e-38	0.820744	3.25639e-34
TOR3A	2.70104e-38	1.13894	4.91212e-34
TMEM237	2.7355e-38	2.48149	4.97478e-34
DHCR24	2.75165e-38	2.44801	5.00414e-34
SLCO4A1-AS1	2.90975e-38	1.96252	5.29167e-34
RFWD3	3.95027e-38	1.07541	7.18395e-34
MIS18BP1	4.02245e-38	1.06121	7.31523e-34
BANF1	4.8675e-38	1.12994	8.85203e-34
ARL 3.00	6.54382e-38	1.4375	1.19006e-33
NAA38	6.83317e-38	0.812678	1.24268e-33
SNX8	8.26367e-38	1.87017	1.50283e-33
ECM2	9.23584e-38	2.64088	1.67963e-33
DCLRE1B	1.00537e-37	2.09462	1.82837e-33
SLC1A5	1.00964e-37	1.37309	1.83614e-33
SNRPA	1.32646e-37	1.03838	2.4123e-33
IDH2	1.46066e-37	1.58096	2.65636e-33
FDPS	2.18333e-37	1.28846	3.97061e-33
DNAH11	2.30428e-37	2.2797	4.19055e-33
HLA-DMA	2.361e-37	1.13615	4.29371e-33
POLG	2.39737e-37	0.470968	4.35986e-33
CENPL	4.80759e-37	1.35116	8.74308e-33
RTN3	4.9158e-37	1.14506	8.93987e-33
PKM	5.37532e-37	1.31654	9.77556e-33
GSTO1	6.26698e-37	1.10648	1.13971e-32
DNMT1	6.6711e-37	1.21043	1.21321e-32
DUSP4	1.04292e-36	1.07894	1.89666e-32
ANAPC15	1.08464e-36	1.00983	1.97252e-32
EIF4A3	1.33859e-36	1.23422	2.43435e-32
COMMD4	1.3718e-36	0.969695	2.49476e-32
UBL7-AS1	1.52624e-36	1.36107	2.77562e-32
HLA-DRB5	1.9941e-36	1.33624	3.62647e-32
RAD18	2.18142e-36	1.0686	3.96712e-32
COX8A	3.39997e-36	1.25537	6.18318e-32
TBC1D7	3.73439e-36	1.54615	6.79136e-32
ZDHHC12	3.85654e-36	0.942999	7.01351e-32
TPM4	4.14201e-36	1.29196	7.53265e-32
MCMBP	4.93215e-36	1.17646	8.9696e-32
ZNF534	5.06506e-36	1.22208	9.21132e-32
CFL1	5.07044e-36	0.689533	9.22111e-32
MLH1	5.5679e-36	1.1403	1.01258e-31
RANGAP1	6.57777e-36	1.3393	1.19623e-31
NDUFB6	6.58986e-36	0.974981	1.19843e-31
MXD3	7.5677e-36	1.1435	1.37626e-31
POLE	8.02295e-36	1.50482	1.45905e-31
HCFC1R1	8.32171e-36	0.712536	1.51339e-31
COX17	8.64552e-36	1.00448	1.57227e-31
MT1A	1.26316e-35	1.02355	2.29718e-31
PTMS	1.26962e-35	1.51278	2.30893e-31
MT2A	1.3092e-35	0.971275	2.3809e-31
CYC1	1.34979e-35	1.01749	2.45473e-31
MASTL	2.17227e-35	2.17096	3.95049e-31
AP2S1	2.39532e-35	1.07923	4.35612e-31
MRPL23	2.44433e-35	0.974077	4.44526e-31
PMCH	2.70779e-35	0.825157	4.92439e-31
PPIF	2.79255e-35	1.53623	5.07853e-31
CALM3	2.81277e-35	1.04737	5.1153e-31
RAD54B	3.10966e-35	1.848	5.65523e-31
DCXR	3.51812e-35	1.16747	6.39805e-31
CNP	3.78543e-35	1.02537	6.88419e-31
NUP93	3.96707e-35	1.281	7.21451e-31
GNG5	4.42137e-35	1.07243	8.04071e-31
NR2C2AP	5.18037e-35	0.724563	9.42102e-31
ATP5G3	5.35282e-35	1.09404	9.73464e-31
POLR3K	6.3427e-35	1.07267	1.15348e-30
IFI27L2	6.45065e-35	0.807158	1.17312e-30
HPRT1	7.83207e-35	1.39729	1.42434e-30
RHEB	8.1184e-35	1.11822	1.47641e-30
UNG	9.09887e-35	1.475	1.65472e-30
C18orf54	9.56009e-35	2.2358	1.7386e-30
VCAM1	1.02355e-34	1.50059	1.86143e-30
LOC344967	1.36967e-34	0.722119	2.49088e-30
MCUR1	1.56791e-34	1.21111	2.85141e-30
COA6	1.63956e-34	0.756058	2.98171e-30
RAD51C	1.66474e-34	1.07348	3.02749e-30
CRNDE	1.74931e-34	2.95997	3.1813e-30
AHI1	1.81596e-34	0.860181	3.30251e-30
ELOC	1.90657e-34	1.03446	3.46729e-30
NDUFA6	2.09046e-34	0.722427	3.80171e-30
MGME1	2.19787e-34	1.046	3.99704e-30
INTS7	2.41533e-34	1.3187	4.39252e-30
TEDC1	3.23289e-34	2.26104	5.87934e-30
SNX10	3.40902e-34	1.21786	6.19965e-30
POPDC2	3.51629e-34	0.68754	6.39472e-30
ASRGL1	4.20192e-34	3.01709	7.64162e-30
DLEU2	4.35882e-34	1.45652	7.92695e-30
LAGE3	4.54961e-34	0.946521	8.27392e-30
RPL26L1	6.3531e-34	1.39719	1.15537e-29
HLA-DRB1	7.09008e-34	1.31551	1.2894e-29
FAM111A	7.11977e-34	1.23806	1.2948e-29
SNRPG	7.61352e-34	0.996888	1.38459e-29
NUDT21	7.64721e-34	0.898643	1.39072e-29
TUBA1A	8.00104e-34	1.06696	1.45507e-29
DUSP23	8.37274e-34	0.962961	1.52267e-29
TMX1	9.21258e-34	0.82669	1.6754e-29
SRSF10	9.21875e-34	1.16502	1.67652e-29
AFMID	9.40342e-34	2.45427	1.71011e-29
HNRNPA2B1	1.03645e-33	0.974348	1.88489e-29
NDC1	1.05433e-33	1.75397	1.91741e-29
PRIM2	1.11092e-33	1.36776	2.02031e-29
FANCC	1.15307e-33	2.05686	2.09697e-29
THOC6	1.1651e-33	0.930155	2.11884e-29
MAGOH	1.22732e-33	0.761801	2.232e-29
NUTF2	1.53474e-33	0.95013	2.79107e-29
MEA1	1.62169e-33	0.853557	2.9492e-29
ENTPD1	1.62851e-33	1.89266	2.96161e-29
KANK2	1.65623e-33	6.49048	3.01201e-29
ENTPD1-AS1	1.66026e-33	1.58066	3.01935e-29
FIBP	1.84508e-33	1.27191	3.35547e-29
CBX3	1.84576e-33	0.924815	3.3567e-29
MIR4435-2HG	2.14456e-33	0.677396	3.9001e-29
MIR3198-2	2.18769e-33	1.59857	3.97853e-29
NF2	2.29537e-33	0.867414	4.17437e-29
WRAP53	3.25075e-33	1.0314	5.91181e-29
GPSM2	3.30792e-33	2.12605	6.01578e-29
ILF2	3.69724e-33	1.07949	6.72381e-29
PKN3	4.20034e-33	1.12758	7.63873e-29
TXNL4A	4.56457e-33	0.835389	8.30113e-29
SLC7A1	4.68723e-33	1.34114	8.5242e-29
POMP	4.74317e-33	1.0513	8.62594e-29
OAS3	4.80093e-33	0.77604	8.73097e-29
DPM2	4.92906e-33	0.882779	8.96398e-29
CHCHD2	7.44678e-33	0.965398	1.35427e-28
YIF1B	8.26474e-33	0.779946	1.50303e-28
PLSCR1	9.56991e-33	1.2045	1.74038e-28
SKP2	1.02445e-32	1.06979	1.86307e-28
MIR1244-2	1.15076e-32	0.966959	2.09278e-28
PAK1	1.18194e-32	1.49691	2.14948e-28
ACYP1	1.24815e-32	1.19199	2.26988e-28
HMGA1	1.49721e-32	1.32827	2.72282e-28
KMT5A	1.66089e-32	0.802596	3.0205e-28
JPT1	1.72995e-32	1.17893	3.14609e-28
HLA-DRB6	1.82833e-32	1.31294	3.325e-28
PARK7	2.13885e-32	1.09293	3.88971e-28
BOLA3	2.15408e-32	0.894583	3.91741e-28
DNAJC15	2.191e-32	0.674009	3.98455e-28
TNFRSF9	2.30345e-32	1.71355	4.18906e-28
SDF2L1	2.33704e-32	1.08848	4.25013e-28
HSBP1	2.34057e-32	0.551914	4.25655e-28
DCPS	2.92572e-32	1.10851	5.32072e-28
COTL1	2.9646e-32	1.37326	5.39142e-28
SLC38A5	2.9981e-32	1.2405	5.45235e-28
RAD21	3.16429e-32	1.28058	5.75457e-28
MIR497HG	3.31397e-32	1.1242	6.02678e-28
ATP1B3	3.43143e-32	1.05981	6.2404e-28
STRIP2	3.45391e-32	2.56919	6.28128e-28
LRRC42	5.37985e-32	1.60134	9.7838e-28
SUMO3	5.77271e-32	0.890668	1.04983e-27
CDK4	6.30187e-32	1.38298	1.14606e-27
CD74	7.80415e-32	0.963263	1.41926e-27
STOML2	8.20753e-32	0.904962	1.49262e-27
NET1	9.4508e-32	2.01219	1.71872e-27
DAZAP1	9.94519e-32	0.894881	1.80863e-27
LOC100294145	1.0621e-31	1.74818	1.93154e-27
RPL13	1.1507e-31	-1.29293	2.09265e-27
RBBP7	1.15386e-31	1.12231	2.09841e-27
CMC2	1.17479e-31	1.06564	2.13647e-27
PRPS2	1.25889e-31	1.08977	2.28942e-27
MRPL13	1.27845e-31	1.14291	2.32498e-27
CCDC15	1.33473e-31	2.59773	2.42734e-27
ACTG1	1.63748e-31	0.832661	2.97792e-27
NUP155	1.88753e-31	1.18362	3.43267e-27
GON7	2.16125e-31	1.36642	3.93044e-27
MTCH2	2.21432e-31	0.928955	4.02697e-27
LMCD1	2.23266e-31	2.09112	4.06031e-27
NME1-NME2	2.46482e-31	1.25794	4.48251e-27
SOX15	2.71086e-31	1.32027	4.92997e-27
MRPL28	2.84713e-31	0.826777	5.17778e-27
DERA	3.65804e-31	1.50933	6.65251e-27
BAZ1B	3.76669e-31	0.904234	6.85011e-27
ITGAE	4.52721e-31	1.24226	8.23318e-27
SMPD4	4.98936e-31	0.629059	9.07364e-27
CRELD2	5.10721e-31	1.37335	9.28797e-27
PIGX	5.12399e-31	1.24851	9.31849e-27
CCT5	5.1644e-31	1.06207	9.39198e-27
PSMD3	5.29908e-31	0.901988	9.6369e-27
CBX1	5.36583e-31	0.732731	9.75829e-27
TUBG2	5.53859e-31	0.124702	1.00725e-26
TESC	5.82625e-31	1.50174	1.05956e-26
LAP3	5.89765e-31	0.847605	1.07255e-26
LRRC20	6.03978e-31	2.44236	1.09839e-26
MANF	6.145e-31	1.0886	1.11753e-26
INAFM1	6.37805e-31	2.18912	1.15991e-26
TMEM160	6.78698e-31	0.876467	1.23428e-26
CDKN2B-AS1	8.5194e-31	1.57963	1.54934e-26
NUP37	9.02094e-31	1.19274	1.64055e-26
RBX1	9.199e-31	0.90789	1.67293e-26
UBE2A	9.54499e-31	1.03619	1.73585e-26
RPS3	1.0069e-30	-1.05229	1.83114e-26
RBM42	1.05294e-30	0.937032	1.91488e-26
MTHFD1L	1.14799e-30	2.18254	2.08774e-26
CDC23	1.2447e-30	0.663932	2.26362e-26
PARVB	1.2706e-30	1.36817	2.31072e-26
BCAP29	1.32734e-30	0.825618	2.41389e-26
LOC389831	1.56008e-30	1.11693	2.83715e-26
PSMA2	1.57591e-30	1.03877	2.86595e-26
MRPL37	1.636e-30	1.14685	2.97523e-26
C17orf58	1.76385e-30	2.35217	3.20773e-26
FOXRED2	1.85866e-30	2.78069	3.38016e-26
VSIG10	2.19722e-30	2.34955	3.99586e-26
ERI2	2.40374e-30	2.66701	4.37144e-26
GUSB	2.40969e-30	0.942268	4.38227e-26
PGD	2.43718e-30	1.17712	4.43226e-26
FAAP24	2.43803e-30	1.60758	4.4338e-26
CKAP5	2.71678e-30	1.46288	4.94074e-26
MRM2	2.96016e-30	1.02337	5.38335e-26
FADS2	3.16931e-30	2.00762	5.7637e-26
CEP295	3.43789e-30	1.2971	6.25214e-26
ARHGAP33	3.4576e-30	2.08543	6.28799e-26
HAUS5	4.39417e-30	1.29674	7.99124e-26
HLTF-AS1	4.78503e-30	0.963853	8.70206e-26
GALNT1	5.23937e-30	1.07364	9.52831e-26
SRSF4	5.31973e-30	0.798284	9.67446e-26
PSMD8	6.04661e-30	0.960482	1.09964e-25
RAVER1	7.99358e-30	0.776175	1.45371e-25
EDARADD	8.08419e-30	0.911329	1.47019e-25
MPST	8.09797e-30	1.38747	1.4727e-25
MIR155HG	8.12891e-30	0.747797	1.47832e-25
MRPS36	8.50139e-30	0.660745	1.54606e-25
PHLDA1	8.76475e-30	1.02656	1.59396e-25
PSMB2	8.81333e-30	1.09577	1.60279e-25
C7orf25	8.8658e-30	0.994777	1.61233e-25
CBR3-AS1	9.35931e-30	1.741	1.70208e-25
TCP1	9.83889e-30	0.98299	1.7893e-25
RPL3	1.12792e-29	-1.13915	2.05124e-25
EEF1A1	1.19936e-29	-1.06794	2.18116e-25
IL7R	1.25801e-29	-3.26888	2.28781e-25
DNPH1	1.41767e-29	0.899375	2.57817e-25
YWHAQ	1.4705e-29	0.915465	2.67426e-25
SUZ12	1.53684e-29	0.848697	2.7949e-25
MZT2B	1.62949e-29	0.982798	2.96339e-25
SNRPD3	1.67365e-29	0.688035	3.0437e-25
MAST2	1.7428e-29	1.54519	3.16945e-25
SAAL1	1.82238e-29	1.0576	3.31418e-25
FANCB	1.975e-29	1.78497	3.59174e-25
ZNRF1	2.0275e-29	1.06628	3.68722e-25
PIF1	2.13225e-29	3.19783	3.87772e-25
GPR25	2.16071e-29	1.31228	3.92946e-25
HNRNPR	2.56398e-29	0.971283	4.66285e-25
ERI1	2.66741e-29	1.02749	4.85095e-25
TXN	2.72625e-29	1.04497	4.95795e-25
ITPK1	2.74405e-29	1.03942	4.99033e-25
SEC61A2	2.80743e-29	0.523739	5.10559e-25
DDTL	2.98089e-29	0.435593	5.42105e-25
TPRKB	3.17258e-29	0.647518	5.76966e-25
CHCHD1	3.81447e-29	0.470449	6.93699e-25
OXCT1	4.31128e-29	1.06665	7.84049e-25
NPDC1	5.04449e-29	1.42224	9.17392e-25
C16orf91	5.27598e-29	0.767646	9.59489e-25
CACYBP	5.44195e-29	0.868608	9.89673e-25
PRDX4	5.47327e-29	1.02629	9.9537e-25
UQCRC1	6.0022e-29	0.946582	1.09156e-24
MYL6B	6.28655e-29	1.50223	1.14327e-24
HLTF	6.31355e-29	0.780255	1.14818e-24
TOMM5	6.50491e-29	0.937531	1.18298e-24
ACTL6A	6.57526e-29	1.06263	1.19578e-24
NDUFB3	6.82526e-29	1.03838	1.24124e-24
SGTA	7.17311e-29	0.692652	1.3045e-24
MYO7A	7.56135e-29	1.55547	1.37511e-24
ATP23	7.90183e-29	1.64191	1.43703e-24
TMEM70	9.16056e-29	1.06184	1.66594e-24
PPIA	1.24227e-28	0.756965	2.25919e-24
CLN6	1.3878e-28	2.08554	2.52386e-24
MT1E	1.40131e-28	0.907713	2.54843e-24
ALDH16A1	1.41985e-28	0.801886	2.58213e-24
HIST1H3D	1.42381e-28	0.684024	2.58933e-24
ERH	1.43262e-28	0.887974	2.60537e-24
NUDT15	1.47819e-28	0.957662	2.68823e-24
TFRC	1.50638e-28	0.958458	2.73951e-24
POLD2	1.55215e-28	1.25103	2.82274e-24
ALYREF	1.60388e-28	2.00322	2.91681e-24
OGN	1.65341e-28	2.3619	3.00689e-24
CDK2AP2	2.07599e-28	0.990006	3.77539e-24
LRRCC1	2.12053e-28	1.62749	3.85639e-24
LGALS9	2.27982e-28	0.985402	4.14607e-24
PSMA4	2.28757e-28	1.09758	4.16017e-24
MYO1E	2.34171e-28	2.40392	4.25863e-24
ZBTB25	2.37776e-28	0.387076	4.3242e-24
PSAT1	2.41581e-28	1.18938	4.3934e-24
MIR155	2.87497e-28	1.08196	5.22841e-24
IPPK	3.09556e-28	0.917704	5.62958e-24
DHX15	3.1233e-28	0.928538	5.68004e-24
DDX11-AS1	3.18552e-28	4.54636	5.79319e-24
RACGAP1P	3.20219e-28	3.97804	5.82351e-24
EXOSC3	3.47758e-28	0.851486	6.32433e-24
C3orf14	3.8056e-28	1.95594	6.92086e-24
TMUB1	3.81918e-28	0.840155	6.94556e-24
ODC1	4.66944e-28	1.22998	8.49184e-24
PGP	5.60384e-28	1.19644	1.01912e-23
PRMT5	5.85983e-28	1.43156	1.06567e-23
PARP2	6.15989e-28	1.42877	1.12024e-23
ZBED2	6.72729e-28	1.99159	1.22343e-23
NAMPT	7.09209e-28	0.58471	1.28977e-23
ZBTB32	7.10338e-28	1.64693	1.29182e-23
EBNA1BP2	7.28108e-28	0.670759	1.32414e-23
TIMM17A	7.70873e-28	0.913697	1.40191e-23
NDUFAB1	8.3037e-28	0.679583	1.51011e-23
RUVBL2	9.66569e-28	1.3424	1.7578e-23
PPIH	1.00147e-27	0.802558	1.82127e-23
CIITA	1.07911e-27	0.915267	1.96248e-23
GUCD1	1.12448e-27	0.741992	2.04498e-23
ARHGAP19-SLIT1	1.15054e-27	1.7264	2.09237e-23
PHPT1	1.18554e-27	0.626962	2.15602e-23
VDR	1.21704e-27	1.29715	2.2133e-23
FGFR1OP	1.35838e-27	0.761704	2.47035e-23
MRPL57	1.39e-27	0.438135	2.52785e-23
GTF3C6	1.39062e-27	0.919015	2.52898e-23
PSMB3	1.48348e-27	0.963366	2.69786e-23
TXLNA	1.58979e-27	0.6476	2.89119e-23
CLTA	1.63407e-27	0.710395	2.97172e-23
CEP57	1.6625e-27	0.641601	3.02342e-23
MIF4GD	1.67824e-27	0.687096	3.05204e-23
DDX5	1.68801e-27	-0.878696	3.06981e-23
PSMB6	1.71067e-27	0.932055	3.11102e-23
DNAJB11	1.74441e-27	0.762547	3.17238e-23
AK2	1.75681e-27	0.59018	3.19494e-23
SCO2	1.77481e-27	0.667462	3.22766e-23
MRPL22	1.78796e-27	0.798335	3.25158e-23
NAGA	1.98626e-27	0.900247	3.61221e-23
BCAT1	2.14949e-27	2.86535	3.90906e-23
CHCHD3	2.26062e-27	0.788781	4.11117e-23
OGG1	2.71214e-27	0.519253	4.9323e-23
IPO9	2.76539e-27	0.770985	5.02913e-23
HSPB11	2.77264e-27	0.356709	5.04233e-23
DDT	2.78298e-27	0.413814	5.06112e-23
SF3B4	2.79822e-27	0.795546	5.08884e-23
NUDT5	2.80301e-27	0.894562	5.09755e-23
TSC22D3	2.94551e-27	-1.72983	5.3567e-23
POLR2D	3.04441e-27	0.919946	5.53656e-23
CPSF3	3.09185e-27	1.00474	5.62284e-23
PA2G4P4	3.22551e-27	0.492559	5.86592e-23
HIST1H1E	3.24123e-27	1.70105	5.89451e-23
GEMIN6	3.27204e-27	0.980132	5.95053e-23
FKBP3	3.36039e-27	0.685456	6.1112e-23
CYB5B	3.45945e-27	0.901603	6.29136e-23
PPM1G	3.58141e-27	0.937662	6.51316e-23
SMC3	3.79311e-27	0.95797	6.89815e-23
KIF7	3.8457e-27	2.96988	6.99378e-23
FBXO10	3.9335e-27	0.853329	7.15346e-23
PPP5C	4.25345e-27	0.943145	7.73533e-23
IFI30	4.3918e-27	2.05747	7.98693e-23
RNASEH2B	5.0245e-27	0.798258	9.13756e-23
ZNF511	5.16344e-27	0.782505	9.39022e-23
TACC3	5.22799e-27	0.900789	9.50763e-23
GNGT2	5.52461e-27	1.09392	1.00471e-22
RPL13A	5.80485e-27	-1.36235	1.05567e-22
MAGOHB	6.15994e-27	0.982319	1.12025e-22
VANGL1	6.52977e-27	2.08432	1.1875e-22
HNRNPF	6.97641e-27	0.902815	1.26873e-22
PEA15	7.20426e-27	1.03156	1.31017e-22
HMGN1	7.53299e-27	0.89334	1.36995e-22
SAMD1	9.25595e-27	1.3612	1.68329e-22
BLVRA	9.90814e-27	0.81198	1.8019e-22
NDUFA9	1.06429e-26	0.689977	1.93551e-22
ZCRB1	1.12634e-26	0.755371	2.04837e-22
RCCD1	1.28532e-26	2.13307	2.33749e-22
PPP2R5D	1.29553e-26	0.580406	2.35605e-22
ATG3	1.34745e-26	0.811044	2.45048e-22
PLGRKT	1.39719e-26	0.703974	2.54093e-22
SMCR8	1.41262e-26	0.133432	2.56899e-22
CCT6A	1.45895e-26	0.921241	2.65324e-22
COPS3	1.51636e-26	1.04783	2.75764e-22
KHSRP	1.55564e-26	0.601294	2.82908e-22
ATAD3A	1.59241e-26	1.51361	2.89596e-22
CYCS	1.63333e-26	0.82833	2.97037e-22
ASB2	1.76117e-26	1.17852	3.20286e-22
DOT1L	1.79554e-26	1.02749	3.26537e-22
KDELR2	1.84118e-26	0.764146	3.34837e-22
NME2	1.89265e-26	0.986629	3.44197e-22
CCDC189	2.0449e-26	3.6811	3.71885e-22
HIST1H3F	2.07956e-26	5.84659	3.78188e-22
ARHGAP19	2.11255e-26	1.68406	3.84188e-22
PPP2R1B	2.16083e-26	0.705439	3.92968e-22
RAC1	2.50708e-26	0.644751	4.55938e-22
PNPLA3	2.51459e-26	0.756937	4.57303e-22
DYNLL1	2.62188e-26	0.890225	4.76815e-22
BLOC1S1	2.64252e-26	0.614008	4.80568e-22
SMARCB1	2.72266e-26	0.648717	4.95143e-22
CEP57L1	2.76206e-26	1.557	5.02308e-22
MCM8	2.85185e-26	1.99109	5.18638e-22
C1orf112	2.97834e-26	1.16396	5.41641e-22
DNAJA1	3.00207e-26	0.902942	5.45956e-22
RAB27A	3.04758e-26	0.8983	5.54232e-22
RDM1	3.09487e-26	2.85828	5.62833e-22
PSMG1	3.10852e-26	1.29497	5.65315e-22
BLOC1S1-RDH5	3.61321e-26	0.744887	6.57098e-22
TMEM97	3.84409e-26	1.38757	6.99086e-22
NFYC	4.02363e-26	0.469066	7.31738e-22
NDUFS6	4.07623e-26	0.6539	7.41302e-22
EEF1E1	4.32434e-26	0.987141	7.86424e-22
LGALS3	4.33329e-26	0.708347	7.88052e-22
RFXANK	4.95564e-26	0.648917	9.01233e-22
DERL3	5.56618e-26	3.95982	1.01227e-21
CDK5RAP2	6.19883e-26	0.589823	1.12732e-21
SARDH	6.35373e-26	1.07084	1.15549e-21
CD151	6.99058e-26	0.869893	1.27131e-21
LINC00963	7.37319e-26	0.85535	1.34089e-21
MRPL52	7.68662e-26	0.442199	1.39789e-21
PYCR1	8.12506e-26	3.51528	1.47762e-21
SNRPC	8.2367e-26	0.806173	1.49793e-21
PA2G4	8.32889e-26	0.770774	1.51469e-21
YBX1	8.34663e-26	0.897816	1.51792e-21
BTG1	8.46569e-26	-1.57244	1.53957e-21
CHD1L	8.62009e-26	0.971264	1.56765e-21
ATP13A3	8.63448e-26	0.675203	1.57027e-21
CCT8	9.58822e-26	0.87331	1.74371e-21
IMPDH2	9.8786e-26	0.988975	1.79652e-21
CCP110	1.06102e-25	0.827665	1.92958e-21
COA3	1.07907e-25	0.576984	1.9624e-21
MIR1292	1.10492e-25	0.753474	2.0094e-21
SLC4A5	1.2374e-25	0.763395	2.25033e-21
CDNF	1.27376e-25	0.542936	2.31646e-21
HPF1	1.27721e-25	0.447137	2.32273e-21
XPNPEP3	1.29702e-25	0.614097	2.35877e-21
ABCF1	1.4115e-25	0.429461	2.56696e-21
RUSC1	1.44779e-25	1.58051	2.63295e-21
LAMTOR2	1.47353e-25	0.688016	2.67976e-21
HIST1H4C	1.53536e-25	3.09602	2.79221e-21
DCTN3	1.54335e-25	0.86081	2.80674e-21
SARNP	1.67437e-25	0.480629	3.04501e-21
HSPA14	1.70961e-25	0.907501	3.10909e-21
HCFC1	1.72473e-25	0.60103	3.13659e-21
SNF8	1.74216e-25	0.447902	3.16828e-21
KCNK5	1.78684e-25	1.75788	3.24956e-21
ABHD12	1.84467e-25	0.858371	3.35471e-21
RAD1	2.1089e-25	0.944677	3.83525e-21
HSPD1	2.16349e-25	0.959453	3.93452e-21
GTF3C5	2.28018e-25	0.712845	4.14673e-21
HIST2H2AC	2.28381e-25	1.85863	4.15334e-21
EIF2AK1	2.77879e-25	0.541124	5.05351e-21
PSMD1	2.8064e-25	0.794315	5.10372e-21
BATF3	2.82997e-25	2.81775	5.14658e-21
GPR137	2.98122e-25	0.769152	5.42165e-21
MZT2A	3.11591e-25	0.65328	5.66658e-21
MRPS11	3.28588e-25	0.55288	5.97569e-21
MRPS33	3.38778e-25	0.619982	6.16101e-21
PSMC2	3.60499e-25	0.721868	6.55604e-21
MPHOSPH6	4.0656e-25	0.665058	7.3937e-21
PTBP1	4.24208e-25	0.843877	7.71464e-21
NUP85	4.26959e-25	0.784133	7.76468e-21
ERLIN1	4.32844e-25	0.878015	7.8717e-21
STIP1	4.90355e-25	0.963636	8.91761e-21
HNRNPD	5.17886e-25	0.638478	9.41828e-21
TRIM26	5.22891e-25	0.974211	9.50929e-21
DBI	5.26835e-25	0.67756	9.58102e-21
CSE1L	5.45571e-25	0.829033	9.92176e-21
SMCO4	5.53037e-25	1.22939	1.00575e-20
NDUFS8	5.97549e-25	0.724946	1.0867e-20
DKC1	5.99764e-25	0.421492	1.09073e-20
WBP4	6.02604e-25	0.792082	1.0959e-20
ZFP91	6.48914e-25	0.909929	1.18011e-20
NOP56	6.59374e-25	0.822084	1.19914e-20
LOC606724	6.96572e-25	0.783626	1.26679e-20
ARL 2.00	7.59027e-25	0.567803	1.38037e-20
NUCKS1	8.21798e-25	0.67549	1.49452e-20
CEP85	8.68406e-25	1.74382	1.57928e-20
USP37	8.70243e-25	0.850433	1.58262e-20
ITGB1BP1	8.83582e-25	0.670477	1.60688e-20
PSMC3IP	9.11747e-25	1.5099	1.6581e-20
HDAC2	9.33126e-25	0.958301	1.69698e-20
CAMK1	9.73868e-25	1.37927	1.77108e-20
SFR1	9.90864e-25	1.14486	1.80199e-20
GPS1	9.98042e-25	0.61993	1.81504e-20
FKBP1A-SDCBP2	1.05056e-24	0.872575	1.91056e-20
RPS6	1.17484e-24	-1.05893	2.13656e-20
DLD	1.18876e-24	0.815842	2.16187e-20
TOMM40	1.22925e-24	0.90304	2.23551e-20
HDLBP	1.24889e-24	0.536205	2.27124e-20
RALY	1.26589e-24	0.797844	2.30215e-20
THOC3	1.28139e-24	0.574194	2.33034e-20
GPANK1	1.40148e-24	0.605572	2.54872e-20
CSTF2	1.43423e-24	0.911161	2.60829e-20
FH	1.47894e-24	1.15673	2.68959e-20
CFAP20	1.51983e-24	0.666984	2.76396e-20
NDUFA7	1.58199e-24	0.289654	2.87701e-20
MRPL47	1.58269e-24	0.727474	2.87829e-20
FN3KRP	1.72679e-24	0.79473	3.14035e-20
CORO1A	1.7794e-24	0.730643	3.23601e-20
NDUFB11	1.79994e-24	0.722628	3.27336e-20
C9orf64	1.87302e-24	1.21995	3.40627e-20
ACAA2	2.00173e-24	0.70866	3.64034e-20
RDX	2.0242e-24	0.777304	3.68122e-20
ARL6IP1	2.0731e-24	1.17909	3.77014e-20
C12orf75	2.09173e-24	0.821639	3.80402e-20
PIK3R2	2.2157e-24	1.80773	4.02946e-20
VRK2	2.24131e-24	0.854101	4.07604e-20
CHMP1A	2.24737e-24	0.508572	4.08707e-20
TAF6	2.38099e-24	0.457352	4.33007e-20
C20orf24	2.67814e-24	0.550314	4.87046e-20
CASP3	2.77448e-24	1.00087	5.04566e-20
ADSL	2.83997e-24	0.79774	5.16476e-20
GSS	2.87753e-24	0.746195	5.23307e-20
ATF5	3.04638e-24	0.946982	5.54014e-20
RALA	3.07999e-24	0.341273	5.60128e-20
TOMM34	3.18011e-24	0.663596	5.78334e-20
SPATS2L	3.28907e-24	0.842341	5.9815e-20
REEP4	3.60961e-24	0.915691	6.56443e-20
TOR1A	3.72284e-24	0.790788	6.77036e-20
AARS	3.75458e-24	0.945477	6.82808e-20
HNRNPM	3.84689e-24	0.819168	6.99596e-20
CCDC50	4.02919e-24	1.02609	7.32749e-20
PFDN2	4.21046e-24	0.420705	7.65714e-20
PDCD5	4.24471e-24	0.57157	7.71943e-20
POLR2J	4.3826e-24	0.602034	7.97019e-20
INPP1	4.91287e-24	1.03885	8.93454e-20
NBL1	4.92672e-24	1.24081	8.95974e-20
MIR181A1HG	5.18611e-24	0.939339	9.43146e-20
C1GALT1C1	5.35367e-24	0.889345	9.73618e-20
PRAP1	5.39196e-24	0.892865	9.80583e-20
SQLE	5.57636e-24	1.10007	1.01412e-19
HMGXB4	5.60788e-24	1.03357	1.01985e-19
NTAN1	5.91472e-24	0.560397	1.07565e-19
ZNF672	6.01624e-24	0.95462	1.09411e-19
C1orf35	6.149e-24	0.584682	1.11826e-19
DBF4B	6.36027e-24	1.76607	1.15668e-19
ARL6IP6	7.25958e-24	1.00743	1.32023e-19
RELT	7.43163e-24	1.48305	1.35152e-19
GPR19	7.98908e-24	1.18107	1.45289e-19
HSPE1	8.32814e-24	0.601622	1.51456e-19
MAPRE1	8.82326e-24	0.655532	1.6046e-19
SF3B3	9.07562e-24	0.699562	1.65049e-19
IMPA2	1.09775e-23	2.7543	1.99637e-19
WSB2	1.1162e-23	0.728752	2.02992e-19
PSMG3	1.12138e-23	0.390909	2.03935e-19
ARPC2	1.12819e-23	0.643758	2.05173e-19
ASNA1	1.13784e-23	0.696324	2.06928e-19
LBR	1.16075e-23	0.918601	2.11094e-19
TIMM23	1.16335e-23	0.856174	2.11567e-19
C19orf57	1.17616e-23	4.2345	2.13896e-19
ZBTB8OS	1.37796e-23	0.328933	2.50596e-19
ACTR1A	1.40848e-23	0.607046	2.56146e-19
GLRX3	1.51367e-23	0.792757	2.75277e-19
GLRX5	1.607e-23	0.78604	2.92248e-19
MRPL36	1.60749e-23	0.47432	2.92339e-19
LINC00158	1.62527e-23	2.05413	2.95571e-19
KDELC1	1.62822e-23	2.89215	2.96108e-19
NDUFA2	1.78076e-23	0.557101	3.23848e-19
SNORD17	1.82566e-23	1.98636	3.32014e-19
SIRPG	1.85055e-23	0.890404	3.36542e-19
ATP5J	1.8814e-23	0.777886	3.42151e-19
PPA1	1.97644e-23	0.962936	3.59435e-19
ELP6	2.37124e-23	0.980652	4.31233e-19
CHD4	2.4957e-23	0.284383	4.53868e-19
HSP90AA1	2.54686e-23	0.759107	4.63172e-19
HIST1H1D	2.61905e-23	1.3119	4.76301e-19
TGIF2-C20orf24	2.74913e-23	0.539989	4.99956e-19
LAT2	2.80073e-23	1.65879	5.0934e-19
TIPRL	2.80377e-23	0.787516	5.09894e-19
MPC2	2.80715e-23	0.665568	5.10509e-19
TRIM28	2.81702e-23	0.922062	5.12303e-19
RBM14	2.87003e-23	0.783895	5.21944e-19
AP4M1	3.29504e-23	0.686439	5.99235e-19
RNASEH2C	3.39245e-23	0.232877	6.16951e-19
TSFM	3.41409e-23	0.832521	6.20886e-19
NUP188	3.42076e-23	0.744375	6.221e-19
MRPL17	3.68106e-23	0.695044	6.69438e-19
CDC123	3.77723e-23	0.763483	6.86927e-19
MYL6	3.9357e-23	0.718256	7.15746e-19
PI4K2B	4.07063e-23	0.764473	7.40285e-19
PPIL1	4.12307e-23	0.856661	7.49821e-19
NUP62	4.14353e-23	0.851638	7.53542e-19
SSNA1	4.36736e-23	0.611455	7.94247e-19
AHSA1	4.60244e-23	0.789107	8.37e-19
NUP50	5.55192e-23	0.474833	1.00967e-18
AURKAIP1	5.6014e-23	0.576144	1.01867e-18
DPYSL2	6.00609e-23	1.26456	1.09227e-18
PSME2	6.05397e-23	0.756039	1.10098e-18
IER3IP1	6.12319e-23	0.350897	1.11356e-18
SSSCA1	6.72879e-23	0.739151	1.2237e-18
RCC2	6.86069e-23	1.21487	1.24769e-18
OASL	6.88288e-23	0.799499	1.25172e-18
POLR2K	7.30112e-23	0.823407	1.32778e-18
FRG1	7.46211e-23	0.877961	1.35706e-18
CD109	8.00439e-23	2.64387	1.45568e-18
AURKAPS1	8.56934e-23	0.40439	1.55842e-18
ELOVL1	8.58597e-23	0.31754	1.56145e-18
UQCRH	8.99695e-23	0.700179	1.63619e-18
HIST1H2BC	9.22481e-23	2.0326	1.67762e-18
HIST1H4I	9.24785e-23	1.53073	1.68181e-18
CSRP1	9.55365e-23	0.819209	1.73743e-18
MTFP1	9.74924e-23	1.03396	1.773e-18
UBL7	9.83389e-23	0.547172	1.78839e-18
GABPA	1.00665e-22	0.406848	1.8307e-18
TMEM208	1.04118e-22	0.596665	1.89349e-18
NUP58	1.04409e-22	0.656143	1.89879e-18
GLA	1.07313e-22	1.47427	1.95159e-18
ZMIZ1	1.10806e-22	0.421253	2.01512e-18
UFD1	1.13934e-22	0.652588	2.07201e-18
NOP10	1.16776e-22	0.676647	2.12368e-18
CHAMP1	1.17484e-22	0.736915	2.13656e-18
HAUS2	1.26581e-22	1.14774	2.302e-18
TDP1	1.27994e-22	0.778976	2.3277e-18
RABIF	1.29919e-22	0.830456	2.3627e-18
HIF1A-AS2	1.32261e-22	0.916082	2.40529e-18
SLC16A1	1.38695e-22	0.695295	2.52232e-18
SLC25A11	1.50976e-22	0.825874	2.74565e-18
PPP4C	1.51542e-22	0.699419	2.75594e-18
ECI1	1.58978e-22	1.104	2.89117e-18
NUDCD2	1.66012e-22	0.687971	3.0191e-18
PRDX6	1.66372e-22	0.568799	3.02564e-18
TMEM18	1.67903e-22	0.566023	3.05349e-18
ARL2-SNX15	1.68983e-22	0.525072	3.07313e-18
CDK6	1.70972e-22	0.642408	3.1093e-18
MFAP1	1.7141e-22	0.690574	3.11727e-18
CXCL13	1.72786e-22	2.17272	3.14229e-18
MED20	1.79249e-22	1.14319	3.25982e-18
PDLIM4	1.84305e-22	2.66466	3.35177e-18
HLA-DMB	1.92649e-22	1.23261	3.50352e-18
PGK 1.00	1.98425e-22	0.742005	3.60855e-18
MRPL18	2.00635e-22	0.569521	3.64875e-18
NDUFS4	2.01496e-22	0.607753	3.66441e-18
P2RX5-TAX1BP3	2.04521e-22	0.596691	3.71943e-18
POLR3H	2.07063e-22	0.539199	3.76565e-18
SYNC	2.14238e-22	0.801559	3.89614e-18
SLC25A17	2.40763e-22	0.9429	4.37851e-18
ARSB	2.63656e-22	1.20253	4.79484e-18
NUP107	2.64002e-22	0.787441	4.80115e-18
SCG5	2.64096e-22	2.60411	4.80284e-18
RPS14	2.65016e-22	-1.29713	4.81959e-18
SUPT16H	2.66239e-22	0.552302	4.84183e-18
ILKAP	2.80505e-22	0.476486	5.10126e-18
CYB5A	2.81945e-22	0.92539	5.12745e-18
CEP128	2.84363e-22	0.515473	5.17143e-18
LOC100129148	2.95056e-22	0.481271	5.3659e-18
MRPS7	3.08016e-22	0.441587	5.60157e-18
ABI3	3.22391e-22	0.612688	5.863e-18
LYPLA1	3.27044e-22	0.481841	5.94762e-18
ING2	3.33418e-22	1.01355	6.06354e-18
RFX2	3.39059e-22	2.06903	6.16613e-18
GCNT1	3.42858e-22	0.81996	6.23522e-18
HDAC1	3.43284e-22	0.664995	6.24296e-18
MSH5-SAPCD1	3.48737e-22	1.3463	6.34214e-18
MRPL42	3.59492e-22	0.448929	6.53772e-18
MRPL14	3.65614e-22	0.565946	6.64906e-18
LCMT2	3.7137e-22	1.0983	6.75373e-18
CCT4	3.76259e-22	0.711283	6.84265e-18
SFXN1	3.80948e-22	0.769039	6.92792e-18
RHNO1	3.8656e-22	0.770316	7.02997e-18
SCLT1	3.99243e-22	0.89066	7.26063e-18
BRCC3	4.02972e-22	0.464811	7.32845e-18
NUDC	4.11449e-22	0.643133	7.48261e-18
ARNTL2	4.30107e-22	2.45363	7.82193e-18
COLGALT1	4.41387e-22	0.96608	8.02707e-18
LINC00861	4.5351e-22	-2.30097	8.24753e-18
PRADC1	4.72644e-22	1.39485	8.59551e-18
GK	4.77723e-22	0.221818	8.68787e-18
ADRM1	4.94186e-22	0.690288	8.98726e-18
FKBP1A	4.94834e-22	0.852601	8.99906e-18
DRG1	5.1969e-22	0.751833	9.45109e-18
UQCRQ	5.41951e-22	0.529515	9.85592e-18
BCKDK	5.42599e-22	0.709924	9.8677e-18
ENY2	5.62534e-22	0.508723	1.02303e-17
XRCC1	5.80734e-22	0.626364	1.05612e-17
ARPC5	6.36636e-22	0.780583	1.15779e-17
PLIN3	6.38317e-22	0.460582	1.16084e-17
DAGLB	6.38921e-22	0.495488	1.16194e-17
RNF26	6.73003e-22	0.95212	1.22392e-17
PDS5B	6.77242e-22	0.682226	1.23163e-17
TSPAN17	7.04587e-22	1.01278	1.28136e-17
GOT1	7.21941e-22	1.21212	1.31292e-17
TRAF2	7.46216e-22	0.698244	1.35707e-17
LOC100129034	7.51921e-22	0.704629	1.36744e-17
SPCS3	7.84925e-22	0.600023	1.42747e-17
CNOT9	7.89313e-22	0.719407	1.43544e-17
MTX2	7.983e-22	0.579542	1.45179e-17
SLC25A19	8.1003e-22	1.17789	1.47312e-17
POLR2H	8.16787e-22	0.792841	1.48541e-17
PSMG2	8.44975e-22	0.67968	1.53667e-17
TM4SF19-TCTEX1D2	9.08819e-22	-0.110337	1.65278e-17
SLC4A2	9.18504e-22	1.06401	1.67039e-17
EXOSC4	1.00526e-21	0.640803	1.82816e-17
HSD17B10	1.01835e-21	0.795649	1.85198e-17
MRPL27	1.02471e-21	0.446891	1.86353e-17
INPP5F	1.09228e-21	0.815988	1.98642e-17
TMEM14C	1.09977e-21	0.828591	2.00004e-17
PSMD2	1.1081e-21	0.710316	2.01519e-17
SASS6	1.20726e-21	1.10228	2.19553e-17
ATP5G1	1.27309e-21	0.439639	2.31523e-17
SLC31A1	1.29733e-21	1.80919	2.35933e-17
TUBB6	1.40346e-21	1.4486	2.55234e-17
BCL2L12	1.41467e-21	1.29548	2.57272e-17
AKIP1	1.47447e-21	0.868061	2.68146e-17
IRF4	1.5205e-21	0.493642	2.76518e-17
CCDC124	1.52725e-21	0.541315	2.77746e-17
CAVIN3	1.57323e-21	2.65388	2.86108e-17
ACP5	1.57494e-21	1.15829	2.86419e-17
EFTUD2	1.68316e-21	0.650933	3.061e-17
PGRMC1	1.73561e-21	1.28591	3.15638e-17
TMEM167A	1.75794e-21	0.628863	3.197e-17
RAB1B	1.79376e-21	0.501721	3.26213e-17
SUCLA2	1.79757e-21	0.536141	3.26907e-17
PARP1	1.92257e-21	0.688772	3.49638e-17
CLCC1	2.05025e-21	0.892326	3.72858e-17
GDF9	2.09505e-21	0.678918	3.81006e-17
NAB1	2.11166e-21	1.01806	3.84026e-17
ZC3H18	2.22138e-21	0.263712	4.0398e-17
SRPK1	2.23547e-21	0.353729	4.06542e-17
USP39	2.25893e-21	0.812988	4.10808e-17
THG1L	2.31857e-21	1.32545	4.21656e-17
NHP2	2.36851e-21	0.684362	4.30737e-17
SNRNP40	2.42413e-21	0.74383	4.40853e-17
LOC100287042	2.44568e-21	1.00411	4.44772e-17
GLO1	2.47405e-21	0.651116	4.49931e-17
ARPP19	2.48794e-21	0.634751	4.52457e-17
AFG3L2	2.5347e-21	0.741459	4.6096e-17
OLA1	2.56832e-21	0.570172	4.67075e-17
MRPS15	2.66769e-21	0.589618	4.85146e-17
RRP7A	2.69777e-21	0.433716	4.90617e-17
MIR4444-1	3.12029e-21	1.0439	5.67457e-17
CCT2	3.12899e-21	0.705596	5.69037e-17
DCAF12	3.13484e-21	0.5874	5.70101e-17
PSMB8	3.30064e-21	0.703038	6.00255e-17
MRPS18A	3.33567e-21	0.385163	6.06626e-17
CMAS	3.41458e-21	0.729505	6.20976e-17
DCK	3.48608e-21	0.696493	6.33979e-17
TMEM165	3.61488e-21	0.75549	6.57402e-17
PFKP	3.7451e-21	0.712653	6.81085e-17
CCDC74A	3.78287e-21	2.80666	6.87952e-17
VPS25	3.93927e-21	0.422477	7.16396e-17
MPO	3.95056e-21	5.42388	7.1845e-17
AMD 1.00	3.98783e-21	0.692379	7.25227e-17
CD70	4.01504e-21	1.29833	7.30175e-17
TOR2A	4.0985e-21	0.908775	7.45353e-17
PHTF1	4.10665e-21	0.796898	7.46836e-17
DCLRE1A	4.266e-21	0.779042	7.75815e-17
STT3A	4.33049e-21	0.618788	7.87544e-17
TYMP	4.6083e-21	0.3509	8.38065e-17
UBE2V2	4.67347e-21	0.560435	8.49918e-17
MRPS26	4.99212e-21	0.666067	9.07866e-17
CYB5R3	5.15452e-21	0.538805	9.374e-17
AP1B1	5.22378e-21	0.816286	9.49996e-17
PRPF38A	5.27735e-21	0.524232	9.59738e-17
MIR636	5.96163e-21	0.833288	1.08418e-16
RPL30	6.17142e-21	-1.445	1.12234e-16
PDZD11	6.20422e-21	0.379264	1.1283e-16
BCL7B	6.25395e-21	0.511196	1.13734e-16
HIST1H2BF	6.38168e-21	0.801606	1.16057e-16
CISD1	6.50571e-21	0.621946	1.18313e-16
WDR54	6.70122e-21	0.959796	1.21868e-16
MAP3K20	6.72588e-21	1.6035	1.22317e-16
AKR1A1	6.7729e-21	0.807019	1.23172e-16
HSPA4	7.30345e-21	0.55965	1.3282e-16
PSMB7	7.57616e-21	0.763676	1.3778e-16
MRPS12	7.69362e-21	0.54579	1.39916e-16
ATP5J2	7.99246e-21	0.65699	1.45351e-16
SLIRP	8.08505e-21	0.417479	1.47035e-16
SRA1	8.16982e-21	0.667796	1.48576e-16
NAXE	8.2823e-21	0.804253	1.50622e-16
PIM3	9.17748e-21	0.67963	1.66902e-16
GABPB1	9.55782e-21	0.75732	1.73818e-16
ACO2	9.61959e-21	0.499878	1.74942e-16
AIMP2	9.75331e-21	1.3259	1.77374e-16
SRD5A3-AS1	9.87672e-21	1.4874	1.79618e-16
PDHA1	1.00614e-20	0.52741	1.82977e-16
WDR5	1.03301e-20	1.25653	1.87863e-16
STAC	1.04267e-20	1.74854	1.89619e-16
PTPN11	1.04387e-20	0.320191	1.89838e-16
HNRNPA0	1.08377e-20	0.363585	1.97094e-16
ANP32A	1.08755e-20	0.587799	1.97781e-16
RHOA	1.1133e-20	0.643457	2.02466e-16
MORN2	1.11432e-20	1.98285	2.02649e-16
GPAA1	1.13114e-20	0.802072	2.05709e-16
FUT8	1.14321e-20	1.20022	2.07905e-16
PTPN7	1.19927e-20	0.765528	2.181e-16
PTPN18	1.23635e-20	0.650064	2.24843e-16
BAD	1.31074e-20	0.613515	2.38371e-16
ZDHHC13	1.32389e-20	0.723477	2.40762e-16
TTF1	1.34049e-20	0.670623	2.43781e-16
DHX9	1.34236e-20	0.547887	2.44121e-16
BOLA2	1.37576e-20	0.804121	2.50196e-16
GGCX	1.45757e-20	0.506087	2.65073e-16
DCUN1D5	1.46491e-20	0.822472	2.66408e-16
RSRC1	1.49844e-20	0.578764	2.72506e-16
TAF10	1.54446e-20	0.11352	2.80875e-16
ATP6V0B	1.56454e-20	0.470423	2.84527e-16
TIMM50	1.63056e-20	0.772514	2.96534e-16
ZNF85	1.65366e-20	1.09155	3.00735e-16
RAD21-AS1	1.66404e-20	1.47212	3.02622e-16
TNIP3	1.68999e-20	0.801286	3.07342e-16
GMPPB	1.71773e-20	1.01812	3.12386e-16
COX7B	1.77595e-20	0.78789	3.22975e-16
PYCARD-AS1	1.77991e-20	0.484879	3.23694e-16
DHX32	1.84393e-20	0.423157	3.35337e-16
UTP11	1.84703e-20	0.825373	3.35901e-16
NFKBIB	1.85856e-20	0.749739	3.37998e-16
VBP1	1.90841e-20	0.645285	3.47063e-16
RBPJ	1.97703e-20	0.627303	3.59544e-16
WDR90	2.01642e-20	2.39314	3.66706e-16
NDUFV2	2.04615e-20	0.686503	3.72112e-16
PPP1CA	2.10558e-20	0.681391	3.8292e-16
C4orf48	2.1722e-20	0.59561	3.95037e-16
COQ2	2.31503e-20	1.1389	4.21011e-16
MAZ	2.3419e-20	0.43818	4.25898e-16
NOC4L	2.35856e-20	0.589738	4.28928e-16
OMD	2.44804e-20	3.43594	4.452e-16
HACD3	2.45021e-20	0.990967	4.45596e-16
NUDT2	2.45052e-20	0.580838	4.45651e-16
U2AF1	2.45634e-20	0.594309	4.4671e-16
NNT	2.4697e-20	0.880004	4.49139e-16
ISG20L2	2.52263e-20	0.56254	4.58766e-16
RBBP4	2.59204e-20	0.822497	4.71388e-16
CGAS	2.60369e-20	0.649133	4.73507e-16
ILK	2.68701e-20	0.591156	4.88659e-16
MRPS17	2.71667e-20	0.749028	4.94054e-16
SLF1	2.7236e-20	0.344411	4.95315e-16
PHB	2.73309e-20	0.535713	4.97041e-16
FAM161A	2.74456e-20	2.20777	4.99126e-16
C1D	2.89546e-20	0.535133	5.26569e-16
MRPL54	2.91605e-20	0.394056	5.30314e-16
TMEM109	2.92268e-20	0.643866	5.31518e-16
MALSU1	2.99912e-20	0.623715	5.4542e-16
YWHAEP1	3.0846e-20	2.2644	5.60966e-16
NDUFC2-KCTD14	3.11416e-20	0.707189	5.66341e-16
ZNF826P	3.41538e-20	1.56355	6.21122e-16
CHST2	3.59046e-20	2.54546	6.52962e-16
TNS3	3.62295e-20	1.72799	6.58869e-16
SLFN11	3.6321e-20	0.876822	6.60534e-16
UQCRHL	3.64657e-20	0.848875	6.63165e-16
WARS	3.69382e-20	0.834323	6.71759e-16
POP5	3.76353e-20	0.535055	6.84436e-16
TXNRD1	3.82483e-20	0.541219	6.95584e-16
EEF1E1-BLOC1S5	4.0069e-20	0.554729	7.28694e-16
AP2A1	4.01131e-20	0.419813	7.29497e-16
GARS	4.08003e-20	0.674323	7.41994e-16
CAMKK2	4.30831e-20	0.906541	7.83509e-16
CCT3	4.33141e-20	0.768489	7.8771e-16
HMGN3-AS1	4.33295e-20	0.346795	7.8799e-16
CYTOR	4.342e-20	0.559763	7.89636e-16
ACRV1	4.3694e-20	4.3238	7.94619e-16
SORD	4.37274e-20	1.15949	7.95226e-16
NT5DC2	4.43204e-20	3.05633	8.0601e-16
TRIP6	4.55299e-20	1.43805	8.28007e-16
TFAM	4.59204e-20	0.605409	8.35108e-16
SAMM50	4.64198e-20	0.805124	8.4419e-16
ID3	4.69333e-20	1.2544	8.53529e-16
TUBB2B	4.69472e-20	2.32145	8.53781e-16
DESI1	4.72361e-20	0.302699	8.59036e-16
UBA2	4.78897e-20	0.658557	8.70923e-16
B3GALNT2	4.81174e-20	0.914637	8.75062e-16
DDB2	4.85751e-20	0.817937	8.83387e-16
COMMD8	5.07843e-20	0.412817	9.23564e-16
SRRT	5.07996e-20	0.486615	9.23841e-16
DPP3	5.41652e-20	0.902732	9.85048e-16
RTRAF	5.41773e-20	0.567675	9.85268e-16
CNTROB	5.61701e-20	1.40751	1.02151e-15
NUP35	5.77203e-20	1.24205	1.0497e-15
CTDSPL2	5.96215e-20	0.713184	1.08428e-15
SUCLG1	6.01445e-20	0.633533	1.09379e-15
SEC13	6.18583e-20	0.583065	1.12496e-15
RPA1	6.31172e-20	0.802897	1.14785e-15
TIMM13	6.42332e-20	0.646244	1.16815e-15
SET	6.4261e-20	0.717434	1.16865e-15
PIN1	6.55164e-20	0.556007	1.19148e-15
EED	6.55893e-20	0.62683	1.19281e-15
POLH	6.76097e-20	1.00455	1.22955e-15
MRPS6	6.88282e-20	0.614877	1.25171e-15
SEM1	7.2943e-20	0.583953	1.32654e-15
CCDC74B	7.62741e-20	3.39104	1.38712e-15
PRPS1	7.79004e-20	0.506592	1.4167e-15
WARS2	7.87277e-20	0.716029	1.43174e-15
C17orf99	8.01744e-20	1.97179	1.45805e-15
FANCM	8.09128e-20	0.889882	1.47148e-15
SLC25A3	8.35739e-20	0.787904	1.51988e-15
GNG4	8.37988e-20	2.71514	1.52396e-15
SPIN4	8.68246e-20	1.80948	1.57899e-15
SLA2	9.04369e-20	0.297064	1.64469e-15
MAP2K3	9.20474e-20	0.558078	1.67397e-15
SIGMAR1	9.32578e-20	0.567923	1.69599e-15
H2AFJ	9.45028e-20	0.167643	1.71863e-15
CEP41	9.95565e-20	1.13244	1.81054e-15
TKT	1.01349e-19	0.562028	1.84313e-15
CASP2	1.02911e-19	0.628663	1.87154e-15
CDKL3	1.07398e-19	0.589734	1.95313e-15
NFYB	1.07872e-19	0.64791	1.96177e-15
MIR16-2	1.14133e-19	1.90222	2.07563e-15
ATRIP	1.15304e-19	0.574499	2.09692e-15
PHB2	1.22531e-19	0.640792	2.22836e-15
RBM17	1.26756e-19	0.455932	2.30519e-15
BTNL8	1.27953e-19	3.17373	2.32696e-15
MAP3K20-AS1	1.31386e-19	1.96489	2.38938e-15
MTX1	1.43771e-19	0.501119	2.61462e-15
TRMT5	1.44614e-19	0.298076	2.62995e-15
GPN3	1.44959e-19	0.710082	2.63623e-15
MSRA	1.46064e-19	0.826395	2.65632e-15
ATPIF1	1.47901e-19	0.27519	2.68974e-15
RFC1	1.54353e-19	0.501968	2.80707e-15
SERBP1	1.57125e-19	0.577645	2.85747e-15
BUD13	1.71218e-19	0.46632	3.11377e-15
EIF2S1	1.72156e-19	0.799022	3.13083e-15
TNFRSF18	1.79082e-19	0.855289	3.25678e-15
HDDC2	1.79099e-19	0.430278	3.25709e-15
HADHA	1.79596e-19	0.574487	3.26612e-15
PACSIN2	1.79777e-19	0.613315	3.26943e-15
BCAT2	1.79953e-19	0.877407	3.27262e-15
UCHL5	1.83779e-19	0.710851	3.34221e-15
FBXO22-AS1	1.88874e-19	0.993536	3.43486e-15
PTCD1	1.91587e-19	0.458625	3.48419e-15
RPL34	1.93183e-19	-1.45856	3.51322e-15
NDUFA8	1.9671e-19	0.397723	3.57738e-15
EMC8	2.02492e-19	0.573648	3.68252e-15
PDCL3	2.03155e-19	0.392023	3.69458e-15
NPRL3	2.07585e-19	0.300018	3.77515e-15
HNRNPUL2-BSCL2	2.08248e-19	0.328022	3.78719e-15
FAM173B	2.11497e-19	0.952297	3.84629e-15
ATP5J2-PTCD1	2.12541e-19	0.525644	3.86527e-15
ZFYVE19	2.14523e-19	0.516188	3.90132e-15
MIR3661	2.31375e-19	0.629208	4.20779e-15
MCRIP1	2.4077e-19	0.637512	4.37865e-15
PSMD9	2.444e-19	0.491298	4.44466e-15
FAM207A	2.58356e-19	1.01189	4.69846e-15
MDH1	2.61635e-19	0.766592	4.7581e-15
LAYN	2.64353e-19	1.54121	4.80753e-15
SLC2A8	2.72489e-19	1.43419	4.95548e-15
GSTCD	2.79262e-19	1.48413	5.07866e-15
RAB33A	2.79895e-19	0.933466	5.09017e-15
SLC34A3	2.81235e-19	3.08559	5.11454e-15
AGMAT	2.93305e-19	1.27582	5.33404e-15
INSIG1	3.02342e-19	0.774968	5.49839e-15
BUD31	3.14106e-19	0.54596	5.71233e-15
EIF6	3.24412e-19	0.49622	5.89976e-15
MRPL40	3.25008e-19	0.469969	5.9106e-15
RPN1	3.51466e-19	0.45549	6.39175e-15
UBE2L3	3.52057e-19	0.481538	6.40252e-15
DCTN2	3.58928e-19	0.536215	6.52747e-15
NDUFC2	3.71995e-19	0.557059	6.7651e-15
NXT2	3.76323e-19	0.882799	6.84382e-15
RPP25	3.78735e-19	2.59519	6.88767e-15
LSM 7.00	3.81127e-19	0.388864	6.93117e-15
WDYHV1	4.0535e-19	1.31396	7.37169e-15
GALNT2	4.15916e-19	1.07141	7.56384e-15
TAF1B	4.24549e-19	0.670063	7.72084e-15
MRPL58	4.31684e-19	0.634295	7.8506e-15
BAK1	4.37707e-19	0.649218	7.96013e-15
SEPHS1	4.38254e-19	1.10647	7.9701e-15
EXOSC8	4.73426e-19	0.707165	8.60973e-15
PRELID1	5.03277e-19	0.646071	9.1526e-15
HNRNPA3	5.11574e-19	0.212089	9.30348e-15
ALG5	5.17771e-19	0.378087	9.41618e-15
CTLA4	5.32809e-19	0.520245	9.68966e-15
UTP18	5.42493e-19	0.584808	9.86578e-15
HIST1H2BO	5.67023e-19	3.05712	1.03119e-14
LINC00299	5.76649e-19	1.52199	1.04869e-14
GID8	5.80495e-19	0.480995	1.05569e-14
MOB1A	5.85712e-19	0.600361	1.06518e-14
SYNCRIP	5.94522e-19	0.65601	1.0812e-14
HAUS7	6.01035e-19	1.25265	1.09304e-14
HMGB1	6.52824e-19	0.578356	1.18723e-14
HLA-DOA	6.56587e-19	1.31999	1.19407e-14
HLA-DQB1	6.74051e-19	0.82011	1.22583e-14
POU5F1	7.12961e-19	3.58928	1.29659e-14
SSR3	7.25106e-19	0.233494	1.31868e-14
DOLPP1	7.28826e-19	1.24973	1.32544e-14
RECQL	7.33488e-19	0.607923	1.33392e-14
DBF4	7.38501e-19	0.843544	1.34304e-14
RAD9A	7.40492e-19	0.696945	1.34666e-14
PSMC4	7.45351e-19	0.551176	1.35549e-14
C4orf33	7.60115e-19	1.02656	1.38235e-14
P2RX5	7.74379e-19	0.998562	1.40829e-14
GOLIM4	7.7677e-19	1.78998	1.41263e-14
EMC6	7.90173e-19	0.33863	1.43701e-14
LOC401127	8.30537e-19	2.36093	1.51041e-14
AIFM1	8.53141e-19	0.506091	1.55152e-14
MRTO4	8.94809e-19	0.831557	1.6273e-14
NIPA2	9.22791e-19	0.494049	1.67819e-14
PCK2	9.23525e-19	0.836778	1.67952e-14
RPL27A	9.3362e-19	-1.28632	1.69788e-14
PGLS	9.39248e-19	0.492905	1.70812e-14
VPS16	9.45557e-19	0.762228	1.71959e-14
CLNK	9.52595e-19	0.752231	1.73239e-14
EIF4E	9.63392e-19	0.215815	1.75203e-14
MRPL15	9.68827e-19	0.596462	1.76191e-14
TMEM121	9.70175e-19	1.93917	1.76436e-14
CALR	1.01361e-18	0.73518	1.84336e-14
ATP6V0D1	1.02498e-18	0.440734	1.86404e-14
FARSA	1.03202e-18	0.637119	1.87682e-14
GPI	1.06798e-18	0.657176	1.94222e-14
RAB8A	1.07737e-18	0.655205	1.9593e-14
AKAP5	1.08828e-18	1.56347	1.97916e-14
RRAGC	1.08951e-18	0.252412	1.98138e-14
POLDIP2	1.10305e-18	0.516355	2.00601e-14
MRPS28	1.11093e-18	0.712206	2.02034e-14
HIST1H2BB	1.11117e-18	3.28055	2.02077e-14
CANT1	1.12428e-18	0.19502	2.04462e-14
HBS1L	1.16565e-18	0.574755	2.11986e-14
HIF1A	1.17578e-18	0.660763	2.13828e-14
LIMA1	1.1816e-18	0.304726	2.14886e-14
C5orf30	1.20678e-18	1.59595	2.19465e-14
KCTD17	1.30176e-18	1.24789	2.36738e-14
LUC7L2	1.30282e-18	0.334682	2.36931e-14
AKR7A2	1.32126e-18	0.853248	2.40285e-14
GIMAP7	1.32706e-18	-1.67539	2.4134e-14
NDUFB2-AS1	1.34191e-18	0.6711	2.4404e-14
CEP131	1.37419e-18	0.853173	2.49911e-14
PDCD1	1.44201e-18	1.00088	2.62243e-14
SF3B6	1.45564e-18	0.516545	2.64722e-14
SNAP29	1.47048e-18	0.469193	2.67421e-14
ZNF726	1.51954e-18	2.74383	2.76343e-14
PPP2CA	1.52128e-18	0.641628	2.76661e-14
SMC6	1.5558e-18	0.395619	2.82937e-14
TMEM11	1.57989e-18	0.561996	2.87319e-14
FAM210A	1.58424e-18	1.1405	2.8811e-14
DPF3	1.58486e-18	1.56781	2.88223e-14
EI24	1.64689e-18	0.150984	2.99503e-14
TMEM256	1.6471e-18	0.371954	2.99541e-14
CHTF8	1.65695e-18	0.259527	3.01332e-14
STARD7-AS1	1.65959e-18	0.168129	3.01813e-14
RBM15	1.66121e-18	0.894818	3.02107e-14
XRCC3	1.66685e-18	0.907404	3.03134e-14
TXN2	1.67243e-18	0.359312	3.04148e-14
MRPL19	1.67575e-18	0.174384	3.04752e-14
MAT2A	1.6771e-18	0.623702	3.04997e-14
SMARCA4	1.7307e-18	0.412288	3.14745e-14
CISD3	1.74441e-18	0.128248	3.17238e-14
HLA-DPA1	1.76355e-18	0.748434	3.20719e-14
TMEM107	1.85249e-18	0.707559	3.36895e-14
SESTD1	1.88145e-18	0.244743	3.4216e-14
PSMB5	1.90496e-18	0.819992	3.46436e-14
HIKESHI	1.9333e-18	0.314379	3.51591e-14
RPS14P3	2.01713e-18	-0.917149	3.66836e-14
GIMAP1-GIMAP5	2.02776e-18	-1.88399	3.68768e-14
RAD51D	2.06653e-18	1.16958	3.75819e-14
PHF5A	2.12512e-18	0.185713	3.86475e-14
ETFA	2.17415e-18	0.534891	3.95392e-14
PMAIP1	2.29681e-18	0.931504	4.17698e-14
MRE11	2.32791e-18	0.589081	4.23354e-14
PRDX5	2.32948e-18	0.588223	4.23639e-14
KPNB1	2.3363e-18	0.416416	4.2488e-14
TULP3	2.34993e-18	-0.104374	4.27358e-14
FAF1	2.37584e-18	1.00158	4.3207e-14
PANK2	2.42819e-18	0.734581	4.41591e-14
SZRD1	2.49878e-18	0.267491	4.54428e-14
QPRT	2.57936e-18	1.50601	4.69083e-14
PTPA	2.78737e-18	0.277906	5.06911e-14
MIR4761	2.80527e-18	0.536565	5.10166e-14
NDUFB2	2.85924e-18	0.554934	5.19981e-14
NEURL1B	2.86002e-18	6.89549	5.20123e-14
NDUFA4L2	2.87294e-18	1.85646	5.22472e-14
HOMER3	2.87492e-18	0.643533	5.22833e-14
HIGD1A	2.89427e-18	0.482501	5.26352e-14
ATOX1	2.90215e-18	0.290649	5.27785e-14
COQ5	3.00507e-18	0.711866	5.46502e-14
S100A13	3.03457e-18	0.879174	5.51867e-14
TREX1	3.07735e-18	0.544846	5.59647e-14
LBHD1	3.09285e-18	0.308081	5.62465e-14
TRA2B	3.09575e-18	0.738701	5.62993e-14
CCDC18	3.21917e-18	0.694119	5.85439e-14
FUT5	3.22537e-18	0.487513	5.86566e-14
MRPS24	3.33458e-18	0.541427	6.06427e-14
MFGE8	3.36264e-18	1.10671	6.11529e-14
AAGAB	3.47397e-18	0.53492	6.31776e-14
CNTLN	3.4742e-18	2.75568	6.31817e-14
UBE2N	3.49965e-18	0.638937	6.36447e-14
PYCARD	3.51669e-18	0.46643	6.39546e-14
PSMA5	3.55515e-18	0.651715	6.4654e-14
SLC20A1	3.56713e-18	0.60555	6.48718e-14
INO80C	3.57726e-18	0.578871	6.5056e-14
UEVLD	3.58536e-18	1.08052	6.52033e-14
CABP7	3.70929e-18	0.275607	6.74572e-14
DCAF13	3.80536e-18	0.637586	6.92043e-14
ANKRD9	3.87531e-18	3.91221	7.04763e-14
ZDHHC3	3.96668e-18	0.652765	7.21381e-14
FAM3C	4.14148e-18	1.23538	7.5317e-14
IMMT	4.30014e-18	0.551176	7.82023e-14
LXN	4.36985e-18	0.951003	7.94701e-14
SLC39A1	4.38056e-18	0.821065	7.96648e-14
DNAJC8	4.61728e-18	0.584829	8.39698e-14
CETN3	4.75615e-18	0.552484	8.64953e-14
FAF2	4.86492e-18	0.376366	8.84735e-14
LSM 1.00	4.93645e-18	0.321655	8.97744e-14
G6PC3	4.9492e-18	0.801801	9.00062e-14
BORA	4.95052e-18	1.46146	9.00302e-14
MYCBP	5.06805e-18	0.653513	9.21676e-14
TTI1	5.07174e-18	0.886688	9.22347e-14
NIFK-AS1	5.17076e-18	0.29246	9.40355e-14
SFPQ	5.33927e-18	0.582159	9.71e-14
GALK1	5.44735e-18	0.734675	9.90655e-14
PLA2G16	5.48027e-18	0.701551	9.96642e-14
GJA9-MYCBP	5.5725e-18	0.653569	1.01341e-13
TRNAU1AP	5.57845e-18	0.835469	1.0145e-13
ST20-MTHFS	5.67887e-18	0.434452	1.03276e-13
FKBP2	5.88518e-18	0.108685	1.07028e-13
TSPAN4	5.9909e-18	1.91559	1.0895e-13
SCD	6.02408e-18	1.78031	1.09554e-13
TADA3	6.05956e-18	0.519487	1.10199e-13
TUBGCP3	6.21863e-18	0.948424	1.13092e-13
PSMA7	6.33268e-18	0.707267	1.15166e-13
PRPF31	6.50356e-18	0.481992	1.18274e-13
HAS3	6.50914e-18	0.839259	1.18375e-13
ARMC1	6.51434e-18	0.361044	1.1847e-13
COX6A1	6.77354e-18	0.631896	1.23184e-13
GALM	6.93671e-18	0.59193	1.26151e-13
HTATSF1	7.08628e-18	0.680428	1.28871e-13
COPE	7.17853e-18	0.613542	1.30549e-13
SLC5A3	7.29704e-18	0.413307	1.32704e-13
EHD4	7.53991e-18	0.549345	1.37121e-13
TIMM8B	7.58255e-18	-0.156868	1.37896e-13
RABL6	7.60139e-18	0.494982	1.38239e-13
E2F4	7.73906e-18	0.285143	1.40743e-13
RCC1	7.80387e-18	1.04492	1.41921e-13
SQOR	8.354e-18	0.572131	1.51926e-13
NELFCD	8.39271e-18	0.473397	1.5263e-13
MPV17	8.44242e-18	0.371491	1.53534e-13
HIST1H2BJ	8.77742e-18	2.97408	1.59626e-13
TM9SF1	9.08319e-18	0.531502	1.65187e-13
ETF1	9.08971e-18	0.499201	1.65305e-13
VDAC3	9.59657e-18	0.646187	1.74523e-13
DYNC1LI1	9.61261e-18	0.124153	1.74815e-13
ZDHHC16	9.7005e-18	0.919197	1.76413e-13
IFT22	9.70517e-18	1.12531	1.76498e-13
YARS	9.76527e-18	0.436157	1.77591e-13
MRPL53	9.82026e-18	0.488884	1.78591e-13
TRAPPC2L	9.84747e-18	0.228942	1.79086e-13
RNF187	9.92078e-18	0.448285	1.80419e-13
MRPL4	1.0226e-17	0.200458	1.85971e-13
MRPL35	1.033e-17	0.292927	1.87861e-13
TXNRD2	1.06022e-17	0.257992	1.92812e-13
SLF2	1.07141e-17	0.351237	1.94846e-13
ALG8	1.08022e-17	0.465308	1.96449e-13
ZCCHC9	1.08335e-17	0.575843	1.97018e-13
TARS2	1.0991e-17	0.267184	1.99883e-13
C7orf55-LUC7L2	1.1092e-17	0.326352	2.01719e-13
SLC25A40	1.1417e-17	0.738109	2.07629e-13
NDUFB1	1.15143e-17	0.658609	2.09399e-13
TMEM189	1.17443e-17	0.201533	2.13581e-13
SUGT1	1.23204e-17	0.481838	2.24059e-13
BZW1	1.26048e-17	0.553004	2.29231e-13
MRPS14	1.27504e-17	0.1177	2.31878e-13
CEP78	1.29092e-17	0.390415	2.34766e-13
MRPL3	1.30039e-17	0.504866	2.3649e-13
CD59	1.32963e-17	0.949879	2.41806e-13
HIST1H4E	1.34725e-17	0.833164	2.4501e-13
GEMIN4	1.36227e-17	1.13508	2.47742e-13
MFSD11	1.38927e-17	0.565027	2.52652e-13
KATNBL1P6	1.43177e-17	0.474107	2.60382e-13
PDIA4	1.44044e-17	0.376096	2.61958e-13
ROMO1	1.48462e-17	0.428536	2.69993e-13
ATP2A1	1.49101e-17	1.53827	2.71156e-13
ETV7	1.50146e-17	1.19248	2.73055e-13
CMC4	1.52545e-17	1.0269	2.77418e-13
XPO1	1.54219e-17	0.128936	2.80463e-13
HSPBP1	1.56323e-17	0.635634	2.84289e-13
HIST1H2BD	1.57868e-17	1.59036	2.87098e-13
TUBGCP2	1.58146e-17	0.383723	2.87604e-13
LOC341056	1.58674e-17	2.1404	2.88565e-13
ACOT9	1.5966e-17	0.337278	2.90357e-13
SMIM19	1.5991e-17	0.233621	2.90813e-13
POLR2E	1.61081e-17	0.637672	2.92942e-13
VARS2	1.65021e-17	0.398256	3.00107e-13
LY6G5B	1.66096e-17	0.525241	3.02063e-13
PIGS	1.68555e-17	0.359662	3.06535e-13
APOM	1.6898e-17	1.17991	3.07307e-13
ATL3	1.76099e-17	1.22068	3.20253e-13
PGM2	1.76178e-17	0.550799	3.20398e-13
INO80E	1.77029e-17	0.101218	3.21944e-13
AQP6	1.78765e-17	6.03581	3.25101e-13
CSNK2B	1.78921e-17	0.517222	3.25386e-13
TSEN15	1.79939e-17	0.236258	3.27238e-13
PTP4A1	1.80847e-17	0.411841	3.28888e-13
SRSF3	1.81106e-17	0.654225	3.2936e-13
GPR180	1.82752e-17	0.993353	3.32353e-13
TMEM258	1.86264e-17	0.412447	3.38739e-13
ACADM	1.89298e-17	0.724567	3.44257e-13
UBE2K	1.89765e-17	0.338547	3.45107e-13
ATAD3B	1.92368e-17	0.154166	3.4984e-13
NRAS	1.92379e-17	1.0871	3.4986e-13
SLC16A3	1.96591e-17	0.445166	3.5752e-13
BST2	1.98082e-17	0.620334	3.60232e-13
MTF2	1.99232e-17	0.343447	3.62324e-13
VARS	2.00482e-17	1.02786	3.64597e-13
PCBD2	2.04168e-17	0.184293	3.71299e-13
SEH1L	2.06102e-17	0.637846	3.74817e-13
PSMD11	2.0727e-17	0.487671	3.76942e-13
TVP23A	2.092e-17	0.926429	3.80451e-13
KLHDC3	2.11216e-17	0.448789	3.84118e-13
TAX1BP3	2.13453e-17	0.649394	3.88187e-13
RPS6KB2	2.25709e-17	0.592113	4.10474e-13
PCBD1	2.31352e-17	0.394766	4.20736e-13
ACD	2.35931e-17	0.274625	4.29065e-13
CCT7	2.40384e-17	0.619654	4.37163e-13
IRF8	2.40416e-17	2.93279	4.37221e-13
S100PBP	2.4101e-17	0.253761	4.38301e-13
TSPAN33	2.50719e-17	1.83201	4.55958e-13
IL21R-AS1	2.51596e-17	0.822144	4.57552e-13
MICU1	2.56772e-17	0.424485	4.66966e-13
MIR611	2.58375e-17	0.620467	4.69881e-13
PAPSS1	2.62041e-17	0.520616	4.76547e-13
XRCC5	2.65121e-17	0.653533	4.82149e-13
BAG6	2.69361e-17	0.662151	4.89861e-13
NDFIP2	2.75002e-17	0.921861	5.00119e-13
SF3B5	2.75719e-17	0.433268	5.01422e-13
ALAS1	2.82816e-17	0.863891	5.14329e-13
DNAJC14	2.88903e-17	0.321084	5.254e-13
GMCL1	2.89166e-17	0.556803	5.25878e-13
ATXN10	3.14949e-17	0.380993	5.72767e-13
EWSR1	3.16437e-17	0.656659	5.75472e-13
PFKL	3.16601e-17	0.467925	5.75771e-13
YY1	3.18808e-17	0.206489	5.79785e-13
SLC38A2	3.21482e-17	0.267815	5.84647e-13
BLMH	3.3421e-17	0.767983	6.07795e-13
TTLL12	3.34255e-17	1.05637	6.07877e-13
ODF2	3.36339e-17	0.867399	6.11666e-13
CCDC14	3.36511e-17	0.458654	6.1198e-13
CERS2	3.39633e-17	0.314765	6.17656e-13
EIF3I	3.4556e-17	0.67908	6.28436e-13
GSTP1	3.51271e-17	0.744026	6.38822e-13
DERL2	3.51828e-17	0.287776	6.39834e-13
JAKMIP1	3.56117e-17	0.849924	6.47634e-13
SPATA5	3.56427e-17	0.587884	6.48199e-13
C1orf106	3.58668e-17	2.83777	6.52273e-13
KIR2DL4	3.70947e-17	2.63347	6.74605e-13
TMEM126A	3.80785e-17	0.388406	6.92495e-13
PNKD	3.8616e-17	0.330592	7.02271e-13
UMPS	3.89497e-17	0.953862	7.08339e-13
MESD	4.07059e-17	0.15198	7.40278e-13
RANGRF	4.1034e-17	0.244969	7.46245e-13
PSIP1	4.16745e-17	0.29145	7.57893e-13
CPNE2	4.19121e-17	0.675528	7.62213e-13
ACTN4	4.20401e-17	0.452276	7.64542e-13
PYROXD1	4.26479e-17	0.384753	7.75595e-13
ENSA	4.30412e-17	0.457735	7.82746e-13
NDUFA11	4.30909e-17	0.434601	7.83651e-13
HSPH1	4.31472e-17	0.541147	7.84675e-13
ERAL1	4.31939e-17	0.601076	7.85525e-13
USP18	4.39274e-17	0.86202	7.98864e-13
GART	4.44997e-17	0.541099	8.09272e-13
TOP3A	4.46089e-17	1.03299	8.11257e-13
VCP	4.4811e-17	0.526639	8.14934e-13
HLA-DQA1	4.49894e-17	1.06882	8.18178e-13
NTHL1	4.53058e-17	0.723383	8.2393e-13
RGS13	4.57802e-17	3.48765	8.32558e-13
C10orf111	4.67412e-17	0.270585	8.50035e-13
ZNF8	4.70152e-17	0.345632	8.55018e-13
AP1M1	4.85169e-17	0.345791	8.82329e-13
EIF2B2	4.91249e-17	0.749407	8.93386e-13
MRPL11	4.9391e-17	0.518667	8.98225e-13
TMED1	5.01938e-17	1.12229	9.12824e-13
SLC19A1	5.04469e-17	1.47318	9.17428e-13
UBXN2A	5.16964e-17	0.428779	9.4015e-13
EPSTI1	5.18687e-17	0.45706	9.43285e-13
NUP205	5.25099e-17	0.430859	9.54945e-13
DUSP10	5.25806e-17	0.269969	9.56231e-13
ACSL4	5.39923e-17	0.61585	9.81904e-13
KATNAL1	5.54169e-17	0.75468	1.00781e-12
PSMA6	5.62986e-17	0.655505	1.02385e-12
SLC35B1	5.7697e-17	0.612474	1.04928e-12
SRSF9	5.97526e-17	0.345779	1.08666e-12
TSN	6.00016e-17	0.353554	1.09119e-12
ATP5D	6.00326e-17	0.394205	1.09175e-12
ERI3	6.06479e-17	0.702771	1.10294e-12
ATP2A2	6.48369e-17	0.165463	1.17912e-12
MMADHC	6.57921e-17	0.431079	1.1965e-12
SLC25A35	6.6571e-17	0.26702	1.21066e-12
CRYGS	6.77849e-17	0.274802	1.23274e-12
BSCL2	6.91015e-17	0.282948	1.25668e-12
KEAP1	7.03428e-17	0.491774	1.27925e-12
CEP192	7.12119e-17	0.527996	1.29506e-12
LYRM4	7.40086e-17	0.575576	1.34592e-12
ACOT8	7.66782e-17	0.513221	1.39447e-12
GM2A	7.69515e-17	0.882046	1.39944e-12
SFXN5	7.69955e-17	1.02259	1.40024e-12
AP1S1	7.93746e-17	0.507757	1.44351e-12
DDX41	7.97313e-17	0.492719	1.44999e-12
PCCB	8.14295e-17	0.574393	1.48088e-12
CSNK2A1	8.4133e-17	0.227751	1.53004e-12
ZNF410	8.42622e-17	0.408378	1.53239e-12
SARAF	8.64079e-17	-0.930635	1.57141e-12
PLAC8	9.20089e-17	-3.09635	1.67327e-12
SSFA2	9.33074e-17	0.576552	1.69689e-12
HSPB1	9.5838e-17	0.784658	1.74291e-12
MBD2	9.72474e-17	0.792881	1.76854e-12
ANXA2P2	9.91147e-17	0.809721	1.8025e-12
HIST3H2BB	9.93454e-17	1.4174	1.80669e-12
ARPC1B	1.02268e-16	0.571363	1.85985e-12
MESP1	1.02499e-16	4.67115	1.86405e-12
POLE3	1.04688e-16	0.510207	1.90385e-12
CEBPG	1.05479e-16	0.566807	1.91824e-12
SEC61G	1.09638e-16	0.516084	1.99388e-12
STX11	1.09711e-16	0.746278	1.99521e-12
NCF4	1.10007e-16	0.575555	2.00059e-12
PMM1	1.14985e-16	0.575771	2.09112e-12
PRKDC	1.15677e-16	0.390109	2.1037e-12
ELP5	1.16175e-16	0.440392	2.11277e-12
REEP3	1.18657e-16	0.275659	2.15791e-12
PCNT	1.22685e-16	0.4596	2.23116e-12
MED14	1.23302e-16	0.339469	2.24236e-12
KDELR1	1.23532e-16	0.187065	2.24656e-12
ST7	1.2921e-16	1.1883	2.3498e-12
CD63	1.30998e-16	0.858835	2.38232e-12
NAP1L1	1.31038e-16	0.557336	2.38307e-12
CNIH1	1.34426e-16	0.541695	2.44467e-12
ACY1	1.34464e-16	1.05189	2.44536e-12
PSMB9	1.352e-16	0.602877	2.45874e-12
ASB6	1.43047e-16	0.12096	2.60146e-12
NFATC2IP	1.44136e-16	0.153769	2.62125e-12
SLC7A5	1.44674e-16	0.505381	2.63104e-12
ABCG2	1.45995e-16	3.38224	2.65507e-12
MIR3064	1.4675e-16	-1.40721	2.66879e-12
IKBIP	1.59855e-16	0.757509	2.90712e-12
NDUFS1	1.62178e-16	0.532123	2.94937e-12
VMA21	1.64011e-16	-0.557459	2.98271e-12
DFFA	1.6466e-16	0.561413	2.9945e-12
IRF5	1.67049e-16	0.965366	3.03795e-12
FDXR	1.6797e-16	0.763633	3.0547e-12
DECR1	1.74336e-16	0.412027	3.17047e-12
TPM3	1.75725e-16	0.508	3.19573e-12
URGCP-MRPS24	1.76427e-16	0.531175	3.20851e-12
PCMT1	1.78547e-16	0.587987	3.24706e-12
ZC3HAV1L	1.79509e-16	2.07181	3.26454e-12
TRAF7	1.82083e-16	0.484761	3.31136e-12
COQ3	1.87122e-16	1.20343	3.40299e-12
BCCIP	1.87348e-16	0.280836	3.40711e-12
SPAG7	1.92189e-16	0.237381	3.49515e-12
ENDOG	1.93091e-16	0.206419	3.51156e-12
GATC	1.93828e-16	0.178939	3.52495e-12
SMARCAD1	1.9456e-16	0.576789	3.53828e-12
SH3GLB1	1.97337e-16	0.404806	3.58878e-12
FAM110A	2.04138e-16	0.606881	3.71245e-12
PRRG4	2.05219e-16	3.78849	3.73211e-12
COA7	2.06016e-16	1.81974	3.7466e-12
CCDC138	2.14241e-16	1.56991	3.89619e-12
ZCCHC8	2.1682e-16	0.491042	3.94309e-12
LSM 6.00	2.18688e-16	0.132635	3.97707e-12
LIN52	2.20005e-16	0.590401	4.00101e-12
SURF4	2.28251e-16	0.468412	4.15097e-12
RPL19	2.3298e-16	-0.901007	4.23698e-12
ITPKA	2.34431e-16	4.12241	4.26335e-12
TBCA	2.37141e-16	0.407585	4.31264e-12
LIMK1	2.40727e-16	1.1569	4.37787e-12
CD320	2.50696e-16	0.506774	4.55916e-12
SREK1	2.56612e-16	0.170795	4.66674e-12
MTCP1	2.61903e-16	1.12964	4.76296e-12
DENND1B	2.63925e-16	0.557755	4.79974e-12
LAG3	2.63965e-16	0.721437	4.80046e-12
DOC2A	2.66357e-16	0.456351	4.84397e-12
NT5C2	2.72729e-16	0.594932	4.95984e-12
NDUFS3	2.74837e-16	0.464237	4.99819e-12
NDUFB7	2.76526e-16	0.333642	5.0289e-12
SLC25A39	2.80804e-16	0.690622	5.1067e-12
RIPOR2	2.85428e-16	-2.14767	5.19079e-12
GPD2	2.8624e-16	0.964191	5.20557e-12
PELO	2.88754e-16	0.286277	5.25127e-12
CLTB	2.97339e-16	0.429591	5.40741e-12
HSPE1-MOB4	3.02105e-16	0.22165	5.49408e-12
PIDD1	3.09089e-16	1.39721	5.6211e-12
RER1	3.1e-16	0.366331	5.63765e-12
E2F6	3.13343e-16	1.04106	5.69846e-12
ATP5B	3.24013e-16	0.60148	5.89249e-12
CD72	3.26146e-16	0.953148	5.93129e-12
WDR92	3.30574e-16	0.48171	6.01181e-12
HNRNPU	3.33346e-16	0.600735	6.06223e-12
MINOS1-NBL1	3.3435e-16	0.54916	6.08049e-12
TRMT6	3.35253e-16	0.232783	6.0969e-12
SNX9	3.43602e-16	0.525863	6.24875e-12
SPTSSA	3.55349e-16	1.60116	6.46238e-12
PFDN4	3.62997e-16	0.21695	6.60146e-12
CEP76	3.70092e-16	1.28725	6.73049e-12
GMDS	3.73297e-16	0.289263	6.78878e-12
TSTA3	3.74034e-16	0.394914	6.80219e-12
ETHE1	4.04493e-16	0.354326	7.3561e-12
NXT1	4.08302e-16	0.634586	7.42538e-12
CCDC47	4.15057e-16	0.718913	7.54823e-12
COA4	4.23575e-16	0.587241	7.70314e-12
RNPS1	4.36552e-16	0.596189	7.93914e-12
HRAS	4.40593e-16	1.45456	8.01263e-12
AGPS	4.425e-16	0.756381	8.0473e-12
SRM	4.42761e-16	0.685234	8.05205e-12
RNF123	4.43237e-16	-0.613066	8.06071e-12
DGCR8	4.4381e-16	0.371324	8.07114e-12
FAM192A	4.50208e-16	0.331318	8.18748e-12
EIF1	4.52237e-16	-0.855226	8.22438e-12
NDUFC1	4.54896e-16	0.34945	8.27274e-12
ARMC7	4.63535e-16	0.446054	8.42985e-12
SNX21	4.64673e-16	0.315222	8.45055e-12
CD3EAP	4.69782e-16	0.183526	8.54346e-12
MICAL2	4.76241e-16	0.337121	8.66092e-12
RNASEK-C17orf49	4.88751e-16	0.621162	8.88843e-12
ISOC2	4.95528e-16	0.37106	9.01168e-12
MED8	5.09754e-16	0.3597	9.27038e-12
AHCY	5.12965e-16	1.16733	9.32878e-12
IFT27	5.18831e-16	0.394326	9.43545e-12
GNL2	5.2713e-16	0.523885	9.58638e-12
APOBEC3H	5.43835e-16	0.514434	9.89018e-12
MYO19	5.47866e-16	0.303852	9.96349e-12
MDM1	5.62125e-16	0.608835	1.02228e-11
PGAP2	5.62421e-16	1.13961	1.02282e-11
CHCHD4	5.7346e-16	0.72507	1.04289e-11
POLE4	5.90762e-16	0.442268	1.07436e-11
SLC35F2	5.941e-16	0.644916	1.08043e-11
USB1	6.14076e-16	0.234237	1.11676e-11
SEC11C	6.20679e-16	0.543019	1.12877e-11
GADD45GIP1	6.22986e-16	0.395866	1.13296e-11
GIMAP5	6.23662e-16	-1.96026	1.13419e-11
SPCS2	6.36125e-16	0.168938	1.15686e-11
TBCE	6.37097e-16	0.613413	1.15863e-11
PNRC2	6.4723e-16	0.596239	1.17705e-11
PPP1R14B	6.48049e-16	0.730195	1.17854e-11
SUMO1P3	6.59951e-16	0.24136	1.20019e-11
HAUS6	6.63852e-16	0.470267	1.20728e-11
IL1R2	6.70707e-16	0.97593	1.21975e-11
TOGARAM2	6.83245e-16	1.2499	1.24255e-11
UBE2M	6.86994e-16	0.830583	1.24937e-11
RPS12	6.89025e-16	-1.47005	1.25306e-11
TADA2A	6.95942e-16	0.742943	1.26564e-11
KLF10	7.0201e-16	0.519838	1.27668e-11
FDX1	7.05352e-16	0.284414	1.28275e-11
STMP1	7.15516e-16	0.133229	1.30124e-11
ELAC2	7.26357e-16	0.300822	1.32095e-11
TMPRSS3	7.46383e-16	1.26076	1.35737e-11
AMZ1	7.53712e-16	2.27076	1.3707e-11
UQCC3	7.55643e-16	0.171976	1.37421e-11
USP5	7.58482e-16	0.398345	1.37937e-11
CALM2	7.59784e-16	0.668524	1.38174e-11
MPHOSPH9	7.8458e-16	0.518926	1.42684e-11
SF3A3	7.88291e-16	0.442134	1.43359e-11
CYB561A3	7.95419e-16	0.780504	1.44655e-11
ABCB10	7.97974e-16	0.816787	1.4512e-11
XRCC6	8.06259e-16	0.618336	1.46626e-11
ANKLE2	8.10001e-16	0.21365	1.47307e-11
VDAC2	8.11694e-16	0.253642	1.47615e-11
CNOT6	8.12174e-16	0.298481	1.47702e-11
EIF1AY	8.16335e-16	0.729823	1.48459e-11
PRIMPOL	8.25914e-16	0.127471	1.50201e-11
IFI35	8.44689e-16	0.437242	1.53615e-11
PUF60	8.58029e-16	0.492378	1.56041e-11
PRKRA	8.70393e-16	0.232498	1.5829e-11
PDAP1	8.81307e-16	0.445693	1.60274e-11
MYDGF	8.91201e-16	0.469386	1.62074e-11
BOLA1	9.11763e-16	0.567613	1.65813e-11
DHRS7B	9.14487e-16	1.2485	1.66309e-11
GOT2	9.42503e-16	0.464204	1.71404e-11
CD86	9.49893e-16	1.96289	1.72748e-11
PRDX1	9.50277e-16	0.710165	1.72817e-11
AKT1	9.5748e-16	0.568645	1.74127e-11
HDAC3	9.63717e-16	0.417761	1.75262e-11
MFSD14B	9.70694e-16	0.606733	1.7653e-11
RNF219-AS1	9.97007e-16	1.03492	1.81316e-11
SELENOK	1.00731e-15	0.266077	1.8319e-11
GLMN	1.00835e-15	0.539527	1.83379e-11
EIF4G1	1.0405e-15	0.392032	1.89226e-11
MFSD6	1.05082e-15	0.139011	1.91102e-11
IPO5	1.05682e-15	0.247979	1.92194e-11
UQCRFS1	1.05873e-15	0.502889	1.9254e-11
HMGN3	1.0594e-15	0.222748	1.92663e-11
AZIN1	1.06838e-15	0.300714	1.94296e-11
PIGU	1.0814e-15	0.645089	1.96664e-11
R3HDM1	1.08474e-15	0.360199	1.97271e-11
CCDC28B	1.15655e-15	1.05357	2.1033e-11
TMEM19	1.20121e-15	0.721326	2.18451e-11
BOP 1.00	1.203e-15	0.701817	2.18778e-11
IDH3A	1.20643e-15	0.46727	2.19401e-11
CNPPD1	1.22044e-15	0.268564	2.2195e-11
EIF5A	1.22507e-15	0.563851	2.22791e-11
KPNA3	1.24918e-15	0.24201	2.27176e-11
LRRC58	1.24995e-15	0.243784	2.27316e-11
EYA3	1.25747e-15	0.336421	2.28684e-11
MX1	1.26145e-15	0.701974	2.29407e-11
OIP5-AS1	1.28412e-15	0.372386	2.3353e-11
RGS1	1.34016e-15	0.298314	2.43721e-11
C1orf122	1.34136e-15	0.671761	2.4394e-11
NEDD1	1.35114e-15	0.596735	2.45718e-11
EXOC3L1	1.36435e-15	1.49584	2.48121e-11
LOXL3	1.36542e-15	0.864355	2.48315e-11
GFPT1	1.36688e-15	0.349277	2.48582e-11
TRIM59	1.37325e-15	0.392817	2.49739e-11
PLP2	1.42181e-15	0.563015	2.5857e-11
DESI2	1.42506e-15	0.554332	2.59161e-11
TIFA	1.42854e-15	0.55083	2.59793e-11
SNORA33	1.44768e-15	-1.44003	2.63274e-11
RALBP1	1.45147e-15	0.351676	2.63965e-11
NFKBIE	1.45406e-15	1.02754	2.64435e-11
GGA2	1.47079e-15	0.31925	2.67477e-11
CLIC1	1.48766e-15	0.56229	2.70547e-11
IL21R	1.49896e-15	0.637013	2.72601e-11
ARPC1A	1.50779e-15	0.48019	2.74207e-11
EXOC5	1.53084e-15	0.310177	2.78399e-11
ACSL1	1.54015e-15	1.1196	2.80092e-11
ERCC1	1.59178e-15	0.540933	2.89482e-11
FKBP4	1.59471e-15	1.00327	2.90015e-11
C7orf50	1.60056e-15	0.388851	2.91078e-11
RTCB	1.61292e-15	0.452432	2.93326e-11
AHR	1.64437e-15	0.894481	2.99046e-11
CTCFL	1.64874e-15	1.74907	2.99841e-11
PSMA1	1.65561e-15	0.571235	3.01089e-11
HLA-DQA2	1.66455e-15	0.69586	3.02716e-11
TRUB2	1.68027e-15	0.233828	3.05574e-11
ZW10	1.71368e-15	0.948049	3.1165e-11
AK3	1.71603e-15	0.320465	3.12078e-11
LIMS1	1.76199e-15	0.425102	3.20435e-11
TMEM209	1.77067e-15	0.331162	3.22015e-11
PKD2	1.80352e-15	0.843975	3.27989e-11
NTMT1	1.83569e-15	0.435224	3.33839e-11
MCFD2	1.83783e-15	0.338727	3.34228e-11
ANXA2	1.88252e-15	0.804885	3.42355e-11
SFT2D1	1.93337e-15	0.453395	3.51603e-11
ERO1A	1.94201e-15	0.933617	3.53174e-11
[truncated: 11,923 more rows]

## Sheet: Figure5D
Figure 5D-support values-Cluster3 markers
	p_val	avg_log2FC	p_val_adj
CCR8	0	4.89829	0
FOXP3	0	3.93624	0
TNFRSF18	0	3.93068	0
IL1R2	0	6.85981	0
IL2RA	0	3.725	0
CTLA4	0	2.45363	0
TNFRSF9	0	3.62297	0
IKZF2	0	2.63839	0
TNFRSF4	0	4.41719	0
F5	0	2.82605	0
LAYN	0	3.93263	0
SDC4	0	3.83471	0
IL1R1	0	5.03556	0
FANK1	0	3.40577	0
CD177	0	7.51968	0
EBI3	0	4.50279	0
VDR	1.79289174308196e-301	3.48941	3.26055292396886e-297
LAPTM4B	1.23444822091103e-279	3.90244	2.2449675345488e-275
RTKN2	9.84241475678358e-275	2.40913	1.78994154766866e-270
TBC1D4	4.46835713298003e-271	2.32548	8.12615428203748e-267
GNG8	7.72208140198769e-267	5.23894	1.40433772376548e-262
TIGIT	9.77406553487311e-263	2.12815	1.77751155817202e-258
ICOS	1.07931414871809e-237	2.80747	1.96284071085872e-233
ZBTB32	2.95717327047195e-237	4.14311	5.37791530968028e-233
NAMPT	5.29278576478431e-237	2.32952	9.62546019183675e-233
CCL22	8.36609310291737e-236	6.67382	1.52145769169655e-231
IKZF4	6.59238674965286e-235	3.34414	1.19889145429187e-230
TNFRSF8	7.88481267352532e-234	5.01676	1.43393203280731e-229
DUSP4	2.35375516232079e-233	2.39983	4.28053913819659e-229
SPATS2L	2.28092425031879e-231	2.1902	4.14808884162974e-227
DNPH1	5.52970332436868e-229	1.99569	1.00563184656969e-224
BATF	2.18779369669552e-227	2.16324	3.97872161681048e-223
ENTPD1	6.81215638492208e-227	2.69185	1.23885876016193e-222
SAT1	8.9438127660041e-226	2.12194	1.62652178962551e-221
GK	1.44666635159845e-223	2.61655	2.63090742701693e-219
ETV7	2.00504862753893e-223	2.77596	3.6463814340423e-219
OAS1	7.81577470918272e-221	2.5511	1.42137678861197e-216
TBC1D8	3.74513340345437e-218	3.69817	6.81089960752212e-214
PDGFA	3.47447508883346e-217	4.69081	6.31868039655253e-213
IL12RB2	3.68602129828533e-214	2.52561	6.7033983330617e-210
TXNIP	9.40399288455386e-211	-1.60674	1.71021014598497e-206
CEACAM1	9.69943160390033e-207	2.88875	1.76393863148531e-202
SOX4	1.30888718830928e-201	3.51985	2.38034224065927e-197
STAM	6.11881374748984e-201	1.92174	1.1127674681185e-196
CLEC7A	1.38724284296559e-200	4.49588	2.52283983421723e-196
MX1	2.03214645835988e-195	2.53091	3.69566154917328e-191
LMCD1	1.02867038259692e-194	2.87931	1.87073995779077e-190
PMAIP1	1.75111294900416e-190	2.41689	3.18457400905896e-186
CD80	5.95469702945694e-187	3.90815	1.08292120177704e-182
EPSTI1	2.26014012274926e-186	1.76251	4.1102908272318e-182
CARD16	2.56911773407117e-186	1.72839	4.67219751118184e-182
ICA1	6.31090241306807e-185	2.39129	1.14770071284056e-180
TYMP	5.61683834264306e-184	2.47026	1.02147822099307e-179
CD79B	7.12769619654179e-183	2.06585	1.29624283030309e-178
PIM2	9.30794622962968e-183	1.84549	1.69274310132045e-178
ANXA1	1.10405534786188e-182	-2.39913	2.00783505562161e-178
CREM	4.01278838681951e-182	1.8202	7.29765696026997e-178
LTA	5.53856517962998e-182	2.55004	1.00724346356751e-177
CTTNBP2NL	7.30257676744383e-182	3.44251	1.32804661092733e-177
PTGIR	8.89324777986486e-180	3.71532	1.61732604124622e-175
IL32	2.40036965483079e-179	1.09999	4.36531225427527e-175
LAIR2	1.59726101756601e-177	2.45653	2.90477888654554e-173
CHRNA6	6.34931263797168e-176	4.84849	1.15468599634153e-171
SUOX	1.17839294147655e-175	2.86263	2.14302540336926e-171
MIR4435-2HG	9.03733309693928e-173	1.89118	1.64352939700938e-168
ENTPD1-AS1	1.53135068919753e-172	2.15085	2.78491436337463e-168
IFI6	3.29650636151503e-172	2.20315	5.99502646905124e-168
GIMAP7	5.07917619466377e-172	-1.68803	9.23698982761554e-168
CAVIN3	1.46628318833901e-171	4.8245	2.66658260631332e-167
ISG15	9.21247634010336e-171	2.55904	1.6753809472112e-166
SLC16A1	5.58573002109337e-168	2.04996	1.01582086163604e-163
NCF4	1.52742991017676e-167	1.68264	2.77778403464745e-163
COL9A2	1.19030634493107e-164	3.61062	2.16469111889164e-160
GADD45A	1.55398457559024e-164	2.62084	2.82607634916841e-160
TMPRSS6	1.22904060961942e-163	4.82697	2.23513325265387e-159
FLVCR2	1.03280553992353e-161	2.99342	1.87826015490494e-157
IL2RB	8.46037204784377e-161	1.54245	1.53860326062087e-156
CSF1	3.899742850588e-160	2.56412	7.09207234807934e-156
ASB2	7.40639874847463e-160	2.475	1.3469276763976e-155
TNFRSF13B	6.54178741445394e-158	5.12264	1.18968945919259e-153
CD83	7.5758224435901e-158	3.38189	1.3777390695913e-153
CSF2RB	2.0367124709129e-156	3.50845	3.70396529960221e-152
GAPDH	1.85801653135687e-155	1.09013	3.3789888639256e-151
TNFRSF1B	4.64631843517879e-155	1.9908	8.44979470621615e-151
GIMAP1-GIMAP5	1.18215302898745e-154	-1.66774	2.14986349851657e-150
GCNT1	7.56780802334349e-154	2.25736	1.37628156712525e-149
HSPA1L	2.33329614382518e-153	1.51133	4.24333236716047e-149
MAGEH1	6.2003821716637e-153	2.36337	1.12760150173876e-148
SLC35F2	3.28899431351902e-152	1.90967	5.98136505856569e-148
MZB1	4.05469661447052e-150	2.85485	7.37387126307608e-146
OAS3	9.02557125153847e-150	2.1051	1.64139038780479e-145
WHRN	8.83493808360883e-149	2.41182	1.6067218398851e-144
HSPA1A	3.85344653710867e-148	1.81453	7.00787787238584e-144
LAMP3	4.12096409767157e-148	3.65935	7.49438530802551e-144
PHTF2	4.20264684169241e-148	1.57939	7.64293354630181e-144
MYO5C	9.39031024082823e-147	2.99546	1.70772182039702e-142
HLA-A	2.03324706302135e-146	0.597009	3.69766310881063e-142
GBP2	1.81433776647934e-145	1.51475	3.29955466211933e-141
PKM	3.41652652361849e-145	1.58927	6.21329513585259e-141
RPS3	5.18095827101495e-142	-0.977666	9.42209071166779e-138
CTSC	1.70168269194411e-140	1.60614	3.09468014356957e-136
ACP5	1.93204000377975e-140	2.0825	3.51360795087385e-136
RGS1	5.80623506309307e-139	1.11499	1.05592190857411e-134
IFIT1	6.73920550838021e-139	3.33229	1.22559191375402e-134
CD27-AS1	1.26967865192932e-137	1.28845	2.30903759639867e-133
TC2N	1.48897028448675e-137	-2.31624	2.70784135936761e-133
SLCO4A1	3.54448246598205e-137	3.57641	6.44599581263496e-133
CD27	4.12430032589811e-137	1.27381	7.5004525726783e-133
HAPLN3	4.78306696496319e-136	1.62825	8.69848558248206e-132
ZC2HC1A	5.67956493288545e-136	2.35738	1.03288567869455e-131
ADPRH	1.58236676771048e-134	2.67702	2.87769220375827e-130
NDFIP2	3.99907267769083e-134	1.59064	7.27271357164854e-130
TRAF1	1.17487568277701e-133	1.9845	2.13662891669827e-129
CDKN1A	2.3323826358024e-133	2.65908	4.24167106147025e-129
PHLDA1	8.73834726901502e-133	1.76907	1.58915583434307e-128
GIMAP5	1.13619197926844e-132	-1.65512	2.06627873349759e-128
IL21R	1.34600408286296e-132	1.94689	2.44784302509457e-128
IRF5	4.60985145374886e-132	1.98139	8.38347585378767e-128
CORO1B	1.36883195350469e-131	1.79984	2.48935779064364e-127
RHOC	7.87069039269938e-131	1.57394	1.43136375481631e-126
ZFP36L2	4.63866866636571e-130	-1.51449	8.43588283665268e-126
CRADD	9.24388682254983e-130	1.93565	1.68109325754891e-125
PTTG1	1.41943181264507e-129	1.58744	2.58137869447632e-125
IL21R-AS1	4.62646500690339e-129	1.9346	8.4136892615545e-125
SCO2	3.23860841178558e-128	1.5697	5.88973325767326e-124
HACD1	5.0555902160302e-127	2.5243	9.19409636687252e-123
MAST4	1.30555767786707e-126	1.48148	2.37428719296906e-122
MAP1LC3A	9.85953219957164e-126	2.73355	1.7930545258141e-121
USP18	9.93253602098522e-126	2.43085	1.80633100077637e-121
C16orf54	5.99762665250626e-124	-2.10407	1.09072838302479e-119
C15orf53	1.03835092795551e-123	1.70448	1.8883449975799e-119
ADAM12	2.22781449530977e-123	2.39329	4.05150344117035e-119
PELI1	3.57933379070801e-123	1.86359	6.50937643178159e-119
CARD17	1.347749754543e-122	1.9722	2.4510177036119e-118
TOX2	1.40198729765101e-121	1.68251	2.54965409950813e-117
HSPA1B	7.70495283412578e-121	1.54151	1.40122272241411e-116
HERC5	4.58214173450504e-120	2.05128	8.33308295837087e-116
MIR4632	6.40429483279722e-120	2.06991	1.1646850582925e-115
CCDC141	1.42345335064539e-119	1.47281	2.5886922634837e-115
ZC3H12D	2.06919173444444e-119	1.6893	3.76303208826066e-115
S1PR1	7.4387309357426e-119	-2.53077	1.35280760797415e-114
STAC	3.03414271163446e-118	3.63901	5.51789193537843e-114
IL18R1	5.84347413722788e-118	1.55325	1.06269420659626e-113
ADAT2	1.26083010022618e-117	1.843	2.29294562027133e-113
SERPINE2	5.4167279434148e-116	3.61435	9.85086143789416e-112
TFRC	1.20647913452231e-115	1.64903	2.19410295404227e-111
RPL3	1.41689963520879e-115	-0.966026	2.5767736765907e-111
IFIT3	2.11700585743964e-115	3.4275	3.84998685233973e-111
MARCH3	3.15873013455694e-115	2.65559	5.74446662270525e-111
SIRPG	1.57307025732358e-114	1.21074	2.86078556996865e-110
REREP3	3.26384394438115e-114	1.63413	5.93562659725156e-110
LRRC32	5.39129345861899e-114	3.82381	9.80460628384449e-110
KCNN4	8.69949940616591e-114	2.06314	1.58209096200533e-109
ENO1	1.33676305362293e-113	1.0595	2.43103728931866e-109
CCL5	7.16870384073646e-113	-2.48976	1.30370048047633e-108
NR4A1	2.22258308419668e-112	3.546	4.04198959692009e-108
TMPRSS3	3.31656533599643e-112	2.35953	6.03150572004311e-108
INPP5F	8.48595325356149e-111	2.13253	1.54325545869269e-106
CD82	1.06219735543264e-110	1.07227	1.9317121105898e-106
SLAMF1	1.31316033601896e-110	1.26705	2.38811338708408e-106
LIPE-AS1	3.49488097963207e-110	2.76705	6.35579054955889e-106
GBP5	8.44612148638842e-110	1.14011	1.5360116535146e-105
GIMAP4	1.18645215641023e-108	-1.41909	2.15768189164764e-104
SLCO4A1-AS1	2.14323681226895e-108	3.62876	3.89769046679231e-104
TRAF3	4.37660192794601e-108	1.51109	7.95928826616262e-104
FBLN7	8.05023508745686e-108	1.17583	1.4640157530049e-103
PLA2G4C	1.43641885714071e-107	2.98628	2.61227133359609e-103
RPS6	3.00888516982345e-106	-0.931584	5.47195856984093e-102
SPATC1	5.03924324148121e-106	4.65166	9.16436775895773e-102
CXCR6	2.32034285432009e-105	0.891709	4.21977551486651e-101
ATP1A4	2.75757920218739e-105	5.90378	5.01493353709798e-101
MAF	5.93314760709395e-105	0.971056	1.07900222382611e-100
CD28	6.77698324371794e-105	1.05523	1.23246217270255e-100
CD70	2.72039487383274e-104	2.59561	4.94731011755221e-100
PTP4A3	8.02685127032946e-104	2.30047	1.45976317202211e-99
IRF4	1.13334171251662e-103	1.49158	2.06109523838272e-99
LGALS9	1.14193499096288e-103	1.63316	2.07672297456509e-99
RASAL1	1.34555412264806e-103	4.08375	2.44702472744775e-99
CD74	2.06883770848538e-103	0.831049	3.76238825665152e-99
HPGD	6.86674364095943e-103	1.61185	1.24878599854488e-98
LAP3	9.6850306993228e-103	1.4285	1.76131968297884e-98
CD7	2.46709043579849e-102	1.25363	4.48665066654314e-98
ID3	2.55822414575427e-101	2.05484	4.65238643146872e-97
SH2D2A	4.49822372163739e-101	1.17269	8.18046966016976e-97
GRINA	4.98014752630276e-101	1.34834	9.0568962913342e-97
CCR4	5.85214925542586e-101	1.53324	1.06427186359175e-96
HAVCR2	8.84510977172155e-101	0.785182	1.60857166308528e-96
LINC01588	1.21859869667353e-100	1.87104	2.21614358977048e-96
DUSP16	4.61043624065515e-100	1.53375	8.38453934725546e-96
SNX9	6.07519574299577e-100	1.50761	1.10483509782121e-95
CD4	1.03291151134011e-99	0.885853	1.87845287452313e-95
GLRX	1.67114543801619e-99	1.29846	3.03914509357624e-95
BCL3	2.68215754055389e-99	1.58396	4.8777717032513e-95
MGST2	3.18582156817157e-99	2.57272	5.79373510387681e-95
CADM1	4.83160276199564e-99	2.70433	8.78675278296526e-95
THEMIS	5.17445412428612e-99	-2.44799	9.41026227042674e-95
EPHX2	6.47978303117698e-99	1.61389	1.17841334204985e-94
PHACTR2	1.20650442417728e-98	1.42829	2.1941489458088e-94
CTNNA1	1.15521901867141e-97	1.5669	2.10088130735583e-93
CD79A	1.84290590317737e-97	3.17421	3.35150867551837e-93
PLAC8	9.74350157185564e-97	-2.87232	1.77195319585767e-92
BTG3	1.05149465932495e-96	1.50426	1.91224818744836e-92
SECTM1	1.37440786101165e-96	2.94422	2.4994981360358e-92
IL1RN	1.47856180321949e-96	4.5807	2.68891249533497e-92
UNQ6494	2.92318678168913e-96	2.63402	5.31610748117986e-92
BST2	6.85516736072627e-96	1.21216	1.24668073622168e-91
STAT1	8.62570497187391e-96	1.16377	1.56867070618499e-91
BCL2L1	1.00654891452781e-95	1.48568	1.83050985596028e-91
CCL20	7.60080334511906e-95	1.50886	1.38228209634335e-90
CYTOR	7.05792471508481e-94	1.09041	1.28355418868532e-89
TRIB1	7.78599857894752e-93	2.75192	1.4159617015674e-88
SYNGR2	8.37946036798872e-93	1.47054	1.52388866252243e-88
MIR1204	9.04933736617504e-93	1.83518	1.64571249341259e-88
KLF2	1.34727032531002e-92	-3.89087	2.45014581360881e-88
SLC41A2	1.69751174649939e-92	2.7677	3.08709486218378e-88
GALM	3.74951866658796e-92	1.07439	6.81887464705687e-88
TNIP1	6.2707166700735e-92	1.09332	1.14039253361957e-87
SAMD9L	1.2670064700114e-91	1.4786	2.30417796636273e-87
PDE4A	1.52302641008337e-91	2.0329	2.76977582937762e-87
CCND2	4.03275207732577e-91	1.29051	7.33396292782465e-87
RPS4X	1.14522674445619e-90	-0.948955	2.08270935746802e-86
GNA15	1.17725068564385e-90	2.09551	2.14094809691191e-86
GRIK1-AS2	1.6158101517964e-90	2.3755	2.93851234205693e-86
BIRC3	2.16606886635844e-90	0.986679	3.93921284035945e-86
CD59	2.33800082966012e-90	1.09674	4.2518883088199e-86
MGAT4A	2.67009626428771e-90	-2.13145	4.85583706623364e-86
SCML4	1.23379036542895e-89	-1.9952	2.24377115856908e-85
RPL13A	6.87906495792706e-89	-0.999236	1.25102675324862e-84
IFI35	1.410978388335e-88	1.42951	2.56600529702604e-84
FAS	2.40454784433093e-88	1.05525	4.37291070970022e-84
SIRPB1	2.40460776734654e-88	1.74164	4.37301968569642e-84
TCF7	3.02826291486248e-88	-2.97165	5.5071989369689e-84
GZMA	3.61855768834124e-87	-2.14781	6.58070901201737e-83
GPX1	9.4971645155099e-87	1.11659	1.72715433879063e-82
METTL7A	1.3720071139112e-86	2.56506	2.49513213735891e-82
HLA-DMA	2.07501314275097e-86	1.07812	3.77361890140691e-82
GBP4	2.58528714777752e-86	1.19271	4.7016032069482e-82
TNFRSF11A	7.65047604839301e-86	3.47473	1.39131557416075e-81
CASP1	7.82682685066484e-86	0.784426	1.42338673106191e-81
IL7	2.74737326725012e-85	1.9728	4.99637302382107e-81
FRMD4B	2.90322806645022e-85	1.27695	5.27981056164637e-81
CD58	3.42854895987099e-85	1.05454	6.23515913842138e-81
C3AR1	4.82113586948897e-85	1.63699	8.76771769225264e-81
PARP14	2.05817059087767e-84	1.18842	3.74298903657012e-80
LINC00861	2.46687438379759e-84	-1.70288	4.4862577543743e-80
TRIM16	3.0444787815501e-84	1.89932	5.53668911212701e-80
EEF1A1	4.64004257514697e-84	-0.687035	8.43838142716229e-80
DAPP1	7.55497940070778e-84	1.01264	1.37394855381272e-79
CCL4L1	2.37735440723998e-83	-3.32002	4.32345672500662e-79
NABP1	2.56515657226675e-83	1.04068	4.66499374232431e-79
HTATIP2	3.93663916775984e-82	1.16365	7.15917199048805e-78
LINC00884	6.33302621441309e-82	2.15836	1.15172414735316e-77
DIRAS3	1.26452561476795e-81	8.24867	2.299666283017e-77
ATP13A3	1.53705199672697e-81	1.49981	2.79528276124766e-77
BEX3	1.62466479249646e-81	1.89513	2.95461539163405e-77
LDHA	2.22284789067839e-81	0.99915	4.04247117398771e-77
HSPB1	2.57592601301376e-81	1.68638	4.68457904726683e-77
IL4R	4.57573365894598e-81	1.11643	8.32142923215915e-77
FCRL3	5.40996892443392e-81	1.09728	9.83856948597553e-77
LRRC61	5.99367676664378e-81	1.64776	1.09001005678184e-76
MCF2L2	6.11239075661776e-81	1.82541	1.11159938299851e-76
TET2	7.80528794709745e-81	0.942591	1.41946966605914e-76
PIM3	1.14435314192088e-80	2.03655	2.08112062389731e-76
HLA-J	1.24382100257214e-80	0.551448	2.2620128752777e-76
ACOT9	1.17969661875947e-79	1.18423	2.14539627087597e-75
NCOA3	1.5107715986956e-79	0.850393	2.74748922938783e-75
ARID5B	8.89899808773872e-79	0.803336	1.61837179223616e-74
CREB3L2	1.15795026060806e-78	1.25989	2.10584834394182e-74
KDM5B	3.56273850695945e-78	1.10652	6.47919624875645e-74
SAMSN1	5.92641810598176e-78	0.846052	1.07777839675384e-73
VMP1	1.12121911077035e-77	0.809073	2.03904907484696e-73
NEDD9	3.50223435582814e-77	1.07811	6.36916339950905e-73
MYL6	4.14137033145601e-77	0.732154	7.5314960847859e-73
CYP7B1	1.05037997186924e-76	4.00743	1.91022101684141e-72
AHSP	3.89158384046441e-76	5.83065	7.07723437226858e-72
OTUD5	6.49822217637682e-76	1.82864	1.18176668499589e-71
FKBP5	1.10657862952804e-75	-1.4762	2.01242389565969e-71
ATP6V0A1	1.25855997949392e-75	2.31375	2.28881717870764e-71
CXCR3	1.8087887804716e-75	0.937652	3.28946327616564e-71
CLNK	2.58204954261985e-75	2.09253	4.69571529820845e-71
SLC43A3	3.21993035687732e-75	1.37312	5.85576534701709e-71
TSPAN13	3.85270229924319e-75	3.61344	7.00652440140366e-71
UGP2	4.37903244032125e-75	0.983892	7.96370839596823e-71
NINJ1	9.07710923789335e-75	1.52281	1.65076308600328e-70
CTSW	3.53114389977411e-74	-2.76919	6.42173829612919e-70
RBKS	4.73802126572193e-74	2.17125	8.6165654738419e-70
IGFLR1	7.20837391867208e-74	0.90755	1.3109148808497e-69
RPL13	1.06266845036154e-73	-0.857965	1.93256884382749e-69
LYST	2.82652072805824e-73	0.616056	5.14031059604672e-69
STAMBPL1	4.17350412275885e-73	0.98092	7.58993459764925e-69
ICAM1	4.53575625006527e-73	1.82473	8.24872631636869e-69
SPOCK2	1.30454412116572e-72	0.892464	2.37244393875199e-68
TREX1	1.81026476038459e-72	1.21412	3.29214749323541e-68
SOCS3	3.1139197110065e-72	1.28507	5.66297438643642e-68
IL1RL1	3.72049626265319e-72	6.28627	6.7660945032611e-68
MIR497HG	3.94061584829463e-72	0.851455	7.16640398170861e-68
PFKP	4.48650422203357e-72	0.85127	8.15915657819025e-68
SMS	1.17130145120459e-71	1.25439	2.13012881916067e-67
GZMH	1.96924842644295e-71	-4.02828	3.58127518832914e-67
NINJ2	1.98963284677312e-71	1.47634	3.6183462951416e-67
POU2F2	2.21068778173984e-71	1.22903	4.02035679987207e-67
RIPOR2	3.26498139542314e-71	-1.65504	5.93769516571652e-67
PARP9	4.40516853634408e-71	1.12586	8.01123950019535e-67
LINC01281	4.47780638995595e-71	1.74049	8.1433387007739e-67
CTSA	6.27899427983747e-71	0.810083	1.14189789973124e-66
TMEM154	7.36829330687146e-71	0.956009	1.33999782078764e-66
TARP	1.22566313544073e-70	-3.40755	2.22899097811251e-66
HERC6	1.50800591179038e-70	1.1052	2.74245955118199e-66
RHBDD2	2.28259423318465e-70	1.1067	4.1511258724696e-66
RSAD2	3.47637831232367e-70	2.43587	6.32214159879182e-66
PGAM1	3.73855905045393e-70	1.02348	6.79894348915552e-66
IL12RB1	3.90401954179345e-70	1.0312	7.09984993870558e-66
TRAT1	4.4148167522047e-70	-2.06817	8.02878574555948e-66
NAB1	1.09670461474232e-69	1.42047	1.99446701237039e-65
LTB	1.10413478865421e-69	1.03298	2.00797952664654e-65
SFT2D1	1.38415938785216e-69	1.02115	2.51723226274793e-65
SQOR	1.64719930635405e-69	0.826202	2.99559665853547e-65
LY75	1.75997411205537e-69	1.0287	3.2006889201839e-65
FKBP1A-SDCBP2	1.94215138750966e-69	0.779542	3.53199651332508e-65
FKBP1A	1.9628274718097e-69	0.799248	3.56959804023312e-65
LY6E	2.24990226105843e-69	1.06289	4.09167225196087e-65
STAT2	4.55808030989219e-69	1.05287	8.28932485156994e-65
RAB33A	5.41497543532133e-69	1.22082	9.84767432667537e-65
RPS2	3.0304385609712e-68	-0.83748	5.51115556698222e-64
TNFAIP3	3.56109277667611e-68	0.828121	6.47620332366317e-64
TTLL10	4.5760693993041e-68	0.656018	8.32203980957444e-64
TPP1	4.66686749365878e-68	0.809301	8.48716522396785e-64
AKIP1	4.67653465123995e-68	1.62137	8.50474591674498e-64
PTPN7	6.59607934727215e-68	0.809915	1.19956299009491e-63
TTN	1.32102510414099e-67	0.910647	2.4024162543908e-63
TANK	1.40087621780109e-67	0.772559	2.54763348969307e-63
CDIP1	2.93475543581866e-67	1.09182	5.33714623557982e-63
LINC00589	3.76405550927399e-67	5.35674	6.84531134916569e-63
IL2RG	3.97563635055352e-67	0.534138	7.23009226711664e-63
TPM4	6.64923711487595e-67	0.7743	1.20923026171134e-62
MICAL2	7.67853128110593e-67	1.39204	1.39641769878192e-62
ATRIP	1.07594575169842e-66	1.17193	1.95671494403875e-62
NKG7	1.89088201160775e-66	-3.40103	3.43875802630985e-62
CXCR4	3.65529888087675e-66	-0.879296	6.64752654476247e-62
RASGRP2	3.6828850124687e-66	-2.80375	6.69769468367559e-62
NFKB2	4.12262861571187e-66	1.26855	7.49741240053361e-62
THADA	4.14825093364908e-66	1.47107	7.54400914793422e-62
PTPRJ	4.18951413614389e-66	0.90539	7.61905040799128e-62
IRF7	2.01566223645074e-65	1.2927	3.66568334320931e-61
DUSP10	2.3118371413092e-65	1.19758	4.2043070251849e-61
COX5A	2.3625648498475e-65	1.03505	4.29656043593266e-61
CCL4	3.87728985621915e-65	-3.33468	7.05123933252014e-61
EPAS1	7.39067698581468e-65	2.1686	1.34406851664026e-60
IFIH1	7.39811995196423e-65	1.34375	1.34542209446421e-60
IFI44	9.99788676260346e-65	1.25033	1.81821568664707e-60
INPP1	1.20225286307682e-64	1.4459	2.18641705679151e-60
CCR6	1.21856913965182e-64	0.885902	2.21608983737079e-60
PARP8	1.23345449271299e-64	-1.37093	2.24316034044784e-60
XAF1	1.41579136140253e-64	1.07612	2.57475816984664e-60
DLGAP1	2.98406288181283e-64	2.85029	5.42681675686481e-60
OASL	3.1197554830358e-64	1.44024	5.6735873214489e-60
FAM78B	3.92477754333068e-64	4.89776	7.13760044030118e-60
ZNRF1	3.98189964338934e-64	1.39998	7.24148269146785e-60
PMVK	4.64264959826027e-64	1.15719	8.44312255939612e-60
ATOX1	4.94745837770611e-64	0.904166	8.99744780569634e-60
ACTR3C	9.85001541252402e-64	1.02764	1.79132380292162e-59
MCAM	1.11559603598338e-63	1.97626	2.02882295103937e-59
TPI1	3.34729721941276e-63	0.74807	6.08739472322405e-59
PARK7	3.82002541428324e-63	0.82378	6.94709821841549e-59
STAT3	4.46660899623133e-63	0.805884	8.1229751205463e-59
ARHGEF12	5.82773604508066e-63	1.25112	1.05983207715837e-58
ZG16B	1.93807291990823e-62	4.3807	3.5245794121451e-58
SEC14L1	1.97762259137425e-62	1.37539	3.59650444467321e-58
NFAT5	2.53981545394596e-62	0.855407	4.61890838454612e-58
CD99	8.4637334713814e-62	-1.04339	1.53921456910542e-57
TNF	1.2697013988891e-61	1.13937	2.30907896401971e-57
UBXN11	1.6346600954618e-60	-0.905574	2.97279284960684e-56
TRIM69	2.88695842752e-60	1.32879	5.25022259628786e-56
RAB11FIP1	6.0375429141897e-60	1.22849	1.09798755437454e-55
SIGLEC12	6.96377248443146e-60	5.11848	1.26643166401871e-55
SEC11C	7.38507372297869e-60	0.812733	1.3430495072609e-55
ABLIM1	1.56103017758441e-59	-1.95632	2.83888948095501e-55
NTNG2	1.74082908891208e-59	2.42847	3.16587178109551e-55
FAM110A	1.88747865716647e-59	1.30404	3.43256868592295e-55
CMPK2	2.10511013275766e-59	2.24054	3.82835328743308e-55
CD52	2.12704746314979e-59	-0.942104	3.86824851648421e-55
A2M	2.45127265615689e-59	-3.63738	4.45788445248692e-55
MIR21	2.46779431146227e-59	0.969976	4.48793073482528e-55
CCND3	3.07044789851409e-59	-1.16435	5.58391654823772e-55
GM2A	3.26107846475311e-59	1.8495	5.930597296e-55
PRG2	3.86558732433921e-59	1.4695	7.0299571080433e-55
PSMB3	4.25350075715447e-59	0.690581	7.73541647696112e-55
ACTA2	5.43392001421479e-59	1.41183	9.88212693785102e-55
RBL2	7.42851202495846e-59	-1.3193	1.35094919685895e-54
PLTP	9.62245373185525e-59	0.769725	1.7499394356752e-54
RPL10	1.08960941135853e-58	-0.717287	1.98156367549663e-54
FAM184A	1.33905719052943e-58	1.88251	2.43520940669683e-54
PHLDA2	1.45920961692586e-58	2.82085	2.65371860934137e-54
KLRG1	1.50972807537703e-58	-3.07603	2.74559147788066e-54
TULP4	1.51991422076785e-58	0.810834	2.76411600188842e-54
RPL5	1.91274042758396e-58	-0.824337	3.47850974160419e-54
PPM1G	3.6471860661618e-58	0.750943	6.63277257992185e-54
RPL14	4.09383214188858e-58	-0.890684	7.44504313323856e-54
BRE-AS1	4.67956262221894e-58	1.28111	8.51025258476737e-54
RPS14P3	7.91213281351428e-58	-1.02966	1.43890047346571e-53
LGALS3	8.18736280716308e-58	0.673624	1.48895380011068e-53
VCP	1.23716281917869e-57	0.765138	2.24990430295836e-53
CALM3	2.19081627196399e-57	0.781312	3.9842184721937e-53
EEF1G	2.48591676077293e-57	-0.885	4.52088822114164e-53
UXS1	2.97674651573094e-57	0.870144	5.41351121350829e-53
CLIC1	6.27220444225531e-57	0.552172	1.14066309986855e-52
ZFP36L1	7.21933355956462e-57	0.818505	1.31290800114242e-52
ERI1	1.07708101097879e-56	1.22448	1.95877952656603e-52
RPL27A	1.36614670272116e-56	-0.918444	2.4844743935687e-52
HSH2D	1.50883930389572e-56	1.12663	2.74397515806476e-52
ZBED2	2.39647310158906e-56	1.4546	4.35822598254987e-52
HLA-B	2.64548587558266e-56	0.38002	4.81108061333462e-52
GCA	3.11389683543225e-56	1.25984	5.6629327849171e-52
RPS14	3.21865261658727e-56	-0.933282	5.8534416485256e-52
ARPC1B	3.68457849114284e-56	0.566129	6.70077444399238e-52
IL17RB	4.33123868515684e-56	3.19598	7.87679067282624e-52
RPS27L	5.42293281516982e-56	0.818737	9.86214561766784e-52
COX17	6.47262293087898e-56	0.688791	1.17711120620965e-51
ACSL4	1.08475763665229e-55	1.00625	1.97274023801585e-51
MRPS6	1.24598047159612e-55	0.70357	2.26594008564471e-51
RPLP2	1.63251706900779e-55	-1.04313	2.96889554169757e-51
P2RY10	1.69047425061338e-55	0.897652	3.07429647216549e-51
POPDC2	1.70662418653299e-55	0.523249	3.1036667456289e-51
SYNE1	1.97526478204166e-55	-1.48312	3.59221653262097e-51
DDX60L	2.14096757533864e-55	1.20326	3.89356363251085e-51
BACH1	2.16094887353831e-55	1.11701	3.92990162141677e-51
SERPINB9	2.5742655195164e-55	1.02662	4.68155927379252e-51
PGAP1	3.12241964757056e-55	1.64638	5.67843237107181e-51
RELB	3.18241243310402e-55	1.82543	5.78753525084296e-51
PFKFB3	3.25190104664496e-55	1.21761	5.91390724342852e-51
PHPT1	4.18339071951099e-55	0.861019	7.60791436250268e-51
ANKRD10	4.34159354768934e-55	0.932737	7.89562202582784e-51
IFI44L	5.44676739206895e-55	1.68118	9.90549117921659e-51
SLC5A3	9.0652180006572e-55	0.623305	1.64860054559952e-50
LIMA1	9.51808948200856e-55	1.17761	1.73095975319808e-50
NSF	1.83552390424847e-54	1.04032	3.33808377226627e-50
SAMD9	2.24160904350664e-54	0.969599	4.07659020652118e-50
RPL6	3.0048951239261e-54	-0.665462	5.46470227237201e-50
DNAH8	3.3390183991348e-54	2.58152	6.07233886066654e-50
TM2D3	3.45459371224832e-54	0.993688	6.2825241250948e-50
ANAPC1P1	3.49721267271422e-54	-2.57536	6.36003096659808e-50
KLRK1	5.9274403045829e-54	-3.22519	1.07796429379145e-49
GLB1	5.96446589782312e-54	0.817162	1.08469776817811e-49
UBASH3B	7.11742556591844e-54	1.07873	1.29437501341793e-49
LY75-CD302	8.86135998243825e-54	0.788294	1.61152692640622e-49
RNF213	9.35994071470006e-54	0.761996	1.70219881837535e-49
KLRC4-KLRK1	9.37745555483637e-54	-3.20442	1.70538406720254e-49
ITGB7	9.60876928269129e-54	-1.89879	1.74745078175024e-49
IZUMO4	1.50480064492803e-53	2.26309	2.73663045286611e-49
FOSL2	1.6196509661118e-53	1.58938	2.94549724697092e-49
NOP10	1.68188491924389e-53	0.740249	3.05867591413694e-49
AFTPH	1.81196665225842e-53	0.910887	3.29524255379716e-49
TXK	1.94291287844835e-53	-2.10733	3.53338136074617e-49
NAGK	2.34284940361353e-53	0.916615	4.26070592541157e-49
TAGAP	2.47284489229052e-53	-1.53594	4.49711572111954e-49
COMMD3	2.5228049025468e-53	0.727794	4.58797299577161e-49
COL5A1	4.87919446280432e-53	3.30411	8.87330305005594e-49
CHMP5	5.30820649734623e-53	0.702982	9.65350433607385e-49
EPOP	5.56081742554325e-53	3.86793	1.01129025700929e-48
TIAM1	6.06258654459966e-53	0.747405	1.10254198900089e-48
XIRP1	6.75969507380225e-53	9.83608	1.22931814612168e-48
MAP2K3	6.95571942801152e-53	1.07921	1.26496713517817e-48
FANCL	7.0885080455946e-53	1.14391	1.28911607317183e-48
LOC400927	7.611370741935e-53	1.21658	1.3842038831283e-48
FOXO1	1.04237775590282e-52	0.92508	1.89566818688486e-48
LAT2	1.20398578172313e-52	1.55997	2.18956854264168e-48
RARRES3	1.90606759121386e-52	-0.876505	3.46637452138153e-48
RPS12	1.96174943685252e-52	-1.01721	3.56763752586e-48
GEM	2.04370749147399e-52	3.27441	3.7166864439946e-48
UBE2L6	2.33187029122877e-52	0.815381	4.24073931162865e-48
EIF2AK2	2.89303653234744e-52	1.02052	5.26127623772705e-48
LMNA	2.93752358467054e-52	1.58832	5.34218039108184e-48
VWA5A	3.51504649529755e-52	1.38647	6.39246355634813e-48
LRG1	4.03237232353106e-52	3.80558	7.33327230757359e-48
CFLAR-AS1	5.08014397029499e-52	0.910479	9.23874982437847e-48
LDLRAD4	5.71279472670076e-52	0.567424	1.0389288489978e-47
RNASEK-C17orf49	8.01738989443501e-52	0.626552	1.45804252620195e-47
VAV3	8.3572941114624e-52	1.25279	1.51985750711055e-47
DCPS	1.07034621174973e-51	0.847802	1.94653162068806e-47
FHL3	1.30273788500501e-51	1.85711	2.3691591176701e-47
TDRD3	1.75640846106395e-51	1.73931	3.1942044272909e-47
DYNLL1	1.83136520945207e-51	0.695842	3.33052076990953e-47
APLP2	2.32127889015613e-51	0.866644	4.22147778963795e-47
HNRNPLL	2.32580993971077e-51	0.754686	4.22971795635801e-47
SLC41A1	3.89003438666999e-51	1.09648	7.07441653559804e-47
GIMAP1	4.28741527789408e-51	-1.81402	7.79709342437818e-47
DYNC1I2	5.09912122236751e-51	0.893412	9.27326185499755e-47
ZNF267	7.24040818410592e-51	0.839778	1.3167406323615e-46
USP12	7.93349605732084e-51	1.36565	1.44278559298437e-46
CUL9	8.48732489379117e-51	1.67304	1.54350490518486e-46
SRA1	9.07850572872401e-51	0.870691	1.65101705182575e-46
CEP55	1.070845351773e-50	2.5241	1.94743935673438e-46
SNORA33	1.31973300196366e-50	-0.987319	2.40006643737111e-46
EGR1	1.83453577966549e-50	1.58311	3.33628676889966e-46
LACC1	1.923759462024e-50	2.18118	3.49854895763685e-46
MBOAT1	5.14136942722994e-50	0.861593	9.35009444036037e-46
CTSB	5.97923300694623e-50	0.487072	1.08738331464324e-45
GRIK1	6.29761997301608e-50	1.87395	1.1452851682927e-45
APBA2	9.91452685612118e-50	-3.12146	1.8030558540542e-45
IKBKE	1.05596142183526e-49	0.80739	1.9203714417496e-45
DOK2	1.30895840750946e-49	0.714825	2.3804717598967e-45
PSMD8	1.51723174156038e-49	0.602261	2.7592376452017e-45
TSPAN33	1.53821676371838e-49	2.79444	2.79740100649825e-45
PRDX3	1.56461564207234e-49	0.616263	2.84541000667275e-45
MLKL	1.99699070297388e-49	0.985241	3.6317272924283e-45
ADORA2A	2.38541926234327e-49	1.00082	4.33812347049747e-45
IFI27L2	3.46265034347689e-49	0.560446	6.29717591464707e-45
GNG5	3.829663663958e-49	0.715994	6.96462633927402e-45
TXNDC17	5.32423433476683e-49	0.695679	9.68265256120697e-45
GGT1	6.25083249686533e-49	1.28212	1.13677639787993e-44
AKAP5	6.70948910069751e-49	1.36609	1.22018768785285e-44
RPL4	8.28818803291533e-49	-0.739212	1.50728987566598e-44
DDX60	8.55279159074788e-49	1.01599	1.55541067869341e-44
ACTB	8.64433126909628e-49	0.386016	1.57205808459785e-44
GTF3C6	1.50163897028637e-48	0.781332	2.7308806313628e-44
WARS	1.57864126940221e-48	0.922755	2.87091701253486e-44
MYO5A	1.76984063818859e-48	0.78546	3.21863218460977e-44
GSTO1	1.84074292306595e-48	0.660835	3.34757507988774e-44
AOAH	1.85834373821901e-48	-2.9513	3.37958392232508e-44
GLUL	2.41095576619256e-48	-2.8602	4.38456415639779e-44
GRK3	2.61602260600123e-48	1.84547	4.75749871127384e-44
ZC3H12A	3.34233111656283e-48	1.12109	6.07836336858117e-44
TRIM21	3.8212952662211e-48	0.881712	6.9494075711497e-44
LINC00963	4.39786606673896e-48	1.29347	7.99795922897148e-44
PTPN4	4.61696981834922e-48	-1.61114	8.3964213116499e-44
HLF	4.63770494812035e-48	2.58707	8.43413021865167e-44
MVP	5.77181980999382e-48	0.628741	1.04966315064548e-43
RTP4	5.88784218497312e-48	1.23507	1.07076297975921e-43
TNFSF8	6.85782527860783e-48	-1.55906	1.24716410516762e-43
PPA1	7.1966064168349e-48	0.775973	1.3087748429656e-43
DDX58	8.18356864395449e-48	1.05031	1.48826379358956e-43
MMP9	8.87815044391718e-48	4.95298	1.61458043973078e-43
SGPP2	1.63385314109534e-47	1.93923	2.97132532239598e-43
PZP	1.64449124452303e-47	-3.48076	2.99067177728958e-43
SERINC5	1.94642746790793e-47	-1.91486	3.53977299313736e-43
TNIP3	2.96413199758248e-47	1.00008	5.39057045080349e-43
GADD45G	3.20008244860845e-47	2.51455	5.81966994103932e-43
AES	3.51869794467344e-47	-1.37236	6.39910408218311e-43
HOPX	4.36289347920231e-47	-3.17448	7.93435808127732e-43
FCRL6	4.39093861026676e-47	-5.70432	7.98536095663113e-43
RPL10A	4.5626727759223e-47	-0.748819	8.2976767102923e-43
RPS27A	4.57223976648496e-47	-0.766894	8.31507523932955e-43
HPRT1	5.34059736147475e-47	0.697705	9.71241036157797e-43
BABAM2	1.10504874314266e-46	0.624943	2.00964164427923e-42
ARPC1A	1.25159393454782e-46	0.480197	2.27614872936867e-42
SURF4	1.65235860389406e-46	0.657355	3.00497935704174e-42
SOD1	1.75489606608283e-46	0.633496	3.19145398577823e-42
MCCC2	1.77125188366177e-46	0.631202	3.22119867562729e-42
PSMB6	3.18868844571519e-46	0.725563	5.79894880737764e-42
GPR171	3.54255088587766e-46	-1.31286	6.44248304105711e-42
HLA-H	4.63842584784047e-46	0.373023	8.43544124688268e-42
PPP1R3F	4.82618779981776e-46	1.26782	8.77690513274857e-42
LDLRAD4-AS1	5.26970686186587e-46	1.96587	9.58348889898928e-42
ISG20	6.79659505517829e-46	0.954937	1.23602877673472e-41
HADHB	7.23807157392425e-46	0.68609	1.31631569643386e-41
PRNP	9.51623953888285e-46	0.688008	1.73062332254123e-41
RHOG	1.18265945758598e-45	0.683463	2.15078448956587e-41
NUDT5	2.0092872148495e-45	0.643698	3.65408972892529e-41
CTNNB1	2.12802839254743e-45	0.836631	3.87003243468676e-41
SEC61A2	2.39665821729818e-45	0.556681	4.35856263397848e-41
LEPR	3.10656245608478e-45	0.859554	5.64959448263577e-41
SLC3A2	3.22522901164801e-45	0.705486	5.86540148058306e-41
RPS18	3.28810165394198e-45	-0.86816	5.97974166785889e-41
TXN	3.42358246883251e-45	0.625665	6.2261270778188e-41
MTHFD2	3.4345849069926e-45	0.685748	6.24613611185675e-41
SH3TC1	3.85200481006003e-45	1.18534	7.00525594757516e-41
TNIP2	3.8596206564078e-45	0.941881	7.01910612574322e-41
CMTM6	5.01384229178946e-45	0.749817	9.11817359184831e-41
LEPROT	5.22136520396608e-45	0.758078	9.49557475993272e-41
MAN1A2	5.74110638385104e-45	0.80444	1.04407760696715e-40
SDF4	5.81004419985512e-45	0.751746	1.05661463818565e-40
NT5C3A	6.88484700317594e-45	0.888637	1.25207827599758e-40
ADORA2A-AS1	7.85748039189943e-45	1.08703	1.42896138407083e-40
GK3P	1.13707361781964e-44	1.49059	2.06788208136679e-40
TTBK1	1.29100375527279e-44	4.58986	2.34781942933909e-40
C21orf91	1.34467623488046e-44	0.905737	2.4454282007536e-40
GBP1	3.5367287704348e-44	1.12039	6.43189494191273e-40
IL15RA	3.80376118003734e-44	1.38978	6.91752008201591e-40
CA5B	5.65827839188845e-44	-2.95586	1.02901450834883e-39
ZNF280C	6.03086438047281e-44	1.6609	1.09677299623279e-39
SAMSN1-AS1	9.09589253378109e-44	3.82781	1.65417901619343e-39
PAPSS1	9.3478526936152e-44	0.923094	1.70000049086086e-39
NAGA	9.44323706185149e-44	0.842518	1.71734709206831e-39
ALDH3A2	1.07904995001138e-43	0.92972	1.9623602390907e-39
TLK1	1.12579857647605e-43	0.518339	2.04737729117934e-39
HILPDA	1.15767030947576e-43	2.32546	2.10533922481261e-39
MIIP	1.34921355103204e-43	0.804173	2.45367976390687e-39
PRDX1	1.51287538719734e-43	0.597939	2.75131517915709e-39
XXYLT1-AS2	1.90013116630586e-43	3.06549	3.45557853904383e-39
SAYSD1	2.01300689860662e-43	0.851346	3.660854345806e-39
TMEM60	2.80524804043255e-43	1.16055	5.10162408633064e-39
RPS3A	2.85588352610486e-43	-0.597859	5.1937097805743e-39
PVT1	2.86908735860398e-43	0.87374	5.21772227035719e-39
DPYSL2	4.14500939818787e-43	1.27504	7.53811409154445e-39
VAMP5	4.91956243448942e-43	0.680345	8.94671624336246e-39
MIR5010	5.12695724868488e-43	2.6083	9.32388445245832e-39
REL	6.20329689605395e-43	1.18731	1.12813157351637e-38
MKNK1	1.10357420684909e-42	0.613262	2.00696005257576e-38
BCL2L14	1.18238992179323e-42	2.8993	2.15029431177316e-38
EED	1.52286915698107e-42	0.763619	2.76948984888578e-38
PLAGL1	1.98903039273754e-42	1.62128	3.61725067223249e-38
MCUB	2.37922994357674e-42	-1.62987	4.32686757538865e-38
TPMT	3.01402022560194e-42	0.8135	5.48129718227969e-38
ODF3B	3.19756652847131e-42	1.15945	5.81509448867792e-38
CHMP2A	3.33853944939679e-42	0.568615	6.071467842673e-38
PNPT1	3.42039101429023e-42	1.01996	6.22032309858821e-38
ARPP19	4.27168594647619e-42	0.512969	7.76848806226159e-38
WDFY1	4.39358602868491e-42	0.804831	7.99017555176637e-38
S100A4	5.76871707108508e-42	0.360064	1.04909888654753e-37
FURIN	7.30372899609128e-42	1.37843	1.32825615522916e-37
LIN7A	7.57905435051682e-42	6.18781	1.37832682418499e-37
EDARADD	9.66147343403884e-42	0.287613	1.7570355587143e-37
CD8B	1.14260864677927e-41	-2.84736	2.07794808503279e-37
RPL30	1.19655327755328e-41	-0.870593	2.17605179055839e-37
DNAJC15	1.21809351423576e-41	0.392127	2.21522486498916e-37
C16orf87	1.25117272294444e-41	0.982617	2.27538271394675e-37
USP15	1.3610148704121e-41	0.575548	2.47514164333145e-37
ZBP1	1.53645929364951e-41	0.965861	2.79420487143101e-37
PLK3	1.5432784414704e-41	0.975187	2.80660617365807e-37
HIST1H2AC	2.50196527764095e-41	1.16989	4.55007405391783e-37
GBP7	2.53042894122525e-41	1.21036	4.60183807251224e-37
CKLF-CMTM1	2.63993344076922e-41	0.579147	4.80098295538291e-37
HDAC7	2.65335061780164e-41	0.893379	4.82538343353407e-37
DENND6B	2.81997235352173e-41	1.97171	5.12840172211462e-37
CLN5	3.0083522403743e-41	0.946246	5.4709893843447e-37
TRAF2	3.89858922576952e-41	0.879078	7.08997436598445e-37
CCRL2	4.57817533128824e-41	1.28173	8.3258696574808e-37
LIME1	4.7543902493454e-41	-1.02924	8.64633410745954e-37
FMNL3	6.74629092971227e-41	0.755982	1.22688046847747e-36
ALOX5AP	9.15443268671039e-41	-0.965262	1.66482512840515e-36
ZEB2	1.12897475321655e-40	-3.13699	2.05315348619963e-36
MEF2D	1.13403353721369e-40	0.976323	2.06235339077682e-36
MIR181A1HG	1.33610751413673e-40	1.27414	2.42984512520906e-36
ZC3H7A	1.4890183655849e-40	0.559944	2.7079287996527e-36
STIP1	1.60978495824973e-40	0.54414	2.92755492507295e-36
F2R	1.8502755972621e-40	-2.46038	3.36491120118086e-36
TMX1	2.75313703467946e-40	0.584252	5.00685501126806e-36
ROMO1	2.86301436941768e-40	0.281424	5.206677932223e-36
CSRNP1	3.18414343338351e-40	1.10111	5.79068324795125e-36
GRN	4.10398899181556e-40	0.768594	7.46351438051578e-36
OAS2	4.11954879692048e-40	1.06347	7.49181144207958e-36
IFIT5	7.32956734503818e-40	0.915321	1.33295511736864e-35
ABI2	7.47386358595765e-40	1.22388	1.35919683174226e-35
PSMC2	1.0798992100619e-39	0.551815	1.96390470341856e-35
HIVEP1	1.12489789152441e-39	1.18801	2.04573930552629e-35
CD55	1.14350742376209e-39	-2.17548	2.07958260085374e-35
MEOX1	1.16352781764209e-39	1.91457	2.11599168916391e-35
RPL23A	1.20267571622596e-39	-0.77657	2.18718605752854e-35
XBP1	1.50657707067728e-39	-1.97452	2.73986106073371e-35
RASA3	1.65038828068299e-39	-1.85542	3.00139612725009e-35
NUCB2	1.66097676693807e-39	-2.46212	3.02065234835357e-35
HPSE	1.76247424556171e-39	1.6292	3.20523566297852e-35
CKLF	1.86304425649217e-39	0.543428	3.38813228485667e-35
PXN	2.5363965248118e-39	-1.53896	4.61269072002274e-35
PRPF40B	2.87990093995131e-39	0.822408	5.23738784939544e-35
ATP6V1B2	2.91873753377679e-39	0.716017	5.30801607892646e-35
GTSF1L	3.04932080096941e-39	3.08363	5.54549480864297e-35
HELZ2	3.08398841325473e-39	1.2901	5.60854132834506e-35
GATA3	3.32807957201645e-39	0.673227	6.05244550966912e-35
IRF2	3.53957234548575e-39	0.625872	6.43706626750039e-35
DGCR5	3.69118840230063e-39	3.78731	6.71279522842392e-35
SLC39A1	4.07083516182217e-39	1.06771	7.4032208252898e-35
NDRG1	4.15036787906295e-39	0.751303	7.54785902486388e-35
LST1	4.25004390349844e-39	1.02414	7.72912984290226e-35
DHRS3	4.7845609326472e-39	-2.49374	8.70120251211221e-35
ADTRP	5.33959805675526e-39	1.03237	9.71059302601511e-35
BAK1	5.3717702819394e-39	0.788408	9.76910143473499e-35
GCHFR	6.38650843633659e-39	0.796862	1.16145042423217e-34
CISH	6.54000108495262e-39	0.982034	1.18936459730948e-34
ST6GALNAC4	7.11750924777309e-39	1.28734	1.29439023180001e-34
FAM46C	7.3288767894018e-39	0.699785	1.33282953292061e-34
C1orf162	7.59188963903532e-39	-2.77417	1.38066104975496e-34
COX8A	8.22405711364171e-39	0.469418	1.49562702668688e-34
SH3RF2	8.50856023736502e-39	2.24248	1.5473667647672e-34
FAIM2	1.13112639855078e-38	2.78364	2.05706646840445e-34
RPS29	1.23789384642573e-38	-0.806979	2.25123374910984e-34
FAM213B	1.30874577399767e-38	1.12939	2.38008506459216e-34
NTRK1	1.33087401272009e-38	2.74288	2.42032747953276e-34
PLIN3	1.45875392002694e-38	0.92484	2.652889878961e-34
TOM1	1.72300256390157e-38	0.6152	3.1334524627114e-34
DESI1	2.10133926911375e-38	0.835775	3.82149559481027e-34
SGMS1	2.37757001999011e-38	0.79825	4.32384883835401e-34
MAD2L1BP	2.53108605942663e-38	0.672156	4.60303310767326e-34
KLRD1	2.67394989573733e-38	-3.28032	4.86284528038791e-34
TMEM71	2.73767098636219e-38	-3.14323	4.97872845579829e-34
MGME1	2.74152834942013e-38	0.840476	4.98574345625544e-34
PLXNB2	2.89903643794936e-38	2.04077	5.27218766605471e-34
NRBP1	2.95478050099571e-38	0.514878	5.37356381911079e-34
WLS	3.13705955620462e-38	4.66063	5.70505650891372e-34
DMAC1	3.63686110492778e-38	0.713184	6.61399560542166e-34
KPNA2	3.83815421313027e-38	0.775688	6.98006725199871e-34
CD40LG	3.86729639653528e-38	-2.184	7.03306522673905e-34
ADGRG1	4.6295159964909e-38	-4.82974	8.41923779121836e-34
CLEC2B	4.71178075131236e-38	-1.41424	8.56884447433666e-34
GOLGA8B	5.13707454805199e-38	0.491129	9.34228377308735e-34
PPM1K	5.39619348584281e-38	0.786317	9.81351747335373e-34
LPXN	6.64076729288365e-38	0.500821	1.20768993988382e-33
EMC7	6.79951414480145e-38	0.625566	1.23655964237359e-33
RPL31	6.91206198836139e-38	-0.861473	1.2570275932034e-33
CENPN	7.19147215453035e-38	0.687605	1.30784112602289e-33
TTC7A	8.66320993582406e-38	0.85363	1.57549135892896e-33
FAM129A	9.38451625575767e-38	0.513033	1.70666812627209e-33
JPT1	9.63467496754058e-38	0.535293	1.75216198959693e-33
GABPB1	9.73870337452018e-38	0.853129	1.77108059569024e-33
MMEL1	1.17368874360459e-37	1.25	2.1344703491193e-33
RFX5	1.44269627066488e-37	0.703035	2.62368743783115e-33
WSB1	1.45119823311894e-37	0.641474	2.63914910675011e-33
MCM5	1.52058294235474e-37	0.580665	2.76533213896634e-33
VRK2	1.55755223059103e-37	0.578421	2.83256448655285e-33
LIMS1	1.58903373686393e-37	0.48859	2.88981675386074e-33
ADGRE1	1.74071273856423e-37	2.48955	3.16566018635291e-33
TGFBR3	1.75072041004104e-37	-2.77623	3.18386013770063e-33
PLEKHG2	2.12631464928835e-37	1.31841	3.86691582119579e-33
SHMT2	2.49836812841529e-37	0.667826	4.54353227833604e-33
SLAMF7	2.76133860266217e-37	-2.71542	5.02177038280143e-33
EZR-AS1	2.76552397397091e-37	0.581519	5.02938189906349e-33
RPL19	2.8120847833141e-37	-0.631991	5.11405738693502e-33
CDC25B	2.96229322484158e-37	-1.81927	5.3872264586969e-33
PLSCR1	3.43592705875045e-37	1.16531	6.24857694904358e-33
ZDHHC18	3.83748502264876e-37	0.905635	6.97885026218903e-33
YIPF6	4.79831418012411e-37	0.838344	8.72621416797371e-33
NETO2	5.50762299312197e-37	1.70581	1.00161631752916e-32
MBOAT7	9.72241749771601e-37	1.2576	1.76811884613463e-32
TGFBR2	1.04994221238012e-36	-1.59208	1.90942490743448e-32
IRF9	1.31732188298388e-36	0.528025	2.39568157639448e-32
CCDC32	1.37747010091775e-36	0.744332	2.50506712552901e-32
CCNG2	1.4310012373689e-36	1.36215	2.60241885027907e-32
CISD3	1.53712210470593e-36	0.931757	2.7954102596182e-32
CKS2	1.68697373875472e-36	0.839966	3.06793044129934e-32
COMMD3-BMI1	1.86997987441565e-36	0.504021	3.40074539961231e-32
SLC9A7	2.2539858643422e-36	1.914	4.09909869289272e-32
PCK2	2.33849369199013e-36	0.959953	4.25278462825325e-32
TNFSF13B	2.42997268543312e-36	0.997685	4.41914832572867e-32
ELOVL5	2.46267664389272e-36	0.439206	4.4786237445833e-32
PTER	2.57227310635142e-36	0.723745	4.67793587121069e-32
TAP1	2.63454365349755e-36	0.497679	4.79118108825064e-32
ZNF282	2.65784709006184e-36	0.926715	4.83356071798646e-32
ZFAND5	3.56273348610805e-36	0.652481	6.4791871178361e-32
GRSF1	3.83903497505849e-36	0.595924	6.98166900564137e-32
PIK3R3	4.02832180477792e-36	1.70277	7.32590603416913e-32
PTGER2	4.42393651143704e-36	-2.43132	8.0453709396994e-32
CMC2	4.46143457081535e-36	0.621891	8.1135649104848e-32
ANXA7	5.11715693882517e-36	0.392413	9.30606160894745e-32
S1PR2	5.34583047631488e-36	1.01012	9.72192730422624e-32
FUCA2	5.99549077235518e-36	0.94594	1.09033995186051e-31
CISD2	6.50478080853985e-36	0.709105	1.18295943784106e-31
IFT27	6.58600356043495e-36	0.705873	1.1977306075007e-31
STK17B	7.14383603997587e-36	0.453687	1.29917802223001e-31
AHNAK	7.17615414651925e-36	-0.890573	1.30505539308599e-31
PDIA6	7.3161635355337e-36	0.613371	1.33051750057216e-31
MYL6B	7.49217068944263e-36	1.54214	1.36252616158204e-31
CD8A	7.602298301756e-36	-2.63616	1.38255396915735e-31
NIPAL4	8.04727417179504e-36	2.81162	1.46347728088265e-31
RANBP1	8.32301091679927e-36	0.678234	1.51362276532911e-31
NPTN	8.74753681518088e-36	0.79075	1.5908270452088e-31
CYFIP1	1.53429562459989e-35	1.42516	2.79027002289737e-31
PSMD11	1.6787450494278e-35	0.489543	3.0529657468894e-31
MX2	1.70270001243596e-35	1.42133	3.09653024261604e-31
RALB	1.81543314471016e-35	0.825239	3.3015467169699e-31
PSMA2	1.83011814233543e-35	0.584622	3.32825285365121e-31
C7orf25	2.12655880469481e-35	0.565498	3.86735984221799e-31
FAM53B	2.60393643058969e-35	0.535816	4.73551879267041e-31
PSME2	3.1403051501237e-35	0.540251	5.71095894601495e-31
SAMD3	3.36077779973884e-35	-1.76734	6.11191050660506e-31
CHCHD1	3.6556688102524e-35	0.467507	6.64819929832502e-31
DCTN5	4.9039749349786e-35	0.624595	8.91836881675209e-31
IL10RB	5.9743438303644e-35	0.590093	1.08649416899007e-30
N4BP1	7.36475401607214e-35	0.729085	1.33935416536288e-30
PTGDR	8.49814734012747e-35	-3.85113	1.54547307527558e-30
IRAK2	9.81055740590356e-35	1.50978	1.78414796983762e-30
CACYBP	1.05614098350338e-34	0.520192	1.92069799259925e-30
CCDC50	1.06293114018049e-34	0.907241	1.93304657153223e-30
ZBTB7B	1.11939546966535e-34	1.11253	2.0357326011334e-30
TRIM16L	1.14236688344479e-34	1.17216	2.0775084142327e-30
CLIP1	1.48868930852785e-34	0.637919	2.70733037648875e-30
ACSL1	1.76803447183032e-34	1.35533	3.21534749047063e-30
CD47	1.83360724095973e-34	-0.774442	3.33459812840937e-30
CTNNAL1	1.89637366748866e-34	1.30749	3.44874515169488e-30
ADA2	1.91081348853192e-34	-1.50893	3.47500541024415e-30
NDUFA4	2.17529313631411e-34	0.524395	3.95598809770084e-30
RAB10	2.30518755741922e-34	0.465982	4.1922140919226e-30
VDAC1	2.38689143901439e-34	0.52048	4.34080077099157e-30
CHDH	2.42095545780473e-34	3.04907	4.40274959556367e-30
SYTL2	2.97524240126445e-34	-2.11684	5.41077583093952e-30
C1orf56	3.15464709361116e-34	-0.975496	5.73704120444125e-30
LMBRD1	3.26570066302625e-34	0.61024	5.93900322577954e-30
RPL34	3.36781749464024e-34	-0.885341	6.12471289575273e-30
MOB3A	4.24649325269904e-34	0.451421	7.72267262935847e-30
PSMB8	4.52443527085067e-34	0.469355	8.22813798356903e-30
PIP4K2A	4.93044023993518e-34	-1.00602	8.96649862034612e-30
CDC42SE1	4.95058951380727e-34	-0.919427	9.0031420898099e-30
FAH	5.73139096315754e-34	1.39738	1.04231076055983e-29
GADD45B	6.09421445115462e-34	1.00875	1.10829384008698e-29
PSEN1	6.50726058159979e-34	0.587744	1.18341040936974e-29
KLF3	7.66562705710042e-34	-2.75603	1.39407093660428e-29
SQSTM1	8.59190728266493e-34	0.542805	1.56252425842544e-29
MBP	9.68753638807462e-34	-1.40749	1.76177536753525e-29
APOL1	1.00453063971802e-33	1.03303	1.8268394213912e-29
AKAP2	1.11254312067658e-33	0.955633	2.02327091926243e-29
SGPP1	1.31926435127136e-33	1.06732	2.39921414922209e-29
RAB30	1.33041133360665e-33	1.19993	2.41948605129706e-29
LRMP	1.67152851387565e-33	-2.39529	3.03984175533425e-29
LOC100131047	1.69620068159716e-33	4.03894	3.08471055955259e-29
PSMD14	1.93605187649583e-33	0.376229	3.52090394259532e-29
TMEM140	1.93724967642138e-33	0.93926	3.52308226153992e-29
APOBEC3C	1.98069686034625e-33	0.438611	3.6020953102257e-29
TOP1	2.01606234414543e-33	0.544967	3.66641097906288e-29
ARNTL2	2.23256557560617e-33	3.06602	4.06014375579738e-29
RCBTB1	2.26636991507626e-33	1.06024	4.12162032755769e-29
PBXIP1	2.34266203677729e-33	0.552554	4.26036518008318e-29
ATP6V1C2	2.90424113413484e-33	0.598924	5.28165292653762e-29
TAB2	2.95830204834612e-33	0.709763	5.37996810512225e-29
FKBP11	2.97304328131037e-33	-1.45025	5.40677651139104e-29
RPL32	2.98721985815216e-33	-0.868539	5.43255803403553e-29
CD69	3.149685798185e-33	-0.79205	5.72801859257923e-29
ATP1B1	3.30318438260757e-33	0.825395	6.00717111821012e-29
ZNFX1	3.94130232960289e-33	0.62405	7.16765241661582e-29
PALM2-AKAP2	4.24709631010029e-33	0.954789	7.72376934954839e-29
UNC119	4.58844331701904e-33	0.795489	8.34454301633083e-29
EML2	4.76821564336664e-33	0.942206	8.67147696902656e-29
CFLAR	4.85492683586108e-33	0.507393	8.82916994369696e-29
ADRM1	4.89556913246398e-33	0.492636	8.90308202429899e-29
KLF12	4.92139057762947e-33	-1.67918	8.95004090447696e-29
TP53INP1	5.19047048720122e-33	0.402595	9.43938962802414e-29
TMEM110-MUSTN1	5.28745058937857e-33	1.34161	9.61575764184388e-29
B3GNT5	5.33425685584322e-33	1.26579	9.70087951803648e-29
PDLIM7	6.31545855033471e-33	1.17546	1.14852929196387e-28
LY96	6.94161162067676e-33	1.04096	1.26240148933628e-28
NDUFC2-KCTD14	6.97340437901394e-33	0.484298	1.26818332036748e-28
SPPL2A	6.97473967335278e-33	0.395349	1.26842615699594e-28
YJEFN3	7.41167574788903e-33	0.459613	1.3478873515111e-28
TMEM204	7.4714536281655e-33	-2.08933	1.35875855681818e-28
IFI30	7.51060356674542e-33	1.05872	1.36587836464832e-28
GNG10	7.69917734360052e-33	0.702257	1.40017239170719e-28
PSMA6	8.25187058745521e-33	0.536642	1.50068518503461e-28
KSR1	8.36562498691384e-33	1.56159	1.52137256012015e-28
RPSAP58	9.06885195771909e-33	-0.648831	1.64926141703079e-28
LMAN1	1.07755653708147e-32	0.65712	1.95964431833636e-28
TMEM169	1.16283700770963e-32	1.88464	2.11473538222074e-28
HM13	1.16610389526159e-32	0.414838	2.12067654392273e-28
DDX24	1.17981226097709e-32	0.334916	2.14560657781294e-28
FOXB1	1.23882190890606e-32	2.24108	2.25292152353655e-28
IL7R	1.24119811467808e-32	-1.22246	2.25724289135356e-28
DNAJB12	1.32103632404625e-32	0.770128	2.4024366589105e-28
RNF31	1.40101250516531e-32	0.472706	2.54788134189364e-28
LINC00612	1.41102631473457e-32	-3.71013	2.56609245597628e-28
FAM104A	1.43219597447439e-32	0.361385	2.60459159917912e-28
LITAF	1.44611959423182e-32	-1.26057	2.62991309406998e-28
LINC00892	1.47877943156261e-32	-2.5611	2.68930827423977e-28
RBBP8	1.56685198645843e-32	1.31029	2.8494770225733e-28
PLEK	1.72602670626906e-32	-2.577	3.13895216802092e-28
ADK	1.78657723828612e-32	0.614865	3.24906936554713e-28
PAM	1.9569098722534e-32	0.658262	3.55883629368003e-28
PGK1	2.03884927963129e-32	0.472339	3.70785129993746e-28
CHIT1	2.04769422587085e-32	4.61479	3.72393671916873e-28
TCEAL4	2.23001862603816e-32	1.0288	4.055511873313e-28
MTHFD1	2.54722794146795e-32	0.556329	4.63238873435361e-28
MRPL33	2.57078811532896e-32	0.531338	4.67523526653724e-28
DDIT4	2.61473516935435e-32	0.666072	4.75515737898782e-28
YWHAE	2.75315950807709e-32	0.450415	5.006895881389e-28
CPE	2.88207980275866e-32	5.64789	5.2413503292969e-28
NDUFC1	3.5831474355228e-32	0.303448	6.51631192624176e-28
NDUFV2	3.98488302166765e-32	0.579244	7.24690826320479e-28
ILF2	4.62550009239575e-32	0.435119	8.41193446803092e-28
KBTBD8	5.2579534049555e-32	1.54259	9.56211406225208e-28
COMT	5.57500323977337e-32	0.4584	1.01387008918519e-27
CNP	5.69116852494856e-32	0.688343	1.03499590794714e-27
LGALS3BP	5.74441083076452e-32	0.797102	1.04467855368284e-27
TNS3	7.81128444750205e-32	1.00111	1.42056018962272e-27
KIF20B	8.04647592043374e-32	0.532683	1.46333211089008e-27
SIT1	8.22672001797968e-32	0.520961	1.49611130246978e-27
NDUFA13	8.92107090885423e-32	0.431348	1.62238595548423e-27
TCTEX1D4	9.34113711222926e-32	0.831359	1.69877919523001e-27
TSEN54	9.59797778876586e-32	-1.77916	1.74548824066496e-27
LOC388813	9.67408318855969e-32	3.65871	1.75932876867147e-27
KAT2B	1.05332752384205e-31	0.761243	1.91558143485916e-27
CPM	1.05504234767498e-31	0.956061	1.91870001348172e-27
ATP6V1A	1.24685779997175e-31	0.686812	2.26753559502863e-27
NEU1	1.25746082655265e-31	0.632918	2.28681825916866e-27
EZR	1.34864295212986e-31	0.449108	2.45264207274335e-27
TNFRSF25	1.36919425646635e-31	0.492496	2.4900166748097e-27
SLC27A2	1.41099758294953e-31	1.18178	2.56604020435201e-27
CD276	1.49168241627672e-31	2.90423	2.71277364224085e-27
SAR1B	1.51539393356966e-31	0.566911	2.75589540758978e-27
SSTR3	1.56947569007948e-31	2.68321	2.85424848997853e-27
FGFBP2	1.94976023013998e-31	-6.33506	3.54583395453256e-27
PTGER4	2.20184314528521e-31	-1.94058	4.00427194401569e-27
PSMA5	2.24071263140292e-31	0.455195	4.07495999146934e-27
NME1	2.6000755056717e-31	0.982269	4.72849731461455e-27
ZGPAT	2.92267648124331e-31	-0.823216	5.31517944878908e-27
SPRED2	3.08877567370132e-31	1.61806	5.61724744019321e-27
DNAJC25-GNG10	3.22164252961289e-31	0.661526	5.858879104354e-27
RPL11	3.22487528332154e-31	-0.72004	5.86475819024856e-27
MSI2	3.41647010650899e-31	0.798011	6.21319253569724e-27
MIR146A	4.13481056675044e-31	1.72123	7.51956649669235e-27
ASXL1	4.18942676449752e-31	0.519805	7.61889151391518e-27
CYCS	4.39717465272086e-31	0.442165	7.99670182343816e-27
DLGAP1-AS1	4.65238992067604e-31	0.55982	8.46083630974144e-27
STOM	7.04576227027273e-31	-1.23284	1.2813423264718e-26
HES1	7.0558676758935e-31	4.19263	1.28318009553799e-26
HMCES	7.38484453100243e-31	0.687765	1.3430078264081e-26
KIAA1551	7.58923308600038e-31	-0.712142	1.38017792902003e-26
EGR3	8.69957512955186e-31	3.27309	1.5821047330603e-26
SP110	9.0730719436605e-31	0.570343	1.6500288636741e-26
IL1RL2	9.20481667040073e-31	5.54873	1.67398795967908e-26
DHX58	1.02794092879172e-30	1.10002	1.86941337310062e-26
LOC389831	1.16287721980227e-30	1.06036	2.11480851193241e-26
CASK	1.21799220217651e-30	0.529771	2.21504061887821e-26
PCED1B	1.23932980088005e-30	0.453677	2.25384517588046e-26
PECR	1.26962170789597e-30	0.65296	2.30893403797961e-26
KDSR	1.36068333021613e-30	0.397788	2.47453870433106e-26
RPS25	1.42831597036735e-30	-0.732459	2.59753542371006e-26
PTTG3P	1.61343401384841e-30	0.947527	2.93419109758472e-26
SELL	1.79543455473799e-30	-0.155172	3.26517728124651e-26
HLA-DRB6	1.81163398339321e-30	0.491525	3.2946375621989e-26
SLC9B1	1.82292877379962e-30	0.702492	3.31517826803199e-26
IL10	1.83600123976465e-30	2.47806	3.33895185463599e-26
HS3ST3B1	1.84656515737478e-30	0.888062	3.35816339520177e-26
ADRB2	1.85720499604671e-30	-3.16985	3.37751300581055e-26
RTCB	1.88357730082408e-30	0.499574	3.42547367927867e-26
TIMM17A	1.93978393203277e-30	0.444075	3.5276910587948e-26
DNAJA1	1.98876946514144e-30	0.537148	3.61677614930623e-26
MAPKAPK3	2.07850312848954e-30	0.51895	3.77996578947108e-26
NDUFA9	2.11275545300059e-30	0.431268	3.84225706682687e-26
ISOC1	2.15267979928391e-30	0.508768	3.91486348297772e-26
NDUFC2	2.25358674356481e-30	0.354614	4.09837285184697e-26
ARRB2	2.65055898892317e-30	-1.47485	4.82030657725568e-26
TNFSF10	2.66869689756127e-30	0.999792	4.85329217790493e-26
HLA-C	2.68460715199363e-30	0.208725	4.88222656661562e-26
MYD88	2.72908184891483e-30	0.508914	4.96310825043651e-26
TMEM205	2.90939769513272e-30	0.569267	5.29103064836836e-26
ERN1	2.95615424184838e-30	-1.41135	5.37606210422546e-26
CHST2	3.23321721145065e-30	2.56036	5.87992882074415e-26
STAU1	3.64562680754126e-30	0.41566	6.62993691219453e-26
STARD7	3.75192186845371e-30	0.69589	6.82324510996991e-26
ZEB2-AS1	3.99141856195485e-30	-3.7197	7.25879379677109e-26
MR1	4.17606361426925e-30	0.436767	7.59458928891005e-26
MTSS1	4.25876180072937e-30	-3.65743	7.74498421080643e-26
NCALD	4.38387426912124e-30	0.657879	7.9725137458239e-26
KLRC4	4.92488307429868e-30	-2.98129	8.95639235891958e-26
CPNE2	4.99326964452201e-30	0.959909	9.08076017552772e-26
SPATA31C2	5.86821339854434e-30	3.2133	1.06719328865927e-25
RPS21	6.23939767424152e-30	-0.892546	1.13469686103756e-25
HSPE1	6.44706941302356e-30	0.727544	1.17246404345246e-25
TSPAN5	6.57909577711831e-30	0.882049	1.19647435802674e-25
SRGN	6.95509965404548e-30	0.278209	1.26485442308471e-25
GOLGA8A	7.06705349587008e-30	0.352724	1.28521434875893e-25
ADCY3	7.35463439848006e-30	1.08104	1.33751381170758e-25
SKAP2	7.61586283716229e-30	0.676336	1.38502081556633e-25
PDAP1	7.7656877877546e-30	0.302956	1.41226798108105e-25
RPS20	7.89362506399288e-30	-0.757756	1.43553465413775e-25
BARD1	8.57791396792098e-30	0.902919	1.55997943420611e-25
TXLNA	9.23574266183895e-30	0.389344	1.67961216048203e-25
GAB3	1.0401788601404e-29	-2.0551	1.89166927505132e-25
TTC7B	1.11045722203316e-29	5.11599	2.01947750398951e-25
PRELID2	1.11749454317839e-29	1.48492	2.03227557622422e-25
OCIAD2	1.15644086496662e-29	0.401667	2.1031033570283e-25
UEVLD	1.17631988957547e-29	0.821875	2.13925535118196e-25
FLNB	1.35737811271116e-29	0.818348	2.46852783577652e-25
UBE2N	1.36565774433693e-29	0.411319	2.48358517385115e-25
RPS15A	1.37048085512524e-29	-0.770245	2.49235648313076e-25
SLC12A6	1.39511936057693e-29	0.796169	2.53716406914521e-25
SARAF	1.8084027708986e-29	-0.530025	3.28876127915619e-25
SLFN12	1.98400886132434e-29	1.25482	3.60811851520445e-25
NOP53	2.00733049445992e-29	-1.18687	3.65053123722482e-25
PSMA4	2.22791131893091e-29	0.485981	4.05167952460776e-25
CSNK1E	2.82029216990554e-29	0.551625	5.12898334019021e-25
NFKBIE	3.277497144275e-29	1.60609	5.96045630657852e-25
NDUFA6	3.3056412101768e-29	0.196747	6.01163910482752e-25
PLEKHB2	3.52239062816888e-29	0.418246	6.40581959638793e-25
FAS-AS1	4.47704911575246e-29	0.992594	8.14196152190743e-25
STX11	4.646804612637e-29	0.933125	8.45067886854165e-25
ZNRF2	5.15232324794037e-29	1.20225	9.37001505870436e-25
BIN2	5.40688737623713e-29	-0.935872	9.83296538242485e-25
RPL7A	5.66161268916958e-29	-0.58558	1.02962088365238e-24
PFDN2	7.03871046123103e-29	0.467418	1.28005988447947e-24
STAMBP	7.87240217140115e-29	0.474041	1.43167505889101e-24
PAK2	7.96147581731088e-29	0.493914	1.44787399213616e-24
SP140	8.16205432554849e-29	0.464188	1.48435119964425e-24
PLEKHG1	9.228172399847e-29	1.22309	1.67823543263617e-24
RPS10-NUDT3	9.5905483790028e-29	-0.807512	1.74413712820545e-24
RPS23	9.92518726183397e-29	-0.787866	1.80499455543713e-24
HIST1H2BG	1.03448008674204e-28	1.52584	1.88130548574908e-24
PHF19	1.04971406433284e-28	0.912444	1.90900999739571e-24
STIMATE	1.12770840595763e-28	1.01905	2.05085050707455e-24
SUMO2	1.15355074851861e-28	0.375658	2.09784739125595e-24
GOT2	1.17978142281905e-28	0.439911	2.14555049553872e-24
ACTG1	1.35099029462602e-28	0.342953	2.45691094980687e-24
TM9SF2	1.68359706296964e-28	0.394538	3.06178961871659e-24
TDP1	1.76928257734348e-28	0.584044	3.21761729515684e-24
CD6	1.82602890318979e-28	-1.10384	3.32081616334095e-24
ATP5J2-PTCD1	1.95193710072939e-28	0.282447	3.54979281138646e-24
PRDX2	2.28893183321837e-28	0.49361	4.16265143189093e-24
CENPM	2.45467750729749e-28	0.61601	4.46407651477122e-24
AEN	2.47290707449472e-28	0.53081	4.4972288056761e-24
CENPO	2.50736128947414e-28	0.666143	4.55988724103767e-24
GPRIN3	2.54796953879822e-28	0.541651	4.63373740325844e-24
CBR1	2.78953152004872e-28	0.54175	5.07304202236061e-24
ATP5J2	2.85262125231866e-28	0.366224	5.18777700946672e-24
CCR1	2.95215808950713e-28	0.736469	5.36879470157767e-24
BFSP2	3.01286503776799e-28	1.14166	5.47919635768487e-24
IFNAR2	3.05114029817841e-28	0.533918	5.54880374626725e-24
CASP4	3.12962719210785e-28	0.41434	5.69154001156733e-24
SLA	3.39415939260492e-28	0.404587	6.17261827139131e-24
EEF1B2	3.7920455530824e-28	-0.817322	6.89621404283565e-24
UBC	3.98251150024852e-28	0.326367	7.24259541435196e-24
ZEB1	4.49678127378736e-28	0.496104	8.1778464245097e-24
ANK3	4.69599482180584e-28	-1.99436	8.5401361829361e-24
ECE1	4.96218399451435e-28	0.608583	9.02422781242379e-24
HERPUD1	5.58904084579976e-28	0.461211	1.01642296821715e-23
ITIH4	6.75891571630065e-28	1.2832	1.22917641216644e-23
PSMD1	6.85066887891004e-28	0.539171	1.24586264231858e-23
PHKB	7.61890640874997e-28	0.499001	1.38557431949527e-23
PRDX5	7.97403584777574e-28	0.522241	1.4501581592765e-23
GRAMD2B	8.51939480662145e-28	0.770592	1.54933713953218e-23
LAPTM4A	8.9409560569784e-28	0.439086	1.62600226852209e-23
ABCG1	1.02424744715325e-27	0.729037	1.86269640739291e-23
LDLRAP1	1.08715466840093e-27	-1.91736	1.97709947995393e-23
MYO1E	1.1937824542568e-27	1.72043	2.17101277131142e-23
IL4I1	1.22944394453359e-27	0.896691	2.23586675752879e-23
REXO2	1.38558949445538e-27	0.618164	2.51983305461656e-23
SH3BP5	1.40425216912743e-27	-1.83124	2.55377299477515e-23
GSTP1	1.61774140308611e-27	-1.23619	2.9420245156524e-23
SAMD12	1.68033288957648e-27	1.19762	3.05585339298378e-23
DYNLRB1	1.73857904705926e-27	0.322762	3.16177985498196e-23
SKIL	1.92956163071833e-27	0.379656	3.50910078162436e-23
OTULIN	2.0278106408929e-27	0.527656	3.68777643152783e-23
C12orf57	2.04426317678018e-27	0.447821	3.71769701329243e-23
DDHD1	2.06502396910485e-27	0.64261	3.75545259021408e-23
TTYH3	2.15241949440919e-27	1.08625	3.91439009253255e-23
FYB1	2.30133933280978e-27	-0.545819	4.18521571064786e-23
LGALS1	2.32477680686311e-27	0.371199	4.22783910096125e-23
CLTA	2.41067679116386e-27	0.461745	4.38405681241059e-23
SPINT1	2.58766534430247e-27	1.59414	4.70592819514847e-23
NDUFB8	2.60195840794473e-27	0.432915	4.73192156068828e-23
PARP12	2.75974402050861e-27	0.641278	5.01887047569697e-23
ZC3H12C	2.84301156177622e-27	2.12877	5.17030082624623e-23
POMP	3.04773153004544e-27	0.407449	5.54260456054064e-23
KLF3-AS1	3.18964991884688e-27	-2.85025	5.80069734241494e-23
HSPE1-MOB4	3.22592252095525e-27	0.365763	5.86666269660922e-23
UTS2	3.54934938182633e-27	0.283287	6.45484678578936e-23
AKR1A1	3.71746925417609e-27	0.366392	6.76058958564463e-23
S1PR5	3.74972593376674e-27	-5.53348	6.8192515831482e-23
UQCRC1	3.87592484083915e-27	0.400605	7.04875691555008e-23
MOV10	4.22311368774353e-27	0.652847	7.68015455253038e-23
LRRC8B	5.07793958702613e-27	0.941743	9.23474093296572e-23
LOC440311	5.29086339071958e-27	-1.51536	9.62196416236263e-23
PRKAR1A	5.47059231017311e-27	0.335991	9.94881917528082e-23
ACTR1A	5.69519010291255e-27	0.430579	1.03572727211568e-22
TMED8	5.72972246732601e-27	1.28753	1.04200732790791e-22
ZMIZ2	5.94741956327593e-27	0.797806	1.08159772177736e-22
ASNA1	6.18038214662844e-27	0.443908	1.12396429718585e-22
SELENOK	7.24014884077658e-27	0.368081	1.31669346818363e-22
TSG101	7.83740202056971e-27	0.473775	1.42530993146081e-22
NDUFAF1	8.96237589134623e-27	0.653909	1.62989767960023e-22
GSAP	9.71999685133329e-27	-3.83642	1.76767862738347e-22
CALM1	1.21427522190098e-26	-0.464557	2.20828091854913e-22
CD3E	1.271842385315e-26	-0.44179	2.31297256193386e-22
UBA6	1.27779488988931e-26	0.436402	2.3237977867527e-22
TRG-AS1	1.33333005173162e-26	-1.58361	2.42479403207912e-22
PRKAB1	1.33334831712498e-26	0.600953	2.4248272495235e-22
RPLP0	1.34845638948804e-26	-0.604559	2.45230278992294e-22
MPP7	1.36331034955388e-26	-2.79619	2.47931620169869e-22
CNDP2	1.42950675672454e-26	0.402516	2.59970098777925e-22
HIST1H2BF	1.4545623363359e-26	3.16263	2.64526706486047e-22
B3GNT2	1.49348041741072e-26	0.426573	2.71604348710314e-22
CORO1C	1.70813077514142e-26	0.967549	3.10640662767219e-22
MKNK1-AS1	1.76397711997616e-26	0.693084	3.20796879038864e-22
MOB3C	1.78925643579948e-26	0.853309	3.25394175414494e-22
NUMB	2.00533166561192e-26	0.454478	3.64689616708184e-22
PM20D1	2.27105780909081e-26	2.09446	4.13014573161254e-22
AIM2	2.57574871414878e-26	1.04434	4.68425661155098e-22
PDCD1LG2	2.92144269067398e-26	2.13799	5.31293567725969e-22
YIPF5	3.00659190418998e-26	0.448802	5.4677880369599e-22
ZCCHC6	3.16441435265929e-26	0.3495	5.75480394174618e-22
COQ8A	3.22020807727368e-26	0.750511	5.85627040932992e-22
HIST1H2BN	3.26420863803879e-26	1.58563	5.93628982913733e-22
LXN	3.53572525431771e-26	1.00812	6.43006994750218e-22
STAT5A	3.54895323316443e-26	0.649003	6.45412634983282e-22
CDKN2A	3.87148885333264e-26	1.02727	7.04068962867074e-22
LAMTOR5	3.92575322893492e-26	0.470159	7.13937482214104e-22
EML2-AS1	4.08153295838456e-26	0.840052	7.42267583811817e-22
MYOF	5.16489401661814e-26	2.73162	9.39287625862174e-22
FOXP1	5.45268593558637e-26	-0.903488	9.91625464245737e-22
CD2	5.48170972340829e-26	0.346146	9.96903730299031e-22
SETD7	5.5815048602565e-26	1.13452	1.01505247388625e-21
ATP5G3	6.28997875168301e-26	0.422138	1.14389553578107e-21
BTG2	6.36865821606022e-26	0.360103	1.15820418317271e-21
ADAM10	6.55027206952149e-26	0.505225	1.19123247856318e-21
LASP1	7.02263924938445e-26	0.534215	1.27713717389306e-21
LINC02067	7.04035041729061e-26	-0.596677	1.28035812688847e-21
CPEB4	7.2853812708873e-26	0.789766	1.32491943792357e-21
PHLPP1	7.29675278620143e-26	2.2595	1.32698746169859e-21
C9orf16	7.39201337625259e-26	0.527417	1.3443115526053e-21
MRPL28	8.07383187010043e-26	0.397898	1.46830706389646e-21
ADAR	8.52624691539055e-26	0.372568	1.55058326403292e-21
PCYOX1L	8.9381274012508e-26	0.648735	1.62548784919147e-21
ST6GALNAC6	9.42041522765461e-26	0.482011	1.71319671330127e-21
SEC14L6	1.12816202712694e-25	5.42968	2.05167546253305e-21
ATP5A1	1.41009919895734e-25	0.366788	2.56440640322382e-21
CALCOCO2	1.46857206344435e-25	0.374104	2.6707451545799e-21
RPL18A	1.47686362274286e-25	-0.63827	2.68582418432016e-21
PRDX4	1.50430243404226e-25	0.713289	2.73572440654925e-21
FOS	1.5368843658424e-25	-0.623109	2.79497790772099e-21
HLA-DRA	1.54356631565663e-25	0.242119	2.80712970165314e-21
STK38	1.6768635589125e-25	-1.4453	3.04954406823828e-21
JUN	1.75687041095897e-25	0.336251	3.19504452936998e-21
PHF11	1.76563618164079e-25	0.52419	3.21098595993195e-21
PHACTR2-AS1	1.79060459235059e-25	1.0679	3.25639351164878e-21
GLCCI1	1.81527315743757e-25	0.533781	3.30125576411596e-21
DCAF13	1.88444987859061e-25	0.38665	3.42706054920488e-21
ARHGAP45	1.91705516899031e-25	-0.932962	3.48635653032577e-21
IER5	1.92228647151775e-25	1.12065	3.49587017710218e-21
MPC2	2.12028637826277e-25	0.404062	3.85595280750867e-21
MRNIP	2.42633335748628e-25	0.404055	4.41252984392455e-21
HIVEP3	2.5374654205006e-25	0.861383	4.61463461372239e-21
HIP1	2.58744094092474e-25	0.788386	4.70552009516573e-21
SEC24A	2.62498732898026e-25	0.529381	4.7738019564835e-21
FCGR3B	2.66244088698075e-25	-4.5331	4.84191499706319e-21
EEF1E1	2.71367181622261e-25	0.69022	4.93508356498243e-21
RPS10	2.76710026330179e-25	-0.786603	5.03224853884063e-21
PRKCQ-AS1	2.89772626284827e-25	-1.57974	5.26980498161586e-21
LGMN	3.09449019840688e-25	2.17562	5.62763987482276e-21
PSMD4	3.13194379111831e-25	0.364377	5.69575297852775e-21
HLA-G	3.58436288028132e-25	0.316656	6.51852233407961e-21
NDUFS6	3.69198819379853e-25	0.372887	6.714249729242e-21
CCL3L3	4.07090356468857e-25	-2.82496	7.40334522274263e-21
SNRPC	4.15014409970773e-25	0.465562	7.54745205972848e-21
RPS7	4.47903011167506e-25	-0.577703	8.14556416109226e-21
TRAPPC4	4.54541005376022e-25	0.476242	8.26628272376834e-21
EOMES	4.55163721509101e-25	-2.78957	8.27760743936451e-21
VPS25	5.04249511108048e-25	0.358131	9.17028160901096e-21
MT2A	5.36492082304758e-25	0.595073	9.75664500879433e-21
SPSB1	5.40520908065162e-25	1.46007	9.82991323407304e-21
HMGB1	5.5332493366606e-25	-0.883531	1.0062767243651e-20
RXRG	5.65918426257789e-25	5.644	1.02917924999241e-20
ARF4	5.84907596933167e-25	0.368555	1.06371295578266e-20
GPAT3	5.99674778482289e-25	1.48969	1.09056855214789e-20
CD274	6.20062115086539e-25	1.07923	1.12764496249638e-20
LCN10	6.65378797441828e-25	2.37253	1.21005788102771e-20
PSMB9	7.90239479323251e-25	0.41419	1.43712951709726e-20
NAPRT	8.72596370921917e-25	0.501294	1.5869037601586e-20
IDI2-AS1	8.77694840702564e-25	0.490034	1.59617583730168e-20
ALAS1	8.85480267708786e-25	0.544871	1.6103344148552e-20
PPIL1	8.88527193896332e-25	0.535044	1.61587555481987e-20
AMIGO2	8.97248388328644e-25	0.551645	1.63173591901447e-20
TFE3	9.0070394611774e-25	0.787417	1.63802019640972e-20
PTTG1IP	9.54322286950392e-25	0.496054	1.73553051104798e-20
FNDC3B	9.79527994887639e-25	0.744079	1.78136961150266e-20
TUBA4A	1.00577457645678e-24	-0.839863	1.8291016447443e-20
KLF10	1.02510721257045e-24	0.770853	1.86425997678063e-20
CABLES1	1.03834509674907e-24	3.41465	1.88833439294787e-20
SCARNA17	1.07717875138176e-24	-1.22422	1.95895727726286e-20
PVALB	1.11889908932087e-24	1.77428	2.03482988383894e-20
NR4A3	1.15661965193306e-24	3.13858	2.10342849900545e-20
DTX3L	1.18474854891744e-24	0.575055	2.15458371106125e-20
RDX	1.23529707049057e-24	0.539559	2.24651125239415e-20
C21orf91-OT1	1.25878972614846e-24	0.857026	2.28923499597359e-20
PDCD4	1.30335415187547e-24	-0.810579	2.37027986060072e-20
TRIM2	1.34069021031117e-24	2.23264	2.4381792164719e-20
SPPL2B	1.40177046949228e-24	0.280596	2.54925977581866e-20
HIST2H2BE	1.41697461376657e-24	0.94642	2.57691003259589e-20
TMEM208	1.46069246221087e-24	0.554983	2.65641531177669e-20
NRIP1	1.5294082283634e-24	1.00969	2.78138180410167e-20
ADI1	1.55540976284129e-24	0.478594	2.82866819470317e-20
ITFG1	1.61808048276257e-24	0.628958	2.942641165952e-20
SSH1	1.66875390473665e-24	0.837514	3.03479585115407e-20
C14orf119	1.67654759443658e-24	0.38646	3.04896945524236e-20
PPP2R1A	1.68408793881222e-24	0.351524	3.0626823255239e-20
MT1A	1.70402023033654e-24	0.711409	3.09893119089003e-20
MKNK2	1.7231832576458e-24	0.506766	3.13378107235465e-20
MIR3656	1.82693995731771e-24	0.531247	3.32247300637799e-20
PKIA	1.88056704124937e-24	1.1018	3.4199992212161e-20
SPATA31C1	1.94891450900983e-24	5.09525	3.54429592608528e-20
PSMC3	1.95038820597489e-24	0.396832	3.54697599138593e-20
FBXO32	2.09920891634114e-24	-1.95872	3.817621335258e-20
ATN1	2.16067022054389e-24	0.35783	3.92939486308111e-20
SLC25A3	2.2047346800312e-24	0.361628	4.00953048910473e-20
CTSS	2.25578027892405e-24	0.397262	4.10236201525128e-20
B2M	2.36231734327304e-24	0.220415	4.29611032047635e-20
MRPL53	2.39228689505996e-24	0.473265	4.35061294735603e-20
TRIP12	2.4198291316607e-24	0.37437	4.40070125883815e-20
LY9	2.7203301775462e-24	-1.35399	4.94719246088552e-20
PTPN1	2.73913192066239e-24	0.316335	4.98138531091662e-20
LOC100133286	2.7801588187352e-24	0.53112	5.05599682775183e-20
NFKBID	2.79416521531563e-24	1.74946	5.081468860573e-20
RAB11A	2.80633515524502e-24	0.305552	5.10360111332859e-20
ZC3H8	3.07111684212287e-24	0.430735	5.58513308908465e-20
CHMP2B	3.12541212997046e-24	0.380775	5.68387449956428e-20
STK16	3.1605658851601e-24	-0.965973	5.74780511875216e-20
CASQ1	3.2976274606356e-24	4.45204	5.9970652999119e-20
PLIN5	3.31931984565093e-24	2.51345	6.03651507130078e-20
RFK	3.50662557413776e-24	0.743625	6.37714926912693e-20
GRPEL2	3.75020670201614e-24	0.803103	6.82012590828656e-20
C1orf21	3.93632042048646e-24	-4.43596	7.15859231669668e-20
GPHN	4.03971428136566e-24	0.904093	7.34662439209158e-20
TAPT1-AS1	4.10463555986552e-24	-0.982387	7.46469022917144e-20
COPS6	4.19297062348149e-24	0.331095	7.62533637586344e-20
FGR	4.24877963295027e-24	-4.94968	7.72683064048336e-20
SLC1A5	4.33219892693451e-24	0.370282	7.8785369685231e-20
SH3BP5-AS1	4.45622611339011e-24	-1.56334	8.10409280981126e-20
C4orf48	4.54447033839616e-24	0.622135	8.26457375740726e-20
MIR4709	4.60781443598519e-24	0.56827	8.37977133328266e-20
MAPK6	4.75699971111892e-24	0.777569	8.65107967464087e-20
COX7B	4.90994505247336e-24	0.327716	8.92922607242805e-20
HLA-DPA1	4.99291729850306e-24	0.333107	9.08011939905767e-20
TIMMDC1	5.00318707529722e-24	0.161572	9.09879601513553e-20
HSD17B10	5.07267915740722e-24	0.372674	9.22517431566076e-20
NPC2	5.1523360654046e-24	0.576754	9.37003836854481e-20
PML	5.16009622529626e-24	0.677566	9.38415099532378e-20
HIST1H2BK	5.21770567671984e-24	0.59517	9.4889195436827e-20
MPDU1	5.33899300559935e-24	0.590518	9.70949267998298e-20
CDC42SE2	5.5366131906282e-24	-0.613343	1.00688847484764e-19
HIST1H1C	5.66279651563822e-24	0.874351	1.02983617433397e-19
PTP4A1	5.8001755002708e-24	0.350134	1.05481991647925e-19
SP100	5.90299722137458e-24	0.432553	1.07351907467918e-19
BTN2A2	6.17746173477052e-24	1.05136	1.12343319108537e-19
SCLT1	6.25707015537594e-24	0.730089	1.13791077845667e-19
TBK1	6.48939712472348e-24	0.237607	1.18016176110221e-19
ST7	6.84594242808287e-24	0.954677	1.24500308997115e-19
HLA-DRB1	6.9726819233105e-24	0.402129	1.26805193457325e-19
EIF3I	7.28257593646699e-24	0.360655	1.32440925980589e-19
FAM135A	7.46185780148886e-24	1.40303	1.35701345977876e-19
PMF1	7.79025140241208e-24	0.412376	1.41673512004266e-19
NDUFB1	7.82214777884621e-24	0.38928	1.42253579506097e-19
ACOX3	8.05981826564118e-24	1.01904	1.46575854978951e-19
MTFP1	8.68246433245314e-24	0.62254	1.57899296349993e-19
CLIC4	8.69243370555673e-24	2.85352	1.58080599369255e-19
ARG2	9.21715392549437e-24	0.909649	1.67623161289041e-19
RPS5	9.39586163679927e-24	-0.719721	1.70873139726831e-19
METTL8	9.63441430413241e-24	0.581398	1.75211458534952e-19
MICAL1	9.68725489516806e-24	0.496961	1.76172417523526e-19
SELP	1.02062684468467e-23	0.916516	1.85611197974355e-19
COMMD4	1.08571307090691e-23	0.569805	1.97447779075131e-19
MYC	1.09213349887336e-23	-2.08408	1.98615398105109e-19
CTBS	1.12794662669561e-23	0.41541	2.05128373530864e-19
XCL1	1.17568034656508e-23	-3.18036	2.13809227826326e-19
PMF1-BGLAP	1.1856636074827e-23	0.414556	2.15624783656805e-19
NEDD4	1.23892541896954e-23	1.16108	2.253109766938e-19
LINC00309	1.27079325241084e-23	2.4823	2.31106460883436e-19
IFI16	1.33312425072646e-23	0.529365	2.42441976237113e-19
VAMP8	1.34367546224721e-23	0.338775	2.44360819564277e-19
MIR611	1.34768199107304e-23	0.330865	2.45089446896543e-19
C1GALT1C1	1.41402208932347e-23	0.498656	2.57154057164366e-19
COX10	1.4378117652343e-23	0.484861	2.61480447625511e-19
STYXL1	1.57826785047993e-23	0.642873	2.87023791288279e-19
PSMC4	1.58842874060089e-23	0.325303	2.88871650765678e-19
RBM23	1.59248586771926e-23	0.48693	2.89609479903425e-19
RAB8B	1.65554028813394e-23	0.347273	3.01076556800039e-19
SMC4	1.76007927095442e-23	0.263579	3.20088016215772e-19
RPL35A	1.78431792309362e-23	-0.751277	3.24496057493807e-19
MATK	1.81825693984848e-23	-3.30813	3.30668207080845e-19
XKRX	1.9641538935807e-23	3.53878	3.57201027086586e-19
MYO1C	1.96425972052925e-23	0.95766	3.57220272775449e-19
EEF1D	1.98880684523516e-23	-0.580936	3.61684412874465e-19
CNIH1	2.00676023579659e-23	0.484773	3.64949416481967e-19
NAPA-AS1	2.03128787475864e-23	0.42699	3.69410012903606e-19
SF3B6	2.07328988116864e-23	0.343831	3.77048497789329e-19
SLC2A3	2.11692929289407e-23	0.420179	3.84984761205716e-19
YIF1A	2.29049288022787e-23	0.439156	4.16549035198241e-19
MYL12A	2.41857275034469e-23	-0.289471	4.39841640377685e-19
SEC13	2.4544209338538e-23	0.472956	4.46360991030652e-19
COX20	2.56955011938113e-23	0.121137	4.67298384710652e-19
RANBP3	2.59279314208432e-23	0.351659	4.71525360819455e-19
RPS9	2.63735613112317e-23	-0.58297	4.79629586006059e-19
RPL37	2.63820032531213e-23	-0.796342	4.79783111161264e-19
RNF114	2.91166217522244e-23	0.267111	5.29514883185952e-19
GZMB	3.01495615303453e-23	-2.09764	5.48299925990859e-19
GOT1	3.33381483193884e-23	0.750939	6.06287565336397e-19
SLC6A6	3.49681457389785e-23	0.547405	6.35930698409063e-19
ELOF1	3.57540504001231e-23	0.361091	6.50223160576639e-19
C1orf43	3.75529092301693e-23	0.355146	6.82937207259859e-19
ABAT	3.8167581346692e-23	1.16712	6.94115634370941e-19
GPR19	4.01638238115923e-23	1.54101	7.30419299837617e-19
PPP1CB	4.06174328929044e-23	0.340902	7.38668634590359e-19
PDE4B	4.20161125690776e-23	0.159654	7.64105023181246e-19
ZNF410	4.30390178024177e-23	0.411123	7.82707577754769e-19
STK3	4.38250498627709e-23	1.03934	7.97002356804352e-19
C2CD4A	4.46379778148014e-23	3.79836	8.11786264539977e-19
NDUFS4	4.76246507339095e-23	0.467237	8.66101898246877e-19
TRAFD1	4.80166379517686e-23	0.547533	8.73230577790863e-19
STN1	4.81509664981337e-23	0.31713	8.7567347673506e-19
ATP6V1D	4.89621669040646e-23	0.361761	8.90425967317319e-19
GPSM3	5.01877617413574e-23	-0.742695	9.12714635028325e-19
PMEPA1	5.28680829059979e-23	0.814263	9.61458955728479e-19
AKR1C3	5.41484340317928e-23	0.892884	9.84743421302183e-19
NCAPH2	5.42737012773251e-23	0.378206	9.87021531429435e-19
PIK3R2	5.6075668488255e-23	0.797816	1.0197921071274e-18
GPR65	5.72025031675753e-23	-1.79785	1.04028472260552e-18
RPL37A	6.01164101892714e-23	-0.768699	1.09327703570209e-18
XRN1	6.04900560132307e-23	0.50972	1.10007215865661e-18
SMYD3	6.67148525227528e-23	0.930111	1.21327630797878e-18
SERPINH1	6.68539264111542e-23	0.863477	1.21580550571325e-18
BCAS4	6.7482102843572e-23	-1.55699	1.2272295223132e-18
CXCL8	6.8551295325153e-23	3.33794	1.24667385678323e-18
SERPINB6	6.86281836373139e-23	-3.17676	1.24807214762819e-18
GNG2	7.85759025272045e-23	0.263279	1.42898136335974e-18
ACP2	8.01137310576505e-23	0.71202	1.45694831301443e-18
LAMTOR2	8.06074444979484e-23	0.443053	1.46592698563969e-18
ODAPH	8.09242766604631e-23	3.05805	1.47168889534718e-18
CDC5L	8.37688023794301e-23	0.278805	1.52341944007232e-18
CCDC167	9.66868133847592e-23	0.395121	1.75834638821523e-18
SPP1	9.7447192402479e-23	0.930124	1.77217464103148e-18
TSPYL2	1.01847685326898e-22	0.567509	1.85220200535497e-18
CXorf21	1.01913695493893e-22	2.04865	1.85340246625194e-18
GATA3-AS1	1.06410328932703e-22	2.7359	1.93517824197013e-18
MYO1F	1.08260805008605e-22	-1.1308	1.9688309998865e-18
C11orf88	1.17423898237399e-22	3.62822	2.13547101334533e-18
SZRD1	1.23867815328265e-22	0.329426	2.25266008955982e-18
RNF187	1.26909333251775e-22	0.722543	2.30797313451678e-18
TRAF3IP2	1.32077320376402e-22	1.07854	2.40195814836525e-18
H3F3B	1.49196044126226e-22	0.339027	2.71327925847955e-18
PLAGL2	1.49805320597583e-22	1.08743	2.72435956038764e-18
NDUFB4	1.51890742051375e-22	0.185593	2.76228503494631e-18
SLIRP	1.53620696135431e-22	0.192344	2.79374597991896e-18
SVBP	1.69778791801064e-22	0.730727	3.08759710769415e-18
SERBP1	1.83800532487979e-22	0.3131	3.34259648382639e-18
NME3	1.96109443617518e-22	0.522021	3.56644634162818e-18
CITED2	2.08977688355159e-22	-1.08272	3.80046824042693e-18
BCL2	2.27439556696761e-22	0.252371	4.1362157780873e-18
SLC7A5	2.31388890291277e-22	0.511413	4.20803835883716e-18
TNFRSF14	2.39251474519034e-22	0.348593	4.35102731560314e-18
CRYBG1	2.57459507390378e-22	-1.00069	4.68215860140142e-18
JUP	2.65507314823706e-22	1.52745	4.82851602738393e-18
BCL6	2.68421726636971e-22	0.294883	4.88151752061995e-18
NAPA	2.70941070213539e-22	0.33842	4.92733430290342e-18
MYBL1	2.71828811342951e-22	-2.45667	4.9434787630829e-18
NT5C	2.90147409882042e-22	0.435941	5.27662079611481e-18
P4HA1	3.01448111176614e-22	0.456414	5.4821353498579e-18
CXCL2	3.15137129353767e-22	3.35983	5.7310838344276e-18
ARMC7	3.30173808702642e-22	0.185503	6.00454088506625e-18
RPL8	3.45145764413173e-22	-0.442625	6.27682087161797e-18
PEA15	3.59888019114273e-22	0.603299	6.54492351561218e-18
SEC23B	3.6245512822549e-22	0.405478	6.59160896190876e-18
CNST	3.83563658316593e-22	0.235325	6.97548869014556e-18
TMEM258	3.89553783850332e-22	0.216613	7.08442511310214e-18
MINPP1	4.16520193509933e-22	0.773526	7.57483623917164e-18
EEF1E1-BLOC1S5	4.50368926612315e-22	0.430305	8.19040929937156e-18
HIST1H3D	4.75771745029263e-22	1.48511	8.65238495510218e-18
PBX4	4.76947055509523e-22	0.489422	8.67375915149618e-18
COX6A1	4.91693957799431e-22	0.290061	8.94194631654045e-18
XCL2	4.92305740206877e-22	-2.76759	8.95307219140227e-18
COX5B	5.08439450928621e-22	0.246424	9.2464798545879e-18
HLA-DQB1	5.1943381777667e-22	0.539485	9.44642341008653e-18
SYT11	5.21527104452633e-22	0.466964	9.48449192157559e-18
PLEKHG3	5.36048006834994e-22	-3.20716	9.7485690523012e-18
KDM6B	5.85249329827101e-22	0.738697	1.06433443122357e-17
CBX5	5.89234889907712e-22	0.489857	1.07158257078617e-17
CCL3L1	6.01908754614024e-22	-2.96438	1.09463126114106e-17
ACTR1B	6.03723162201228e-22	0.361501	1.09793094277915e-17
SELENOT	6.5185078508482e-22	0.334313	1.18545583775525e-17
MIR3658	6.67290560170704e-22	1.59791	1.21353461272644e-17
NDUFB5	6.68087881912645e-22	0.484894	1.21498462204634e-17
AHRR	6.92730679825357e-22	0.47546	1.25980001433039e-17
SLC29A1	6.93035863190979e-22	1.44103	1.26035502079911e-17
COPE	7.105430971323e-22	0.284825	1.2921936764448e-17
ARL6IP6	7.29911693953954e-22	0.419838	1.32741740662466e-17
ARL1	7.70406939029281e-22	0.329282	1.40106205931865e-17
BUD31	8.14617381872825e-22	0.24071	1.48146317067392e-17
IL27RA	8.18916292406009e-22	0.402534	1.48928116936957e-17
H2AFJ	8.20057939563353e-22	0.40505	1.49135736888991e-17
SUB1	8.20359647194541e-22	0.36378	1.49190605438799e-17
UBE2K	8.43528482884956e-22	0.411712	1.53404089897458e-17
KRT19	8.57946473073811e-22	1.4693	1.56026145593203e-17
HOMER3	8.71453662461385e-22	0.306407	1.58482563055228e-17
USP51	9.40528883286332e-22	2.28655	1.71044582714452e-17
CRP	9.43597910415846e-22	2.93911	1.71602715988226e-17
SLC35E3	9.51043585943194e-22	0.639218	1.72956786539629e-17
RPS13	9.60585865539754e-22	-0.736175	1.7469214550706e-17
LSM2	9.61194403449694e-22	0.423494	1.74802814211361e-17
FOSB	1.07252492877006e-21	0.285844	1.95049383546122e-17
BUD23	1.07302447056176e-21	0.349897	1.95140230216361e-17
TGIF2	1.15773320595268e-21	0.313011	2.10545360834554e-17
FCGR3A	1.15852838384163e-21	-5.27254	2.10689971885438e-17
UBE2Z	1.16578108889081e-21	0.573282	2.12008948825683e-17
PTCD1	1.1825095390388e-21	0.227149	2.15051184769596e-17
ETHE1	1.18857279373038e-21	0.42822	2.16153848267806e-17
EDF1	1.19326594557408e-21	0.292344	2.17007344862103e-17
YWHAH	1.23225369927867e-21	0.449466	2.24097657750819e-17
KLHL2	1.36201760728197e-21	0.944299	2.47696522060299e-17
TNPO1	1.38685758892585e-21	0.311762	2.52213921122056e-17
JAKMIP1	1.4388190533905e-21	0.262608	2.61663633049597e-17
MORC3	1.44433811787366e-21	0.366573	2.62667330116504e-17
ATM	1.59702266943764e-21	-1.1752	2.90434542663929e-17
PLGRKT	1.60496836947283e-21	0.36804	2.91879547672329e-17
SLC25A5	1.63233906501871e-21	0.262937	2.96857182364302e-17
IL23R	1.66194068469825e-21	1.11426	3.02240532919224e-17
ARL6IP5	1.71169661521171e-21	0.325715	3.11289146442402e-17
HLA-DQA1	1.74632382130761e-21	0.555226	3.17586450143002e-17
CSK	1.74641247396689e-21	0.287899	3.17602572515619e-17
GIMAP6	1.76459275947606e-21	-1.3325	3.20908839238316e-17
ILK	1.8779629980001e-21	0.341615	3.41526350816299e-17
SNX5	1.92282467048113e-21	0.297092	3.49684894573698e-17
VTI1B	1.93366865263684e-21	0.41658	3.51656981168536e-17
NUP62	1.94054271733384e-21	0.366126	3.52907098574331e-17
GSKIP	1.9544201277976e-21	0.511778	3.55430844441271e-17
FBRS	1.97449737684932e-21	0.474338	3.59082092953816e-17
MRPL27	1.99420088530877e-21	0.327857	3.62665373002253e-17
TRAPPC3	2.06498424117789e-21	0.400361	3.75538034100612e-17
NFE2L2	2.14673561768819e-21	0.408086	3.90405339432774e-17
DPP3	2.21035416643418e-21	0.679261	4.01975008707719e-17
RALGDS	2.24474147851386e-21	0.267834	4.08228685282531e-17
DERL1	2.26948679667645e-21	0.266106	4.12728868843579e-17
RAB21	2.28662815223542e-21	0.653413	4.15846195765533e-17
HSP90AB1	2.29812207927671e-21	0.425002	4.17936481337263e-17
ALB	2.31014773258667e-21	2.25603	4.20123466648212e-17
NDUFS5	2.53720939769074e-21	0.221779	4.61416901064038e-17
C20orf194	2.83013618748113e-21	0.766187	5.14688567055318e-17
ARHGAP31	2.90212273014089e-21	1.13843	5.27780039703422e-17
SLC25A4	2.99474955713156e-21	0.851665	5.44625154459946e-17
C4orf33	3.02595736766016e-21	0.882281	5.50300606882677e-17
POP4	3.04260650942534e-21	0.46429	5.53328419804092e-17
CAMK1	3.09234028375149e-21	1.13226	5.62373004003046e-17
DNAJC18	3.14302551818736e-21	1.12189	5.71590620737554e-17
MANEA	3.1610257174326e-21	0.596736	5.74864136972293e-17
UBL7	3.17201109313949e-21	0.459043	5.76861937398347e-17
TKFC	3.27062832073576e-21	0.735343	5.94796466409005e-17
SH3PXD2A-AS1	3.3162078801796e-21	3.7544	6.03085565089463e-17
VPS54	3.38190124909572e-21	0.816914	6.15032561160547e-17
MIR4761	3.45722960900902e-21	0.499889	6.2873177669438e-17
SNRPG	3.46709414799293e-21	0.328844	6.30525741753995e-17
KNL1	3.47051833921467e-21	1.18332	6.31148465169581e-17
CTNS	3.5144972053761e-21	0.552856	6.39146461769697e-17
SPECC1L	3.54895269596326e-21	0.523825	6.45412537287879e-17
GPR132	3.56946193998112e-21	0.48246	6.49142348404966e-17
ABHD18	3.6524204856895e-21	0.323707	6.64229189527492e-17
MESD	3.80895425430966e-21	0.1773	6.92696420688754e-17
MAP7D3	4.08261443062382e-21	0.245988	7.42464260353248e-17
APOL2	4.79930007798608e-21	0.408516	8.72800712182548e-17
ITGAV	4.93968028526618e-21	0.766953	8.98330256678508e-17
RBCK1	4.9715540288824e-21	0.419068	9.04126815692553e-17
TNFRSF12A	5.01980799524114e-21	1.53114	9.12902282014554e-17
LINC01260	5.166907077064e-21	1.06259	9.39653721034859e-17
LOC388692	5.20212125036701e-21	-1.70347	9.46057770591744e-17
SRFBP1	5.27648072004777e-21	0.441067	9.59580783747888e-17
NARF	5.30044968565682e-21	0.297467	9.63939779833549e-17
DOK1	5.70007378715622e-21	0.543482	1.03661541893223e-16
NCR3	5.77825389599788e-21	0.563187	1.05083325352617e-16
ZCCHC9	5.89005284725112e-21	0.553029	1.07116501080109e-16
ARHGEF6	6.56611931586537e-21	0.306814	1.19411445878328e-16
ANAPC11	6.65615817051538e-21	0.319173	1.21048892488993e-16
PIP5K1B	7.07321785376715e-21	1.98832	1.28633539888609e-16
NELL2	7.30814012518565e-21	-2.35031	1.32905836316626e-16
DSTN	7.6152795475058e-21	-1.48004	1.3849147385094e-16
PSMB1	9.01659102441032e-21	0.394145	1.63975724369926e-16
JAZF1	9.25096419523243e-21	0.305809	1.68238034854497e-16
FYCO1	1.02581585537996e-20	0.368146	1.865548714594e-16
AAGAB	1.04646074475078e-20	0.398082	1.90309351040377e-16
ZBTB24	1.06596485218974e-20	0.509947	1.93856368019226e-16
MRPL51	1.06949050573642e-20	0.30782	1.94497543373225e-16
IFIT2	1.10468885891924e-20	2.6204	2.00898715883053e-16
MPV17	1.12997211335017e-20	0.286178	2.05496728533862e-16
GRAMD4	1.149051169399e-20	0.943588	2.08966445666902e-16
ALDOA	1.15657865169313e-20	0.332531	2.10335393596912e-16
SH3GLB1	1.22095897531806e-20	0.305296	2.22043599251343e-16
NANS	1.22333569340091e-20	0.544112	2.2247582920189e-16
PSMB2	1.25073170541213e-20	0.311168	2.2745806794625e-16
HIST1H2BD	1.27728092878952e-20	1.69921	2.32286309709663e-16
RNF125	1.31634652796629e-20	-1.28805	2.39390779575949e-16
RAP1B	1.34218220011813e-20	-0.789715	2.44089254913483e-16
SLC47A1	1.39434628447486e-20	-2.3251	2.53575815294597e-16
TACC3	1.49002038942689e-20	0.28386	2.70975108021174e-16
EEF2K	1.49456832876477e-20	0.718172	2.71802196269162e-16
LOC100294362	1.50258773283205e-20	0.910808	2.73260605092836e-16
LGALS17A	1.5314168088017e-20	1.97142	2.78503460848677e-16
LOC100130476	1.54111703654946e-20	0.358237	2.80267544266885e-16
UGT2B15	1.56096929175429e-20	0.523088	2.83877875398435e-16
ANK1	1.56655568416214e-20	1.85823	2.84893816721727e-16
CLIC3	1.59120245128271e-20	-2.08495	2.89376077790273e-16
SLC1A4	1.64723312555972e-20	0.876373	2.99565816214291e-16
HADHA	1.6896008320443e-20	0.30775	3.07270807315577e-16
TUBB	1.8067918004511e-20	0.197247	3.28583156830037e-16
RNF207	1.91710771670123e-20	1.29603	3.48645209359287e-16
LINC00623	1.94543788391787e-20	-1.35256	3.53797333569304e-16
LRBA	1.94704178682375e-20	0.283672	3.54089019351768e-16
CLDN4	1.99848794168894e-20	0.226205	3.63445017075551e-16
PSMD9	2.00713282556164e-20	0.278766	3.6501717565664e-16
IKZF3	2.02028332981707e-20	-0.744271	3.67408726360532e-16
ZMIZ1	2.0633350346473e-20	0.70919	3.75238109400957e-16
CD164	2.17678309358663e-20	0.32124	3.95869773399665e-16
ABHD10	2.21453993804305e-20	0.474144	4.02736233132508e-16
MICAL3	2.24226205004623e-20	0.76841	4.07777776421407e-16
HIGD1A	2.32514020295239e-20	0.244082	4.22849997308921e-16
SEM1	2.39033495356278e-20	0.191821	4.34706314654926e-16
PARD6G	2.43213275897046e-20	1.59476	4.42307663546368e-16
HIF1A	2.44021475878867e-20	0.31716	4.43777456033308e-16
BMPR2	2.51305233122913e-20	0.341701	4.5702369695733e-16
ATP6V0D1	2.56092346271328e-20	0.233756	4.65729540929036e-16
EXOSC1	2.61980568218778e-20	0.436266	4.76437861362669e-16
NDUFB3	2.64942468785606e-20	0.486682	4.81824373733503e-16
TRAK2	2.8020508293609e-20	0.230422	5.09580963827573e-16
FAAH2	2.82979347473287e-20	0.495519	5.1462624131492e-16
PPP1R7	2.85490440138988e-20	0.309694	5.19192914436763e-16
C16orf45	2.97471609049512e-20	1.15548	5.40981868217442e-16
CXCL1	3.06334160715779e-20	1.28033	5.57099304677716e-16
KIAA0391	3.16233775618496e-20	0.337791	5.75102744339798e-16
LAX1	3.20206405012179e-20	0.538187	5.82327368155148e-16
BAIAP2L1	3.29499027195847e-20	2.28407	5.99226930858367e-16
ATF5	3.36524753550965e-20	0.433493	6.12003916807785e-16
ANXA4	3.38369854595345e-20	0.212242	6.15359417567095e-16
FDPS	3.40292981443894e-20	0.259867	6.18856816053865e-16
L3MBTL2	3.42316827209134e-20	0.437221	6.2253738196253e-16
CKAP2	3.44000408690166e-20	0.560765	6.25599143243935e-16
ZCRB1	3.45322916764032e-20	0.38654	6.28004256427068e-16
AP2M1	3.63701030326361e-20	0.250031	6.61426693751521e-16
PTPN22	3.65589185100915e-20	0.143144	6.64860492024523e-16
LYPLA2	3.6755320999748e-20	0.35551	6.68432267701417e-16
ALDOC	3.77347037093311e-20	0.438236	6.86243321657895e-16
RBMS1	4.17094493680961e-20	-1.37548	7.58528046208196e-16
RBM8A	4.26342110741125e-20	0.249082	7.7534576259381e-16
SNRPE	4.32658563938539e-20	0.348974	7.86832864378627e-16
KDM2A	4.33255713794459e-20	0.287048	7.87918841106602e-16
RPF1	4.3530513601498e-20	-0.199852	7.91645920356842e-16
COPZ1	4.36345861019513e-20	0.216269	7.93538582850087e-16
PLPP5	4.41304541908874e-20	0.364863	8.02556439915478e-16
STRIP2	4.41493435980835e-20	1.58611	8.02899962674747e-16
LYPLA1	4.4278119829943e-20	0.336369	8.05241887227343e-16
IQGAP3	4.58379928423371e-20	2.51651	8.33609737830743e-16
POLK	4.74446666456542e-20	0.316757	8.62828707617867e-16
AHR	4.83455057116632e-20	0.718149	8.79211366872306e-16
MDH1	4.91688202222872e-20	0.341544	8.94184164562516e-16
ITPA	4.98301417363192e-20	0.360127	9.062109576167e-16
ARL6IP1	5.0007905454279e-20	0.256402	9.09443768591517e-16
ARID5A	5.32463440352003e-20	0.524376	9.68338012624153e-16
UBR5	5.43746653251591e-20	0.529786	9.88857663603343e-16
PXN-AS1	5.78106946477065e-20	-0.989496	1.05134529286319e-15
APOO	5.83026387325204e-20	0.581947	1.06029178798962e-15
HIBCH	5.90367422585809e-20	0.475333	1.07364219471455e-15
TTC39C	6.09861436282071e-20	0.21728	1.10909400802257e-15
CD244	6.32967008835323e-20	-3.77469	1.15111380226792e-15
TINF2	6.59601383680342e-20	0.377901	1.19955107636107e-15
ACTG2	6.69916861958577e-20	4.70771	1.21831080515787e-15
RPL27	6.82627557830666e-20	-0.638245	1.24142647667085e-15
COA3	6.89021561643889e-20	0.408988	1.25305461200558e-15
PDZD11	7.08920885355763e-20	0.206091	1.28924352210799e-15
SLC48A1	7.16794568049498e-20	0.173688	1.30356260145482e-15
RNF181	7.4376894757094e-20	0.233719	1.35261820805251e-15
NFYC	7.52147314231246e-20	0.364777	1.36785510566094e-15
ZBTB25	7.53110835559353e-20	0.14775	1.36960736554824e-15
EVL	7.61779899371069e-20	-0.609167	1.38537292499623e-15
SGCB	8.09604691291891e-20	0.722595	1.47234709158343e-15
SNAPIN	8.19640058101136e-20	0.553634	1.49059740966273e-15
SNX10	8.38724199834184e-20	0.529558	1.52530382981845e-15
GARS	8.5494466283694e-20	0.195274	1.55480236383526e-15
GDF9	9.02290651668678e-20	0.300366	1.64090577912466e-15
CDC123	9.1693811132449e-20	0.200665	1.66754364925472e-15
ZDHHC21	9.34380545415413e-20	0.57149	1.69926445989247e-15
SEC31B	9.5965246364925e-20	0.243035	1.74522397039253e-15
ETFB	1.07780362588742e-19	0.274051	1.96009367403886e-15
RPL26L1	1.1040286343212e-19	0.512397	2.00778647437654e-15
SPCS1	1.14126466275353e-19	0.342604	2.07550391568357e-15
MICU1	1.19686618900055e-19	0.307969	2.17662085131639e-15
CUTA	1.20763310320797e-19	0.288753	2.19620156149401e-15
TMEM167A	1.2534579459029e-19	0.233705	2.27953862041902e-15
PSMA1	1.30355631400008e-19	0.324341	2.37064751264055e-15
EHD4	1.33611162931346e-19	0.770147	2.42985260906945e-15
CCDC47	1.33631881679956e-19	0.322089	2.43022940023168e-15
DNAJB4	1.34932945068826e-19	0.142722	2.45389053902167e-15
TMBIM4	1.430031159353e-19	0.309822	2.60065466639937e-15
ZNF90	1.44757182654339e-19	-0.575427	2.6325541237518e-15
RPSA	1.47486136781103e-19	-0.515938	2.68218288350114e-15
TBL1XR1	1.48868164261171e-19	0.276477	2.70731643525366e-15
HCP5	1.50382846445367e-19	0.235034	2.73486244545544e-15
LINC01619	1.52887111626573e-19	1.30646	2.78040501204085e-15
FAM96B	1.63592073007751e-19	0.245967	2.97508543971896e-15
IQGAP1	1.68547260132579e-19	0.257849	3.06520047277108e-15
LAMP2	1.76626388189297e-19	0.296187	3.21212749561055e-15
TMEM50A	1.77401374906573e-19	0.240394	3.22622140405094e-15
CAPZA2	1.79115853775552e-19	0.253737	3.25740091676219e-15
CCDC12	1.83675706016187e-19	0.32227	3.34032638961037e-15
NEK10	1.85309130057557e-19	1.44985	3.37003183922673e-15
TET3	1.85479981028788e-19	0.684446	3.37313893498953e-15
PET100	1.90570387221323e-19	0.268471	3.46571306200698e-15
TXNDC11	1.94300448348138e-19	0.487022	3.53354795365925e-15
IDI1	1.95412931539108e-19	0.38646	3.55377957297022e-15
CSTB	1.95818095123452e-19	0.161206	3.5611478779151e-15
VAV3-AS1	1.98777387850202e-19	1.64121	3.61496557544378e-15
UBE2B	2.05184508602422e-19	0.228848	3.73148547344365e-15
APOL6	2.12498410119428e-19	0.307474	3.86449608643191e-15
LOC101448202	2.19678883251605e-19	3.1419	3.99508017081369e-15
ANP32A	2.2343614630446e-19	0.244759	4.0634097566929e-15
CNKSR2	2.28819424433551e-19	1.02978	4.16131005274857e-15
PEX19	2.34247255817121e-19	0.345646	4.26002059429016e-15
UHRF1BP1L	2.4190908255801e-19	0.453957	4.39935857539997e-15
PDCL3	2.44335245921196e-19	0.456965	4.44348078232287e-15
RBX1	2.55417888613889e-19	0.380667	4.64502972233218e-15
LSM10	2.62215210119146e-19	0.244281	4.76864581122678e-15
EIF4E	2.76490888449364e-19	0.238212	5.02826329734013e-15
HLA-DRB5	2.86542896854612e-19	0.326613	5.21106912219797e-15
CRTAP	2.89953410717121e-19	0.257325	5.27309272730156e-15
OAZ1	3.04067235798617e-19	0.238232	5.52976675023365e-15
MIR4741	3.04798422128045e-19	1.90298	5.54306410482063e-15
UCP2	3.37362631181352e-19	0.406117	6.13527681066407e-15
ITM2B	3.41507564832094e-19	-0.461453	6.21065657403646e-15
TXN2	3.42475238639292e-19	0.307452	6.22825468989416e-15
STK17A	3.55593238762329e-19	-1.10499	6.46681864013172e-15
RNASE4	3.86187523375593e-19	1.00875	7.02320630010853e-15
TOMM34	3.89731066305904e-19	0.722518	7.08764917183918e-15
OLFM2	3.97557129182487e-19	0.728548	7.2299739513127e-15
PRDM1	4.05236196933385e-19	0.172757	7.36962547743055e-15
RFTN1	4.07135881659397e-19	0.514205	7.4041731438578e-15
N4BP2L1	4.21152613976843e-19	0.267326	7.65908143778286e-15
RPL18	4.2673535750656e-19	-0.572253	7.7606092116143e-15
ZNHIT1	4.40236731079134e-19	0.262098	8.00614519140513e-15
UBA1	4.46349291669561e-19	0.344784	8.11730821830264e-15
RHBDD1	4.54022322208126e-19	0.439582	8.25684995167698e-15
TXNDC15	4.66267668560657e-19	0.471676	8.47954382044412e-15
DGKH	4.69916243214411e-19	0.386868	8.54589679909727e-15
SH3BGRL	4.81947130320407e-19	0.27091	8.76469051200692e-15
LOC389641	4.90459297464076e-19	0.604237	8.91949278368169e-15
ACP6	4.90972380188688e-19	0.504706	8.92882370611147e-15
TM9SF1	4.94738849477163e-19	0.273223	8.99732071659169e-15
WASHC3	5.19133125207658e-19	0.386102	9.44095501502647e-15
C2CD4C	5.48185134906675e-19	5.12534	9.9692948634128e-15
ATP6AP1	5.51227447286305e-19	0.237808	1.00246223563487e-14
HSPA4	6.16623444028786e-19	0.35005	1.12139139531075e-14
UBA52	6.28936102816085e-19	-0.654867	1.14378319658133e-14
NDUFA7	6.61963345348861e-19	0.207181	1.20384653985144e-14
SORL1	6.90321803016437e-19	-0.967754	1.25541923096569e-14
TRMT1L	7.21806951880187e-19	0.394284	1.31267812268931e-14
CHORDC1	7.70178634231295e-19	0.23208	1.40064686421303e-14
OS9	8.43865496236611e-19	0.232868	1.5346537914559e-14
CRTAM	8.59692101572315e-19	-3.96093	1.56343605591941e-14
MRPL42	1.01858184366368e-18	0.346316	1.85239294088676e-14
PRSS23	1.02516460176664e-18	-6.95296	1.86436434477282e-14
ETFA	1.10330751601373e-18	0.226897	2.00647504862256e-14
ACO2	1.12481459384298e-18	0.254319	2.04558782036284e-14
TRIM25	1.20143294119851e-18	0.723479	2.18492594686361e-14
RAP1GAP2	1.23055000018131e-18	-3.2821	2.23787823032973e-14
IKBKB	1.23946528122955e-18	0.346797	2.25409156044406e-14
EIF3C	1.24111247625526e-18	0.235536	2.25708714931781e-14
CD40	1.26822278411358e-18	1.76605	2.30638995518896e-14
MB21D2	1.27397200323671e-18	1.27829	2.31684548508628e-14
WDR83OS	1.35690977835193e-18	0.283955	2.46767612291082e-14
POLR2L	1.37717790561436e-18	0.139858	2.50453573915028e-14
CD2BP2	1.4322401294909e-18	0.176137	2.60467189949215e-14
PGM2	1.54591528958859e-18	0.695013	2.81140154564581e-14
TOR4A	1.556347078328e-18	1.44542	2.8303727966473e-14
HYOU1	1.5578023461539e-18	0.924768	2.83301934671549e-14
ATP6V0B	1.66027955125966e-18	0.258973	3.01938439192082e-14
PPP1R10	1.72405519297083e-18	0.185821	3.13536677393675e-14
SORBS3	1.73402590447264e-18	-2.77768	3.15349950987393e-14
ATP5E	1.78698384074855e-18	0.228282	3.24980881278531e-14
TRIM14	1.98315093295321e-18	0.32631	3.60655828666871e-14
ECHS1	1.98718014807001e-18	0.22589	3.61388581728012e-14
SSSCA1	2.06970486684455e-18	0.74322	3.76396527084351e-14
IDH3A	2.1818774541302e-18	0.502521	3.96796233808118e-14
PARVB	2.18590223546909e-18	0.524387	3.97528180542409e-14
DNAJB5	2.28887640786828e-18	2.89698	4.16255063534926e-14
MGC12916	2.31046013832719e-18	1.27256	4.20180280756182e-14
FAM96A	2.38008114070017e-18	0.378502	4.32841556247733e-14
ZNF281	2.41187557610105e-18	0.340108	4.38623692269738e-14
WWP2	2.41863547876515e-18	0.292648	4.3985304816823e-14
SETX	2.45826888635182e-18	0.291206	4.47060779671943e-14
UCK2	2.46941306606334e-18	1.2295	4.49087460194279e-14
TSC22D3	2.58312598398009e-18	-0.464218	4.6976729144662e-14
KMT2B	2.59906114000414e-18	0.175759	4.72665258921153e-14
LUZP1	2.66989458231113e-18	0.217355	4.85547028739102e-14
NT5C1A	2.68252618470698e-18	5.1171	4.87844211950811e-14
HSPD1	2.7080159238337e-18	0.147679	4.92479775908397e-14
CCT3	2.91615683357466e-18	0.195987	5.30332281753887e-14
UBE2A	2.93601945544732e-18	0.27505	5.3394449816765e-14
SRGAP2C	2.97359250537972e-18	0.769739	5.40777533028356e-14
CARHSP1	3.04950231730578e-18	0.33562	5.54582491425229e-14
GORASP1	3.21673084061963e-18	0.662376	5.84994670675085e-14
PRKAG1	3.31284642338194e-18	0.441383	6.02474250556239e-14
OGDH	3.33140114651373e-18	0.317713	6.05848612504988e-14
NDUFA8	3.35086471112761e-18	0.369798	6.09388256365667e-14
GBF1	3.50890603482869e-18	0.296807	6.38129651493946e-14
SLC35A2	3.56415411947614e-18	0.704422	6.48177068167931e-14
MCOLN2	3.57658658720096e-18	-1.50636	6.50438036748366e-14
PCMT1	4.01411842159688e-18	0.238193	7.30007576151609e-14
RUNX2	4.0849825432567e-18	-1.52699	7.42894925316664e-14
SOCS2	4.11947137604596e-18	1.04024	7.49167064447718e-14
KCNA3	4.28012010601956e-18	-1.23865	7.78382642480717e-14
ZNF292	4.36561780338652e-18	0.167503	7.93931253723872e-14
MTHFS	4.48918009923107e-18	0.366001	8.16402292846163e-14
LLPH	4.9405497656427e-18	0.289162	8.98488380379782e-14
P2RX7	4.95056273143737e-18	0.943556	9.003093383392e-14
ST7-OT3	5.56507861406563e-18	0.926061	1.01206519675397e-13
RAB3GAP1	5.6720477251857e-18	0.385292	1.03151859930227e-13
PICALM	5.68268201888086e-18	0.365964	1.03345255195367e-13
EIF3CL	5.77831189276718e-18	0.229713	1.05084380081864e-13
NUDT1	5.83939604712956e-18	0.429073	1.06195256513098e-13
NOMO2	5.88721826981758e-18	0.549088	1.07064951454902e-13
PDCD6	6.00571796677753e-18	0.257902	1.09219986943816e-13
TXNDC12	6.0811148702053e-18	0.168516	1.10591155029554e-13
GPR155	6.15996315883428e-18	0.495164	1.1202509000656e-13
S100A10	6.26010001944456e-18	-0.725602	1.13846178953619e-13
DTHD1	6.3246746796133e-18	-3.19023	1.15020533723448e-13
PDE9A	6.44736489450262e-18	1.27829	1.17251777971425e-13
ADGRE5	6.49466608859688e-18	-0.863476	1.18111997487223e-13
PARP1	6.81629247727212e-18	0.188214	1.23961094991671e-13
CYB5A	6.96530032033256e-18	0.477427	1.26670951625568e-13
CHMP4A	7.1489376978467e-18	0.20447	1.3001058097304e-13
SYTL1	7.40232972153383e-18	-1.05958	1.34618768315814e-13
CDK14	7.60653858955924e-18	2.05284	1.38332510789724e-13
RAB1A	7.62923442222514e-18	0.305245	1.38745257202586e-13
UQCC2	7.83648330387303e-18	0.214042	1.42514285364235e-13
GIMAP8	7.88422459919188e-18	-1.6078	1.43382508560904e-13
DGLUCY	7.92428170840619e-18	0.188178	1.44110987149075e-13
UBASH3A	7.9675558179268e-18	0.129795	1.44897970104817e-13
CCDC71L	8.14675701998266e-18	0.993028	1.48156923165405e-13
PSMA7	8.17271992700885e-18	0.291218	1.48629084592583e-13
STARD9	8.23468399133338e-18	0.655687	1.49755963066389e-13
PTPA	8.2524311413688e-18	0.407356	1.50078712736933e-13
MFAP1	8.37202001803976e-18	0.490386	1.52253556048071e-13
PSMD7	8.41893743278984e-18	0.2631	1.53106796152716e-13
WDR18	8.54468803373254e-18	0.434984	1.5539369658146e-13
PMM1	9.25499101725199e-18	0.313818	1.68311266639745e-13
CHD4	9.48781513979926e-18	0.199716	1.72545406132389e-13
LYAR	9.5233048488987e-18	-1.34719	1.73190821982072e-13
MDM2	9.52859303885517e-18	0.363902	1.7328699300462e-13
ATP5G1	9.65021908881224e-18	0.320563	1.75498884349139e-13
TMEM216	9.69060943950683e-18	0.35204	1.76233423266871e-13
CDH24	9.85280081546735e-18	2.45445	1.79183035630089e-13
CPXM1	9.88263788732937e-18	3.934	1.79725652618972e-13
IFIT1B	9.90017039172773e-18	0.718415	1.8004449874396e-13
HYMAI	1.02180112048409e-17	1.86539	1.85824751771237e-13
PLEKHO2	1.04105158732691e-17	0.425642	1.89325641671272e-13
DGKE	1.0693030829051e-17	0.468604	1.94463458657122e-13
SIPA1L1	1.09196417317284e-17	0.480395	1.98584604533213e-13
ZBTB38	1.10585634244986e-17	0.223192	2.01111034437931e-13
ARHGEF1	1.13835187065047e-17	-0.720832	2.07020671196494e-13
FUOM	1.1453869157462e-17	0.538557	2.08300064497603e-13
KLRB1	1.1761542178897e-17	-1.8313	2.13895406065421e-13
SEPT2	1.17646851287755e-17	0.25185	2.13952563751911e-13
H3F3AP4	1.1860980797545e-17	0.198156	2.15703796784153e-13
PSMB5	1.19395276002572e-17	0.195412	2.17132248938277e-13
HCRTR1	1.20197667008945e-17	0.311728	2.18591477222467e-13
PLB1	1.2137951623401e-17	1.34452	2.2074078822317e-13
PIPSL	1.21512862402542e-17	0.186177	2.20983291565263e-13
FDXR	1.22550201380088e-17	0.7097	2.22869796229828e-13
GLRX3	1.24042231973868e-17	0.31012	2.25583203067677e-13
CSNK1A1	1.24593682464671e-17	0.24013	2.2658607093025e-13
DCAF11	1.25590454380876e-17	0.321287	2.28398800337061e-13
PCNA	1.26444662389818e-17	0.185011	2.29952263022124e-13
RPS27	1.2811454079941e-17	-0.508494	2.32989103897807e-13
PGM2L1	1.28820877198551e-17	0.748354	2.34273647273285e-13
PSME4	1.30494657551797e-17	0.480135	2.37317584223698e-13
PECAM1	1.31292167530811e-17	-3.22023	2.38767935871532e-13
TMCO1	1.31445296106465e-17	0.187243	2.39046415499218e-13
CASS4	1.32069038732788e-17	-2.74352	2.40180753839448e-13
MRPS33	1.35267992384909e-17	0.417149	2.45998370951195e-13
AP2S1	1.36071875465533e-17	0.354832	2.47460312721618e-13
COX7A2	1.43344587427322e-17	0.255622	2.60686466695329e-13
H3F3A	1.43532997328937e-17	0.242972	2.61029108942405e-13
DSE	1.49879965212617e-17	-0.498614	2.72571704735665e-13
ST8SIA4	1.51784289066632e-17	0.153856	2.76034908096576e-13
AUTS2	1.52658193972201e-17	-2.49879	2.77624191557844e-13
LPAR6	1.52818092776129e-17	-1.2848	2.77914983522667e-13
EIF4G3	1.53156458489583e-17	0.511742	2.78530335409156e-13
NDUFS7	1.53375035425715e-17	0.195855	2.78927839425205e-13
HSDL2	1.54130362372027e-17	0.719642	2.80301477009769e-13
NAPG	1.5969168523224e-17	0.339848	2.90415298763352e-13
PNPO	1.61756622284463e-17	0.606812	2.94170593286525e-13
WHAMMP1	1.62517619154094e-17	-2.34467	2.95554542193634e-13
C5orf63	1.64671868761172e-17	0.724252	2.99472260529067e-13
DNAJA2	1.66031131180972e-17	0.286803	3.01944215165716e-13
HIST1H2AE	1.74284125454217e-17	1.1769	3.1695311055104e-13
TRIM22	1.80914329582823e-17	0.541812	3.29010799779322e-13
PAFAH1B3	1.88470642693394e-17	0.56585	3.42752710802206e-13
PQBP1	1.90177958639601e-17	0.269737	3.45857635581978e-13
DECR1	1.92004937994197e-17	0.341508	3.49180180236247e-13
PEF1	1.92561304292629e-17	0.279102	3.50191987986575e-13
SLC25A19	1.94743010474451e-17	1.05941	3.54159638848837e-13
CAMK4	1.95057824854485e-17	-1.18179	3.54732160280367e-13
C5orf15	1.96622023303568e-17	0.160004	3.57576811579869e-13
LILRB1	2.01806567150652e-17	-5.88063	3.67005423020175e-13
C12orf45	2.05200131705552e-17	0.722696	3.73176959519717e-13
ST20-MTHFS	2.16476453222937e-17	0.357263	3.93684077831234e-13
BATF3	2.19787006778466e-17	2.95616	3.99704650527318e-13
LARP4	2.22875676091246e-17	0.512584	4.0532170453954e-13
USP10	2.28376291573639e-17	0.279812	4.1532512385582e-13
PCBP3	2.34385233106704e-17	2.19987	4.26252984927852e-13
MCL1	2.38916496925267e-17	0.224611	4.3449354130829e-13
CARD6	2.46947130066771e-17	1.59159	4.4909805073943e-13
TTF2	2.52519641145146e-17	0.287377	4.59232219386562e-13
PSEN2	2.52795382734884e-17	1.51798	4.5973368304166e-13
CLTC	2.77611160492614e-17	0.298547	5.04863656471868e-13
TMEM14A	2.80827264904655e-17	0.410108	5.10712463955606e-13
NRDC	2.87539105011604e-17	0.198497	5.22918616374103e-13
GRIPAP1	2.88359333006748e-17	0.309076	5.24410283006071e-13
MED8	2.9502453978463e-17	0.25476	5.36531628052328e-13
RASGRP1	2.99937076514884e-17	0.203878	5.45465567349968e-13
RER1	3.00679829609533e-17	0.161275	5.46816338127896e-13
PLEKHG5	3.11704664783231e-17	0.214956	5.66866103374784e-13
VCL	3.12386627916693e-17	-2.50281	5.68106321529298e-13
CYB5B	3.15114538682819e-17	0.151964	5.73067300048575e-13
LINC00426	3.41794551962702e-17	0.231696	6.21587572199369e-13
ADGRG5	3.47833894187743e-17	-1.87609	6.32570719969829e-13
PRR5L	3.65754945912455e-17	-3.15558	6.6516194463639e-13
ABTB2	3.69511478400627e-17	1.81378	6.7199357461938e-13
QSOX1	3.71810569263848e-17	0.425929	6.76174701263233e-13
EXOC1	3.72618058777509e-17	0.328748	6.77643201692777e-13
CHID1	3.79942828540575e-17	0.408741	6.90964027983889e-13
ZMYND8	4.14540562477393e-17	0.129652	7.53883466921387e-13
SLC25A12	4.50108544608971e-17	0.384164	8.18567399225875e-13
GBP3	4.60443836642998e-17	0.298873	8.37363161318957e-13
NBR1	4.70023184968021e-17	0.391601	8.54784164182843e-13
NDUFS8	4.79799264744225e-17	0.22801	8.72562942863848e-13
BACH2	4.82340497694397e-17	-2.53582	8.77184429107031e-13
DNASE2	4.95254620711733e-17	0.266525	9.00670053226357e-13
ST7-AS2	5.16775692666275e-17	0.823202	9.39808274682888e-13
NIPAL2	5.32403980841068e-17	0.841359	9.68229879557566e-13
UQCRC2	5.34751644805064e-17	0.177941	9.72499341242489e-13
PPP2CA	5.37982756829598e-17	0.295681	9.78375441570308e-13
ORMDL2	5.44219503016205e-17	0.303856	9.89717588185271e-13
HAUS1	5.62725711307366e-17	0.460495	1.02337297858358e-12
RILPL2	5.64665916211933e-17	0.375285	1.02690143522302e-12
FKBP3	5.66180694298555e-17	0.33651	1.02965621065135e-12
ZNF706	5.87814973070655e-17	0.304741	1.06900031002629e-12
LOC100129034	6.04420885263273e-17	0.278166	1.09919982193979e-12
PITPNM2	6.14379948605421e-17	1.148	1.11731137453382e-12
RPS11	6.49118162342111e-17	-0.568429	1.18048629003536e-12
ATPIF1	6.51289084736336e-17	0.177293	1.1844343295015e-12
NDUFB2-AS1	6.65672268719888e-17	0.429674	1.21059158789399e-12
TNFRSF14-AS1	6.7151493702783e-17	1.41588	1.22121706447881e-12
PRKCB	6.80321190288084e-17	-1.28819	1.23723211665791e-12
LSM3	6.8884648634214e-17	0.243777	1.25273622006182e-12
HUWE1	6.92389810833287e-17	0.189103	1.25918010998142e-12
SMIM30	7.23992288558615e-17	0.256737	1.3166523759727e-12
MSRB1	7.31057768409158e-17	0.358876	1.3295016576289e-12
SLC38A5	7.34107793587844e-17	0.874106	1.33504843341885e-12
SEL1L3	7.34645525889322e-17	0.140047	1.33602635338232e-12
HSP90AA1	7.40908285078989e-17	0.239283	1.34741580724465e-12
UTRN	7.72890934349875e-17	-0.668386	1.40557945320868e-12
CHD7	7.78598598519358e-17	-2.1772	1.4159594112673e-12
PDCD10	7.93676712984497e-17	0.265825	1.44338047023361e-12
ITGB8	8.18809820811286e-17	1.74774	1.48908754012741e-12
SOX15	8.37070680227515e-17	0.900325	1.52229673906176e-12
PTCH1	8.70370992424857e-17	-3.44797	1.58285668682385e-12
SEPHS1	8.85622004983469e-17	0.565492	1.61059217826294e-12
PRMT2	8.89557537097743e-17	-0.905992	1.61774933696596e-12
RWDD2B	8.93713483237111e-17	0.764942	1.62530734061501e-12
KDM2B	9.05882736842839e-17	0.301986	1.64743834522239e-12
ZDHHC12	9.21685390030642e-17	0.345191	1.67617705030973e-12
TMEM87B	9.82488912769747e-17	0.386129	1.78675433676306e-12
SGSH	1.03014961379948e-16	0.183061	1.87343008765574e-12
ATP5O	1.03387267038235e-16	0.222004	1.88020083835735e-12
RPA1	1.12267923845401e-16	0.316864	2.04170446305246e-12
CBFB	1.13170853929554e-16	0.209077	2.05812514956286e-12
NDUFB7	1.18606422401603e-16	0.223395	2.15697639779554e-12
TMED3	1.21104133887361e-16	0.337262	2.20239977887556e-12
CSTF2	1.25515996895105e-16	0.622857	2.28263391953438e-12
FXYD5	1.28501419636906e-16	0.180424	2.33692681751678e-12
XKR9	1.31181301813893e-16	2.21527	2.38566315478746e-12
ADD3	1.38595571556983e-16	-0.949359	2.52049906433529e-12
TMED9	1.44206823984359e-16	0.2989	2.62254530097956e-12
SMIM15	1.46244985708895e-16	0.194869	2.65961131010197e-12
CDV3	1.48279233238956e-16	0.151493	2.69660613568366e-12
RHOF	1.50244652604879e-16	0.22498	2.73234925227233e-12
SGTB	1.55918232128639e-16	0.429647	2.83552896949142e-12
SOAT1	1.5784865096108e-16	0.405305	2.87063556637821e-12
SLC4A5	1.64923603636051e-16	0.304626	2.99930065572522e-12
IL17REL	1.67148876531405e-16	5.02441	3.03976946860014e-12
ZNF575	1.74957828317478e-16	0.434671	3.18178306578166e-12
MASTL	1.75111041607232e-16	0.318172	3.18456940266913e-12
LINC00944	1.81960230195793e-16	-1.41441	3.30912874634069e-12
AP1S1	1.95581629026826e-16	0.545981	3.55684750548185e-12
RUSC1-AS1	1.99937155682659e-16	0.316416	3.63605711324483e-12
NIT1	2.02349725583476e-16	0.296082	3.6799321094611e-12
SEMA7A	2.12045960189053e-16	1.78483	3.85626783199812e-12
LPAR2	2.13882004986012e-16	0.365937	3.88965814267561e-12
CAB39	2.29629897554134e-16	0.200588	4.17604931691948e-12
ATG3	2.31835704677413e-16	0.162134	4.21616412526343e-12
POLR3H	2.33642723145413e-16	0.114261	4.24902656312248e-12
CCR7	2.36643790398379e-16	-1.30693	4.30360397218491e-12
SNAP23	2.40244244974345e-16	0.168705	4.36908183910344e-12
HECW2	2.58490827451083e-16	2.25931	4.7009141880254e-12
MRPL15	2.63750763725637e-16	0.296477	4.79657138911444e-12
JAZF1-AS1	2.69150582422932e-16	0.355585	4.89477249194344e-12
PRR19	2.69301690198759e-16	0.598763	4.89752053795464e-12
RHEB	2.76412624260022e-16	0.382254	5.02683998479276e-12
CMTR1	2.77058399137371e-16	0.477965	5.03858404671222e-12
LCP1	2.8039346984201e-16	-0.427125	5.09923564254679e-12
NMRK1	2.88542974573868e-16	-1.10607	5.24744253560037e-12
FAM172BP	2.9185337921795e-16	1.34249	5.30764555445765e-12
COPG1	3.03008617380113e-16	0.123795	5.51051471567474e-12
ABCF2	3.05750335092621e-16	0.392261	5.56037559399441e-12
MUSTN1	3.16749898156176e-16	0.757446	5.76041364786821e-12
ZNF652	3.18197284827394e-16	-1.27803	5.78673582187099e-12
TSTA3	3.2192191561429e-16	0.357297	5.85447195736148e-12
KLHL22	3.38494338238296e-16	0.749463	6.15585803520166e-12
OXCT1	3.39180444118817e-16	0.410277	6.16833555674481e-12
RPL7	3.40350805953814e-16	-0.484929	6.18961975707606e-12
UBL5	3.49474687285727e-16	0.145177	6.35554666297823e-12
TCF12	3.49984085915119e-16	0.25	6.36481058645235e-12
UCHL3	3.60315961944447e-16	0.551692	6.55270608392172e-12
STAM2	3.72831752172568e-16	0.540761	6.78031824501033e-12
FAU	3.73944756368637e-16	-0.588881	6.80055933932003e-12
MOB1A	3.74912202757014e-16	0.306007	6.81815331933905e-12
OPA1	3.75584252726354e-16	0.224347	6.83037522008148e-12
APOLD1	3.75614755643104e-16	0.627961	6.83092994612549e-12
MED13	3.84725003822938e-16	0.10392	6.99660891952394e-12
MRC1	3.86354152322045e-16	3.44358	7.02623661412872e-12
CNN2	3.87960874839612e-16	-0.659045	7.05545646983318e-12
RPS18P9	3.90287387247288e-16	-0.530425	7.09776642447918e-12
GBP1P1	3.95733694971279e-16	2.13509	7.19681297674768e-12
ABI1	4.06994353341321e-16	0.161135	7.40159930986526e-12
TMOD3	4.12707481474042e-16	0.124647	7.50549825808694e-12
RYBP	4.13488961172469e-16	0.41852	7.51971024788253e-12
ILDR1	4.20172939988393e-16	2.05588	7.64126508662892e-12
TDRD7	4.20720154152222e-16	0.994137	7.6512167234123e-12
R3HCC1L	4.39772243988735e-16	0.235814	7.99769802917913e-12
PSMF1	4.40619531529837e-16	0.201119	8.01310680040162e-12
ST7-AS1	4.49655762356238e-16	0.9468	8.17743969421054e-12
GNA12	4.69617840761056e-16	1.3217	8.54047005208056e-12
SLC9A3R1	4.75047004665363e-16	-0.812543	8.63920482684428e-12
CALU	4.77061195946282e-16	0.20614	8.67583490947909e-12
MRPS18A	4.8299522320811e-16	0.246319	8.78375112926269e-12
FAM214A	5.02769472665734e-16	0.447885	9.14336562989904e-12
HAP1	5.07597084727819e-16	2.59961	9.23116058286012e-12
PPP2R5C	5.11178525654116e-16	-0.852324	9.29629266754576e-12
TYK2	5.12099262828317e-16	0.301705	9.31303719379577e-12
EBNA1BP2	5.17409239811187e-16	0.330796	9.40960443520625e-12
AK2	5.1941485860977e-16	0.186637	9.44607861867728e-12
GZMK	5.25509121026314e-16	-1.8572	9.55690887498455e-12
IKZF1	5.33056141180727e-16	-0.69995	9.6941589835127e-12
MAT2B	5.44117408848693e-16	0.255176	9.89531919732233e-12
TM4SF4	5.55735177882518e-16	2.86722	1.01065999449715e-11
R3HDM1	5.8518608969097e-16	0.125192	1.064219422712e-11
XPNPEP3	5.94269514385116e-16	0.230168	1.08073853886077e-11
LINC00869	6.09650465311595e-16	-1.47975	1.10871033621567e-11
HABP2	6.2708720957343e-16	0.949561	1.14042079933024e-11
TAF12	6.34077196065972e-16	0.329671	1.15313278876558e-11
DCTPP1	6.64145560838299e-16	0.181791	1.20781511694053e-11
NEAT1	6.66309826953949e-16	0.29587	1.21175105129845e-11
RNF145	6.84189358254496e-16	0.438121	1.24426676692163e-11
MAN2B1	6.84750417192045e-16	0.333666	1.24528710870545e-11
CXCL6	6.86700785262468e-16	2.77107	1.24883404807832e-11
LFNG	6.90547715691489e-16	0.822495	1.25583007575654e-11
ANP32E	6.91937504979882e-16	0.125066	1.25835754655641e-11
BCKDHA	7.31882232177165e-16	0.266987	1.33100102743739e-11
DEPP1	7.38217245133612e-16	3.48886	1.34252188199999e-11
TXNRD1	7.50100178002523e-16	0.270995	1.36413218371539e-11
PDE3B	7.56124679622742e-16	-0.994527	1.37508834236192e-11
GPBP1	7.56448203305444e-16	0.22986	1.37567670253128e-11
RAB5A	7.59680743374497e-16	0.39309	1.38155539990086e-11
CSTF1	7.69894538504724e-16	0.336727	1.40013020772469e-11
MRPS34	7.70405068162784e-16	0.154977	1.40105865696084e-11
OSTM1	7.70793187165913e-16	0.393809	1.40176449017993e-11
MT1M	7.8148065679067e-16	1.82185	1.42120072243951e-11
SLC25A38	7.94475712241749e-16	0.353757	1.44483353028284e-11
COQ10B	8.40936115691461e-16	0.260143	1.52932641999649e-11
ATP2C1	8.56544544239564e-16	0.411384	1.55771190815407e-11
PLD3	8.81269677227083e-16	0.280281	1.60267703500517e-11
TRMT112	8.81928739134532e-16	0.249101	1.60387560499006e-11
PLP2	9.0565002200355e-16	0.173227	1.64701513001566e-11
EP400NL	9.14689113488898e-16	-0.195176	1.66345362179091e-11
E2F3	9.170774026135e-16	0.458892	1.66779696439291e-11
MIF-AS1	9.2472994946708e-16	0.330275	1.68171388610083e-11
CELF2	9.28365149652681e-16	-0.504079	1.68832486115837e-11
PRKCA	9.77300722061456e-16	-2.10023	1.77731909314096e-11
NDUFAF3	9.82430019077398e-16	0.294854	1.78664723269416e-11
ESRRA	9.97235256595205e-16	0.260418	1.81357203764404e-11
MIF	1.00444575245248e-15	0.332463	1.82668504541009e-11
RNF144A	1.01446941621677e-15	-2.46226	1.84491408033182e-11
SLC2A14	1.02596679047277e-15	0.837318	1.86582320515378e-11
TBL3	1.04819926000939e-15	0.359409	1.90625517425308e-11
SNAP47	1.07018038004767e-15	0.157133	1.94623003915469e-11
FUBP1	1.07450781692365e-15	0.254446	1.95409991585735e-11
MAPRE1	1.12533172293909e-15	0.107122	2.04652827133703e-11
ARF1	1.14475163978787e-15	0.224573	2.08184533211823e-11
MEA1	1.15436982944992e-15	0.274374	2.09933697183762e-11
EIF1AY	1.15829897809132e-15	0.354881	2.10648252155688e-11
SLC35B1	1.1899941976423e-15	0.429807	2.16412344783228e-11
ITGA6	1.20100914718864e-15	-1.74685	2.18415523507725e-11
CALR	1.21301904519972e-15	0.421226	2.20599643560022e-11
YIPF1	1.21984715605927e-15	0.652191	2.2184140380094e-11
COA6	1.22082234911404e-15	0.300987	2.22018752409879e-11
AKIRIN2	1.22112592751957e-15	0.105181	2.22073961178708e-11
MREG	1.24473977400833e-15	0.747011	2.26368375301155e-11
TIGAR	1.28790144231206e-15	0.815828	2.34217756298871e-11
FAM50B	1.30839595133505e-15	0.685677	2.37944887709792e-11
GIMAP2	1.30854394705062e-15	-1.16829	2.37971802210627e-11
TEP1	1.33785424862054e-15	0.236595	2.43302173654131e-11
NCKAP1L	1.36231008863725e-15	0.236954	2.4774971271957e-11
FARS2	1.36519071640197e-15	0.370429	2.48273583684863e-11
VDAC2	1.38712279386928e-15	0.207321	2.52262151293068e-11
SDHA	1.38947774809391e-15	0.282599	2.52690423268359e-11
PSMB7	1.39590819893412e-15	0.278625	2.5385986505816e-11
MOB1B	1.40158682171805e-15	0.625803	2.54892579397644e-11
WDR83	1.40555393820982e-15	0.259009	2.55614039202837e-11
INPP4B	1.42984835440201e-15	-0.922696	2.60032221731549e-11
ATP5J	1.43932151155406e-15	0.252169	2.61755010091221e-11
NABP2	1.44248614556882e-15	0.244308	2.62330530433145e-11
EMBP1	1.45745201409354e-15	-1.7873	2.65052223283051e-11
MAGI1	1.48921638770473e-15	4.15865	2.70828892267981e-11
CCDC65	1.49716254737567e-15	-2.65999	2.7227398086574e-11
AARS	1.63050390932667e-15	0.505267	2.96523440950149e-11
SNRPB2	1.637088527388e-15	0.166115	2.97720919590782e-11
CSNK2A1	1.64833715323295e-15	0.26437	2.99766594686944e-11
PSAP	1.71594595888652e-15	0.249517	3.12061932083102e-11
NSFL1C	1.77978072138726e-15	0.27656	3.23670921991487e-11
ELOC	1.86107904681073e-15	0.337986	3.38455835453e-11
A4GALT	1.98366135097495e-15	6.72062	3.60748653288304e-11
NSUN6	2.11293891186284e-15	0.248177	3.84259070511375e-11
[truncated: 10,332 more rows]

## Sheet: Figure 6B
Figure 6B support data- Enriched gene on migration trails vs. control trails
Genes	Fold Change	Adjusted P values
ALX4	32.4054	0
CRYGD	30.8252	0
ADAD2	25.084	0.0334222
NKX2-8	23.8111	0
DPYSL5	21.9396	0
TRPC4	21.4194	0
CLEC19A	20.9851	0
MPC1L	18.1198	0
GRID2IP	17.9146	0.0287847
ABCG8	16.7055	0
PCK1	15.6491	0
DMRTA2	15.393	0
KLF17	11.0858	0
C1orf105	11.0816	0
KRTAP5-1	10.1846	0.0379958
OR8U1	9.8716	0
FLG2	9.68019	0
CNTD1	9.24665	0.0144096
AJAP1	8.53795	0
MRGPRE	8.50176	0.0230204
TRIM60	7.98093	0
TAC1	7.78866	0
MYO3A	7.26724	0.0071336
GABRA6	7.02296	0.0318087
NKX3-1	6.31842	0
SPINK9	5.43656	0.0130783
ZG16B	5.3061	0
SLC35F3	5.18084	0.0440776
FLRT3	5.04079	0
AKAP14	5.01405	0.0180809
LYZL4	4.77968	0.0318087
PLEKHS1	4.67465	0
WEE2	4.49179	0.04957
PSCA	4.4842	0.0101966
CYP4F8	4.38075	0.0457357
ADGRV1	4.30677	0.0101966
OR5B21	4.30015	0.0171886
IQANK1	4.26167	0
TAAR5	4.12962	0.0440776
AGBL4	4.12876	0.0071336
KRT16	4.05241	0.0144096
C2orf15	4.01505	0
KCNC2	4.00702	0.0318087
CCL7	3.95533	0.00278519
IBSP	3.91218	0.00278519
TMEM45B	3.89374	0
RNF39	3.8749	0
DPEP1	3.8086	0
DMBX1	3.64904	0.00505546
FUT3	3.5968	0.00505546
PLAC8	3.5086	0
LARGE2	3.46547	0
NEURL3	3.45277	0.0279472
KIF9	3.41131	0.0101966
C16orf89	3.36696	0.00278519
CCL20	3.34656	0
PAK6	3.26993	0.0101966
PRR29	3.20249	0.0159247
KLK4	3.20066	0.00278519
NXF3	3.17552	0.00278519
FOXO6	3.175	0
TMEM125	3.16206	0
WDR49	3.16136	0.0130783
C12orf74	3.1506	0
ATP10B	3.11032	0.0414057
C5AR2	2.98642	0
MMP25	2.96989	0
VTCN1	2.96963	0.0379958
WFDC3	2.96873	0
ABCA4	2.93417	0
SLC44A5	2.92881	0
CPA4	2.87983	0.0071336
TJP3	2.86505	0
SGPP2	2.83228	0
FIBCD1	2.83139	0.00505546
FCN3	2.76374	0.0287847
TMEM265	2.73992	0
CAVIN2	2.73984	0
CARD16	2.72599	0.00505546
AQP4	2.71994	0.0310685
IGHG3	2.70625	0.0434892
HS3ST1	2.60167	0.0230204
ARHGEF39	2.58148	0.0352347
MARVELD2	2.57549	0.0352347
FYB2	2.5395	0.0180809
FOLR1	2.52716	0
EPPK1	2.52342	0
ANKRD7	2.51397	0.0449132
BNIPL	2.45677	0
MYO5C	2.4221	0
KCNK5	2.39497	0
MYO5B	2.38713	0
AATK	2.36294	0.00278519
C1orf210	2.36137	0.0243071
PKMYT1	2.35821	0.0326661
ZBED2	2.345	0
TDO2	2.32321	0
FAM111B	2.31796	0
DTL	2.31291	0
PARD6B	2.30453	0.00908075
GPR143	2.30441	0.0287847
ERG	2.30247	0
PATJ	2.27223	0
HSPA6	2.26616	0
P2RY2	2.25397	0.0449132
CAMSAP3	2.25072	0.0397752
BZW2	2.24306	0
XIRP1	2.22639	0
MACC1	2.22565	0
C3orf52	2.21826	0.00278519
DBNDD1	2.20988	0.00908075
CXCL17	2.20629	0
STEAP3	2.1955	0
PHKA1	2.14733	0.0101966
HIST1H2BG	2.13172	0.00278519
TMEM62	2.12623	0
TNFSF14	2.08983	0
TFPI2	2.08782	0.0171886
SCIN	2.06997	0
XKRX	2.0698	0.0130783
CENPM	2.05758	0
APOBEC3A	2.05649	0.00505546
NPAS2	2.04574	0.00278519
ABCA12	2.04079	0.0389344
ESRP1	2.03228	0.0101966
CCL3	2.02951	0
ACTRT3	2.02848	0.0130783
S100A2	2.0262	0.0287847
MEST	2.00695	0.0193027
MAP7D2	1.99918	0.0457357
DNAJA4	1.99424	0
FMO5	1.99327	0.0144096
HMGA1	1.98447	0
LRATD2	1.97247	0.0071336
HYAL1	1.97239	0.0460996
NECTIN1	1.96383	0
MUC5B	1.95975	0.00278519
CCDC125	1.95857	0
PAPLN	1.94216	0
SBK1	1.94075	0.0318087
ATP8B1	1.93619	0.020527
SLC22A18AS	1.93587	0.0397752
STRA6	1.93428	0.0369627
PRSS8	1.9305	0.00505546
PLA2G7	1.92531	0.00278519
SCNN1A	1.90488	0.0180809
DUSP4	1.88873	0
COMTD1	1.88526	0
ERBB3	1.88039	0.0101966
ASS1	1.87986	0.00278519
TRPC6	1.87859	0.0101966
SP140	1.87019	0
FOXM1	1.86193	0.0180809
DNAJC12	1.85836	0.0352347
MYEF2	1.85809	0.00505546
CKS2	1.85528	0
MAL2	1.85106	0.0118737
LSR	1.84637	0.0101966
TPRN	1.84108	0.0404334
AVIL	1.83952	0
LY9	1.83788	0
MMP15	1.83481	0.0299374
CDH1	1.8318	0.0318087
SPNS2	1.8316	0.00908075
SLC9A7	1.83014	0
ZFAND2A	1.82585	0.00505546
SMPDL3B	1.82266	0.0423662
ITPKC	1.81802	0
CTLA4	1.81405	0.0230204
CCNB1	1.81349	0.00278519
GCHFR	1.80153	0
PLPP2	1.79337	0.0193027
ROS1	1.79101	0.0144096
GCNT2	1.79008	0.0404334
GPR65	1.78036	0
DEDD2	1.78012	0
SLC6A8	1.77349	0.00505546
RRS1	1.77264	0.00505546
LAG3	1.77117	0
BDKRB1	1.76486	0.0479454
TUFT1	1.7626	0.0130783
KCNN4	1.76038	0.0101966
TMEM30B	1.75818	0.0180809
B3GNT7	1.7576	0.0287847
EIF2AK1	1.74854	0
CCDC194	1.74546	0.0243071
KCTD5	1.74113	0
G0S2	1.73774	0.0144096
SLC39A4	1.73137	0.0440776
GCLC	1.72858	0
SPC24	1.72797	0.00908075
PROM2	1.72622	0.0180809
EGFL8	1.72583	0.0144096
C19orf33	1.71825	0.0334222
CCL4L2	1.71614	0.04957
DUSP2	1.71524	0
LGALS2	1.70426	0.0144096
ZNF195	1.70306	0
ABCB1	1.70271	0.0180809
ELF3	1.69544	0.0449132
ITGA3	1.69189	0.0254408
GPD2	1.68204	0
SFN	1.67961	0.0404334
CD274	1.67605	0
ABCC3	1.67395	0
HOXB4	1.67006	0
AGR2	1.66794	0.0360702
GADD45G	1.66702	0
TMEM200A	1.66594	0.00278519
ANLN	1.66365	0.0193027
PPP1R15A	1.65994	0
METRN	1.65799	0
GPRC5A	1.65175	0.0171886
ADCY4	1.65077	0.0334222
EIF1AX	1.64943	0.00278519
VWA5A	1.64153	0
C1orf116	1.64138	0.0460996
AQP3	1.64055	0.00278519
S100A8	1.6404	0.00505546
SMPDL3A	1.63974	0.00278519
EFNA1	1.63913	0.0101966
CPA3	1.63735	0.0180809
MMP28	1.63469	0.0217633
HK2	1.62869	0.0440776
RAB3D	1.62867	0.0071336
CD86	1.62242	0
NR1H3	1.62048	0
ZNF385A	1.61638	0
MCF2L	1.61021	0.00278519
PHLDA1	1.60224	0.00505546
HIST1H2BH	1.60082	0.0243071
SLAMF7	1.59899	0
DDIT4	1.5983	0
VPS9D1	1.59725	0.00278519
THEM6	1.59384	0.0130783
OLR1	1.59324	0
ACE	1.58819	0
APOC1	1.58759	0
LGALS9	1.58671	0
CERS4	1.58558	0.0101966
KIF22	1.57981	0.0071336
CXCL13	1.57933	0
TAGAP	1.57881	0.00278519
SLC26A9	1.57702	0.0440776
ZNF672	1.57292	0.0130783
C15orf48	1.57069	0.0071336
MYH14	1.56831	0.04957
DOK2	1.56669	0
CCNA2	1.56386	0.0404334
TRAT1	1.56335	0.0397752
ECT2	1.56297	0.0118737
GM2A	1.56292	0
DHCR24	1.56278	0.0369627
SORL1	1.56023	0.0118737
MAP3K6	1.55043	0.0318087
TSTA3	1.54405	0
NACC1	1.54212	0
SLC39A14	1.54087	0.0144096
FAT1	1.53942	0
S100A9	1.53652	0
AP1S3	1.53623	0.0326661
SYTL1	1.5291	0.00505546
NCEH1	1.52754	0.0217633
CRABP1	1.52572	0.0470718
ATP1B1	1.52363	0.0334222
LLGL2	1.52033	0.0440776
PILRA	1.51979	0.00908075
SERPINB9	1.51813	0
ERBB2	1.51482	0.0180809
ACOT7	1.51469	0
GJC1	1.51245	0.0470718
MYC	1.50272	0.00278519
APBB1IP	1.50024	0

## Sheet: Figure 6C
Support data values for Figure 6C
Index of spots on each trail	Density of CXCL_9_10_11 (sum)	Density of CCL4_5(sum)
1	1.47746	0
2	2.24748	0
3	0	2.59272
4	0	0
5	2.69438	0.798851
6	3.59848	2.73095
7	1.93526	0
8	2.4186	0
1	1.47746	0
2	2.24748	0
3	0	2.59272
4	0	0
5	1.92445	0
6	2.69438	0.798851
7	3.59848	2.73095
8	1.93526	0
9	2.4186	0
1	2.55173	0.778431
2	2.24748	0
3	0	2.59272
4	0	0
5	1.92445	0
6	2.69438	0.798851
7	6.06876	1.66756
8	2.39934	1.00702
9	2.9813	0
10	3.47453	1.82677
11	1.66347	0.844408
12	2.4186	0
1	2.07582	1.50086
2	2.18979	4.37959
3	0	0.91142
4	1.52995	0
5	2.68393	1.71897
6	1.90351	2.36195
7	1.7951	0
8	2.39934	1.00702
9	3.47453	1.82677
10	2.4186	0
1	2.55173	0.778431
2	2.24748	0
3	0	2.59272
4	0	0
5	2.69438	0.798851
6	3.59848	2.73095
7	1.93526	0
8	2.4186	0
1	0	0
2	1.96606	0
3	2.47747	1.86494
4	0	1.98777
5	2.44849	0
6	1.58741	1.85532
7	3.13454	1.8114
8	6.06876	1.66756
9	2.39934	1.00702
10	2.9813	0
11	3.47453	1.82677
12	1.66347	0.844408
13	2.4186	0
1	0	0
2	1.96606	0
3	2.47747	1.86494
4	0	1.98777
5	2.44849	0
6	1.58741	1.85532
7	2.34886	0.89484
8	3.47453	1.82677
9	2.4186	0
1	0	0
2	1.42206	0
3	2.51107	1.70402
4	1.69878	0
5	2.39934	1.00702
6	1.83071	0
7	3.47453	1.82677
8	2.4186	0
1	1.63189	0
2	0	1.59676
3	1.96606	0
4	2.47747	1.86494
5	0	1.98777
6	2.44849	0
7	1.58741	1.85532
8	2.34886	0.89484
9	3.47453	1.82677
10	2.4186	0

## Sheet: Figure 6E
Support value for Figure 6E - rank of expression of each enriched-gene on migration paths in the single-cell T cell clusters
	Cluster5	Cluster11	Cluster4	Cluster0	Cluster6	Cluster12	Cluster2	Cluster1	Cluster7	Cluster8	Cluster10	Cluster3	Cluster9
ISG15	7	7	7	8	10	7	11	7	7	9	7	13	12
TNFRSF14	7	7	7	7	10	12	7	11	9	8	7	13	7
KCNAB2	9	7	7	7	8	11	7	7	13	7	10	7	12
TNFRSF25	7	8	7	11	9	7	7	10	7	13	7	12	7
AGTRAP	12	7	7	7	7	7	11	7	10	7	13	8	9
TNFRSF1B	7	8	7	7	10	7	7	7	11	7	9	13	12
DHRS3	10	12	7	13	7	7	8	11	7	7	9	7	7
NECAP2	7	10	7	7	12	7	7	13	7	9	7	11	8
CDA	7	8	7	11	7	7	7	10	7	7	13	9	12
ECE1	7	7	7	7	11	8	9	10	7	7	7	13	12
HSPG2	7	7	7	9	7	13	8	11	7	10	12	7	7
ID3	7	9	7	7	11	7	8	10	7	7	7	13	12
FUCA1	11	7	7	7	7	7	10	7	12	7	13	9	8
CNR2	12	7	11	7	7	8	7	7	7	10	13	9	7
RUNX3	13	8	10	7	7	7	9	7	12	7	11	7	7
CD52	12	7	7	8	10	7	11	9	13	7	7	7	7
THEMIS2	12	8	7	9	7	7	7	10	13	7	11	7	7
LCK	7	9	8	7	11	7	7	7	7	7	10	12	13
MARCKSL1	7	12	10	7	7	7	7	13	11	8	7	7	9
EVA1B	7	13	7	10	12	9	8	7	7	7	7	11	7
SMAP2	7	11	7	10	13	7	7	8	7	12	7	9	7
TIE1	11	7	7	9	10	7	13	8	7	12	7	7	7
PODN	11	13	9	7	7	7	7	8	10	7	12	7	7
PLPP3	7	7	9	8	7	12	11	7	7	7	7	10	13
IFI44L	7	9	8	11	7	7	12	7	7	10	7	13	7
IFI44	7	8	7	12	7	7	10	7	7	11	7	13	9
GBP7	8	12	9	10	11	7	7	7	7	7	7	13	7
GBP5	7	8	7	7	12	7	11	7	9	7	7	13	10
GFI1	11	7	7	9	7	7	10	7	13	7	12	7	8
CNN3	9	7	7	11	7	8	7	13	7	10	12	7	7
VCAM1	8	7	13	7	7	7	10	7	7	7	11	9	12
S1PR1	12	9	7	7	8	7	7	11	13	7	10	7	7
CD53	11	12	7	8	7	7	9	7	13	7	10	7	7
DENND2D	9	8	13	7	7	10	7	11	7	7	12	7	7
C1orf162	10	12	7	11	7	7	7	13	9	7	8	7	7
PTPN22	8	7	10	7	7	7	13	7	7	7	12	9	11
OLFML3	8	7	7	9	7	12	11	10	7	13	7	7	7
AMPD1	8	7	7	11	7	10	13	12	7	9	7	7	7
CD58	7	9	7	8	7	7	11	7	7	10	7	13	12
CD2	7	10	9	11	7	7	13	7	7	7	7	12	8
PLEKHO1	7	7	8	10	7	13	11	7	7	9	7	7	12
S100A11	7	7	7	13	7	9	12	7	7	11	7	8	10
IL6R	7	7	7	9	13	7	7	12	7	11	7	10	8
SHE	7	8	7	10	9	7	7	11	7	7	7	12	13
PBXIP1	7	10	7	9	12	13	7	7	7	8	7	11	7
SH2D2A	9	7	7	8	7	7	7	7	7	10	12	13	11
FCRL3	9	7	10	7	12	8	7	7	7	7	13	11	7
FCRL2	11	7	7	8	13	7	7	10	7	7	7	12	9
MNDA	10	7	11	7	7	12	7	7	7	7	13	8	9
IFI16	7	11	9	7	7	7	8	7	7	10	7	12	13
AIM2	7	12	7	9	8	7	7	7	7	10	7	13	11
TAGLN2	7	7	7	7	9	13	7	7	8	7	11	10	12
KCNJ10	7	9	7	8	11	7	7	12	7	7	7	13	10
SLAMF6	12	7	10	7	7	7	8	7	13	9	11	7	7
CD84	7	7	11	7	8	13	9	7	7	12	10	7	7
SLAMF1	7	10	7	12	7	7	7	7	9	11	7	13	8
CD48	11	10	7	7	7	7	7	9	13	7	12	8	7
LY9	7	10	9	7	7	13	7	12	8	7	11	7	7
ARHGAP30	10	7	7	7	8	11	7	7	12	7	13	9	7
RGS5	7	7	7	10	8	11	7	13	7	12	7	9	7
GPA33	7	11	7	7	13	7	9	10	8	7	7	7	12
CD247	7	7	7	7	12	7	7	8	9	10	13	11	7
RCSD1	7	10	7	7	13	7	7	8	12	7	7	11	9
XCL1	8	10	12	9	7	7	13	7	7	7	11	7	7
SELP	7	11	9	7	13	7	7	8	7	10	7	12	7
PRRX1	9	7	12	10	7	13	8	7	11	7	7	7	7
FMO2	11	7	13	10	8	7	7	12	7	9	7	7	7
DNM3	10	7	7	8	13	7	7	11	12	7	7	9	7
IER5	7	7	7	7	8	12	9	7	7	7	10	13	11
KCNT2	7	10	12	8	9	7	7	13	7	7	7	11	7
CFH	10	12	7	11	7	7	8	9	13	7	7	7	7
PTPRC	11	8	9	7	7	13	7	7	10	7	12	7	7
GPR25	7	9	7	11	7	7	13	7	7	10	7	8	12
PTPN7	7	7	9	7	7	7	10	7	7	11	8	12	13
IKBKE	7	10	7	7	12	7	7	9	7	8	7	13	11
MAPKAPK2	7	12	7	7	7	13	11	7	9	8	7	10	7
FCMR	7	9	8	7	13	11	7	12	7	7	10	7	7
CR1	8	7	7	11	7	7	12	13	7	9	7	10	7
G0S2	7	7	7	11	7	8	7	9	7	13	7	12	10
TRAF3IP3	8	11	7	7	12	7	7	13	10	7	9	7	7
TMEM63A	7	10	7	9	12	11	7	13	7	7	8	7	7
ITPKB	7	13	7	8	9	7	7	12	7	10	11	7	7
OBSCN	7	9	10	12	8	7	7	13	7	11	7	7	7
DISC1	7	11	7	10	8	7	9	12	7	13	7	7	7
GPR137B	12	7	10	7	7	7	9	7	7	8	7	11	13
COLEC11	11	8	10	9	7	7	7	13	7	7	7	12	7
RRM2	10	7	11	7	7	7	7	7	9	8	12	7	13
FAM49A	12	10	11	7	7	7	7	7	9	7	13	7	8
EMILIN1	7	7	12	8	7	7	10	11	9	7	7	7	13
LBH	9	10	7	7	7	7	7	11	13	12	7	8	7
CDKL4	7	11	7	7	13	7	7	8	9	7	7	12	10
ZFP36L2	10	7	9	12	7	7	11	8	13	7	7	7	7
EPAS1	7	10	8	9	7	7	12	7	7	7	7	13	11
EFEMP1	11	7	7	7	7	12	9	8	7	7	10	7	13
ARHGAP25	11	10	8	7	7	12	7	7	9	7	13	7	7
TRABD2A	7	10	7	11	8	7	7	13	9	12	7	7	7
GNLY	12	9	7	7	7	7	10	7	13	7	11	7	8
MAL	7	11	7	9	12	7	7	13	7	10	7	8	7
DUSP2	9	7	13	7	7	7	7	7	11	10	12	8	7
ARID5A	7	7	11	8	7	10	7	7	7	13	7	12	9
ZAP70	12	9	7	7	7	7	7	8	11	10	13	7	7
MGAT4A	11	9	7	12	7	7	10	13	8	7	7	7	7
FHL2	9	12	10	8	7	7	7	7	7	7	11	7	13
BCL2L11	9	7	7	10	11	7	12	7	13	8	7	7	7
PSD4	9	7	7	10	7	7	12	7	7	7	13	11	8
STEAP3	8	7	7	7	12	7	7	9	10	7	7	11	13
GYPC	7	7	12	7	7	7	8	11	7	9	10	7	13
MYO7B	7	7	10	9	7	7	7	7	7	13	11	8	12
LIMS2	7	8	7	7	11	7	7	12	7	13	7	9	10
CXCR4	7	11	12	13	7	7	10	7	8	9	7	7	7
KYNU	12	7	8	11	7	7	10	7	13	7	9	7	7
ARHGAP15	7	7	7	12	10	9	11	13	7	8	7	7	7
ZEB2	12	8	9	7	7	7	10	7	13	7	11	7	7
CYTIP	7	9	8	12	7	7	13	7	7	11	7	10	7
LY75	7	7	7	7	8	11	7	9	12	7	10	13	7
NOSTRIN	7	7	11	12	7	8	7	9	7	7	7	10	13
ITGA6	7	11	7	10	12	7	8	13	9	7	7	7	7
UBE2E3	10	7	8	7	7	9	7	7	11	7	12	7	13
ITGA4	12	8	7	9	7	13	7	7	10	7	11	7	7
SLC40A1	7	11	7	9	8	12	7	13	7	10	7	7	7
NABP1	7	9	8	10	12	7	7	7	7	11	7	13	7
STK17B	7	10	7	11	7	9	13	8	7	7	7	12	7
ANKRD44	9	7	7	10	7	7	8	7	11	13	12	7	7
CASP10	11	10	7	9	7	7	7	13	12	7	8	7	7
CASP8	8	9	7	7	12	13	7	7	10	7	11	7	7
CD28	7	7	7	8	12	7	7	10	7	11	7	13	9
NRP2	8	13	9	7	7	12	7	7	7	10	7	7	11
IKZF2	7	9	7	7	12	7	8	7	7	7	11	13	10
FN1	7	7	7	9	11	7	7	12	10	7	7	8	13
COL4A3	12	7	10	7	7	7	7	13	7	8	11	9	7
SP110	7	10	7	7	12	7	9	8	7	7	11	13	7
SP140	7	7	9	7	7	7	10	7	7	11	8	13	12
SP140L	7	10	7	11	7	7	9	13	7	7	7	12	8
SP100	7	7	11	10	7	7	12	7	7	9	7	13	8
INPP5D	7	7	7	7	8	9	12	7	10	7	13	11	7
RFTN1	7	11	7	8	7	7	12	10	7	9	7	13	7
RBMS3	7	7	7	10	13	7	7	11	8	12	7	9	7
CMTM7	7	12	11	10	13	7	7	7	7	7	7	9	8
CCR4	7	10	7	7	13	11	7	7	7	9	7	12	8
SCN11A	7	12	8	7	7	7	7	10	13	7	7	9	11
CCR2	7	11	12	13	7	10	9	7	7	8	7	7	7
UBA7	7	7	11	7	7	13	7	12	7	9	10	8	7
DNASE1L3	11	9	7	7	7	13	12	7	7	8	7	10	7
FILIP1L	7	7	7	7	7	7	11	8	9	13	7	12	10
CBLB	7	10	13	7	7	7	11	7	7	9	12	7	8
TRAT1	7	8	12	10	7	13	7	11	7	9	7	7	7
CD96	7	8	9	11	7	7	13	7	7	12	7	7	10
GCSAM	8	11	7	10	7	7	7	12	7	9	13	7	7
CCDC80	7	12	11	7	9	7	10	7	7	8	7	7	13
TIGIT	7	7	9	7	12	8	7	7	7	10	7	13	11
ARHGAP31	7	7	7	12	10	7	7	7	9	11	7	13	8
CD80	7	11	7	8	9	7	7	7	7	10	7	13	12
PLA1A	7	8	9	7	10	7	7	7	7	12	7	11	13
FSTL1	8	7	7	7	9	10	11	7	13	7	7	7	12
HCLS1	7	12	7	7	9	7	7	7	7	10	8	13	11
EAF2	7	12	7	7	9	7	7	11	7	7	10	8	13
CD86	7	8	12	7	7	10	9	7	7	7	7	11	13
CSTA	9	7	7	8	12	7	7	11	7	7	7	10	13
DTX3L	9	7	8	7	7	7	10	7	11	7	7	13	12
PARP15	10	11	9	7	7	7	7	7	12	7	13	8	7
PARP14	7	9	10	7	7	8	11	7	7	7	7	13	12
MYLK	7	11	7	7	7	12	10	8	9	7	13	7	7
ITGB5	7	7	10	7	7	7	7	9	12	8	7	11	13
ALDH1L1	8	9	11	12	10	7	7	13	7	7	7	7	7
BFSP2	7	8	7	7	9	7	11	7	7	13	7	12	10
AMOTL2	7	7	7	13	8	7	7	12	9	7	7	10	11
SLC9A9	7	11	7	9	10	12	7	7	7	13	7	7	8
WWTR1	7	8	7	7	7	9	12	7	7	11	7	10	13
GPR171	7	9	10	12	7	7	13	7	7	11	7	7	8
RARRES1	9	7	7	8	7	7	11	10	13	7	12	7	7
TNIK	8	11	7	7	13	7	7	7	12	7	9	10	7
TNFSF10	7	7	7	10	7	7	11	8	7	9	7	13	12
GNB4	7	7	11	7	7	13	10	8	9	7	7	7	12
LAMP3	7	12	8	7	10	7	9	7	7	7	7	13	11
ST6GAL1	8	7	7	10	11	7	7	13	12	7	9	7	7
CD38	7	8	12	7	7	7	10	7	7	9	7	11	13
DTHD1	11	7	12	7	7	13	7	7	8	9	10	7	7
TLR10	7	13	7	9	12	7	7	10	7	8	7	11	7
TMEM156	7	7	8	12	7	13	7	7	7	10	7	11	9
RHOH	7	7	10	9	8	11	7	7	7	12	7	13	7
REST	7	10	13	8	7	7	11	9	7	12	7	7	7
IGFBP7	10	7	9	7	7	13	7	7	12	7	11	7	8
JCHAIN	7	7	12	8	9	7	11	7	7	10	7	7	13
CXCL5	10	7	9	7	11	7	12	8	13	7	7	7	7
CXCL9	7	7	7	10	7	7	12	9	8	7	7	11	13
BMP2K	7	7	9	7	7	11	10	7	7	12	7	13	8
PRDM8	7	7	8	7	13	10	7	7	7	11	7	12	9
HPSE	7	10	7	7	11	7	9	8	7	7	7	13	12
SPARCL1	7	7	10	7	7	13	7	9	7	7	8	12	11
BANK1	7	13	10	9	8	7	7	7	12	7	7	11	7
SLC39A8	7	8	7	13	7	7	9	10	7	12	7	7	11
LEF1	7	11	7	9	12	7	7	13	7	10	7	8	7
IL2	7	13	7	12	7	7	11	8	7	10	7	9	7
ARHGAP10	12	7	7	9	7	8	7	7	10	11	13	7	7
TMEM131L	7	11	7	9	12	7	7	13	7	10	7	8	7
TLL1	11	7	13	8	12	9	7	7	7	7	7	10	7
HMGB2	7	7	9	11	7	7	10	7	8	12	7	7	13
HPGD	9	11	7	7	13	7	8	7	7	7	7	12	10
SPCS3	7	7	7	8	7	12	10	7	7	11	7	9	13
KLKB1	12	7	7	11	13	7	8	9	7	7	10	7	7
SLC9A3	8	12	7	7	9	10	7	11	7	7	13	7	7
ANKRD33B	7	7	8	9	13	7	7	7	7	11	7	10	12
BASP1	7	7	7	7	10	8	9	7	7	13	7	11	12
IL7R	7	10	7	12	7	7	8	13	11	9	7	7	7
SLC1A3	7	7	7	10	12	7	7	9	8	7	7	11	13
LIFR	9	7	7	10	8	13	7	7	7	7	7	11	12
OSMR	12	7	10	8	7	7	7	11	7	9	7	7	13
FYB1	7	9	8	10	11	7	7	13	7	12	7	7	7
C7	8	7	7	12	9	7	7	13	7	7	7	11	10
EMB	7	7	10	11	7	13	12	7	9	8	7	7	7
GZMK	7	7	12	11	7	13	9	7	7	7	10	7	8
LHFPL2	7	7	7	11	9	7	7	7	12	7	13	8	10
MEF2C	9	7	7	7	7	8	10	7	12	7	7	11	13
ARRDC3	11	9	7	7	8	12	7	7	13	7	10	7	7
ERAP2	7	7	11	9	7	7	7	8	12	13	7	10	7
ST8SIA4	7	7	10	7	7	13	12	7	8	7	7	11	9
EPB41L4A	12	9	7	7	7	13	7	8	11	7	10	7	7
TNFAIP8	7	7	8	12	10	9	7	11	7	13	7	7	7
IRF1	12	7	8	7	7	10	7	7	11	7	13	9	7
TCF7	7	10	7	11	8	12	7	13	7	9	7	7	7
CXCL14	7	13	7	12	7	7	7	11	9	8	7	7	10
TGFBI	7	10	9	12	7	13	8	7	7	11	7	7	7
MZB1	7	7	9	8	7	7	12	7	7	10	7	13	11
TMEM173	8	9	7	11	7	7	7	7	12	13	7	10	7
PDGFRB	13	7	8	7	7	7	9	7	10	7	12	7	11
CCDC69	11	7	7	7	10	7	8	7	12	7	13	7	9
HAVCR2	7	8	10	7	7	7	12	7	7	9	7	11	13
ADAM19	7	9	7	12	7	7	10	7	7	13	7	8	11
MAT2B	7	8	7	7	10	12	7	7	7	11	7	13	9
FGF18	7	7	7	9	7	7	12	10	7	13	8	7	11
STK10	11	10	8	7	7	9	7	7	12	7	13	7	7
GRK6	8	7	7	7	13	7	7	12	9	7	11	7	10
ADAMTS2	7	7	7	7	8	9	10	12	7	7	13	11	7
CANX	7	10	7	7	7	11	8	7	9	7	12	7	13
FLT4	7	11	7	9	8	13	7	10	12	7	7	7	7
DUSP22	10	7	9	7	8	12	11	7	7	7	7	13	7
IRF4	7	7	10	7	9	7	8	7	7	11	7	13	12
SERPINB1	7	7	7	9	7	7	7	7	11	8	10	12	13
SERPINB9	11	9	7	7	7	7	7	7	10	7	12	13	8
NRN1	7	7	10	8	7	13	7	7	11	12	7	7	9
F13A1	8	7	7	7	10	13	7	9	12	7	7	7	11
TXNDC5	8	7	7	7	9	12	7	7	10	11	7	7	13
RIPOR2	10	8	7	7	9	7	7	13	12	7	11	7	7
TRIM38	7	10	8	7	9	12	7	7	11	7	7	13	7
HIST1H2BG	8	7	11	7	7	7	7	7	7	12	10	13	9
HIST1H1D	8	7	7	10	7	7	9	11	12	7	7	7	13
UBD	7	7	7	10	7	11	8	7	7	12	7	9	13
PPP1R18	12	8	7	7	7	7	9	7	11	7	13	7	10
LTB	7	9	7	10	11	7	7	13	7	8	7	12	7
CLIC1	9	7	8	7	7	7	11	7	7	7	10	12	13
GPSM3	9	10	7	8	7	7	7	13	12	7	11	7	7
DEF6	7	7	7	11	8	7	9	7	10	7	7	12	13
CLIC5	7	8	7	9	7	12	13	7	7	11	7	7	10
COL19A1	8	7	11	7	7	7	10	7	7	12	7	13	9
AKIRIN2	7	7	10	7	7	7	12	7	8	7	9	11	13
MANEA	7	8	7	7	9	7	10	7	7	11	7	12	13
PRDM1	12	7	7	10	8	7	7	7	13	9	7	11	7
MICAL1	7	9	7	11	10	7	7	8	7	12	7	13	7
FYN	10	8	13	7	7	12	7	7	9	7	11	7	7
CALHM6	7	7	7	10	7	7	9	11	12	7	13	7	8
MAN1A1	9	7	7	7	7	12	10	7	11	7	13	7	8
GJA1	8	7	7	10	7	12	7	11	7	7	7	9	13
LAMA2	12	7	7	7	7	7	7	9	13	11	8	10	7
MYB	7	7	7	8	10	7	7	9	7	13	7	11	12
ABRACL	7	7	7	12	7	7	10	8	7	9	7	11	13
STX11	7	7	11	7	10	7	7	7	7	8	9	12	13
PLEKHG1	7	7	11	8	7	12	7	7	10	7	9	13	7
IPCEF1	7	13	7	7	12	7	7	11	9	8	7	10	7
TAGAP	10	8	7	9	7	13	7	12	11	7	7	7	7
IGF2R	12	7	10	7	7	7	8	7	13	7	7	11	9
QKI	7	12	7	7	7	9	8	7	10	7	7	11	13
CCR6	7	9	7	12	11	7	7	7	7	8	7	13	10
THBS2	9	7	7	7	10	7	8	13	7	7	7	11	12
CARD11	11	7	8	7	7	7	12	7	13	9	10	7	7
GLCCI1	7	9	7	7	8	13	7	7	7	12	7	11	10
OSBPL3	11	9	8	7	7	7	7	7	12	7	7	10	13
AQP1	7	12	7	8	7	11	9	7	10	7	7	7	13
AOAH	10	7	11	7	7	12	9	7	7	7	13	7	8
STK17A	7	7	12	10	7	8	13	7	7	11	9	7	7
IKZF1	11	10	7	12	7	8	7	9	13	7	7	7	7
SAMD9L	7	8	10	7	7	7	12	7	7	7	9	13	11
GNG11	10	12	9	7	11	7	7	8	13	7	7	7	7
ACHE	9	7	8	7	7	7	12	10	7	13	7	11	7
SERPINE1	9	7	7	10	7	7	11	8	7	7	7	12	13
MDFIC	10	7	7	9	7	7	12	7	13	11	7	8	7
TES	11	12	7	7	7	10	7	7	13	7	9	7	8
CPED1	7	7	7	12	7	7	7	9	7	13	8	11	10
TSPAN33	7	11	7	7	9	7	8	10	7	7	7	13	12
STRIP2	7	10	7	8	9	7	7	7	7	12	7	11	13
TMEM140	7	7	10	7	8	7	12	7	7	11	7	13	9
ZC3HAV1	7	10	7	12	7	9	7	13	11	8	7	7	7
GIMAP7	10	7	9	7	7	11	7	13	8	7	12	7	7
GIMAP4	9	8	10	7	7	11	7	12	7	7	13	7	7
GIMAP2	9	8	10	7	7	12	7	13	11	7	7	7	7
GIMAP1	9	12	10	7	7	7	7	13	8	7	11	7	7
GIMAP5	8	7	11	10	7	12	7	13	9	7	7	7	7
BLK	7	7	10	12	9	13	7	7	7	11	7	7	8
DLC1	7	7	9	7	7	13	12	8	7	7	7	10	11
ADAM28	7	12	13	7	7	7	8	7	7	7	11	10	9
ADAMDEC1	7	7	11	7	7	7	7	7	9	8	12	10	13
PTK2B	7	8	12	7	7	10	13	7	9	11	7	7	7
PLEKHA2	7	9	11	7	7	10	13	7	7	8	7	7	12
TCIM	7	7	8	7	7	13	7	10	7	7	9	12	11
LYN	12	7	7	7	7	9	7	7	11	8	13	7	10
CYP7B1	7	9	7	7	10	8	7	7	7	12	7	13	11
ENPP2	7	7	8	11	7	7	7	13	7	12	7	9	10
DENND3	9	11	7	8	7	7	7	7	7	10	13	7	12
LY6E	9	7	7	7	7	7	11	7	10	7	8	13	12
GSDMD	7	8	10	7	9	12	7	7	7	7	7	11	13
DOCK8	7	11	12	8	7	13	10	7	7	9	7	7	7
JAK2	7	11	7	7	7	7	9	7	10	7	8	12	13
RLN1	7	9	7	12	7	7	10	8	7	13	7	7	11
CD274	7	7	7	9	7	11	8	7	10	12	7	13	7
IL33	7	7	8	10	7	12	7	7	9	7	7	11	13
CD72	8	7	9	7	7	7	11	7	10	7	12	7	13
PAX5	7	7	11	8	7	7	10	12	7	7	7	13	9
ANXA1	11	7	7	9	7	13	8	7	12	7	10	7	7
OSTF1	10	7	7	9	7	7	12	7	8	7	11	7	13
SEMA4D	7	7	8	9	7	7	13	10	11	12	7	7	7
FGD3	7	12	7	7	11	9	7	13	10	7	8	7	7
COL15A1	13	7	7	10	7	7	8	7	11	9	7	12	7
PALM2-AKAP2	9	8	7	7	11	7	7	7	10	7	7	12	13
SVEP1	8	7	10	7	7	12	7	9	7	7	13	7	11
UGCG	7	7	7	9	13	7	12	8	7	11	7	10	7
SLC31A2	7	8	7	9	7	13	7	7	7	12	7	11	10
AKNA	13	7	11	7	7	12	8	7	9	7	10	7	7
PAPPA	11	7	10	7	12	9	7	7	8	13	7	7	7
TLR4	7	10	7	11	12	7	8	7	7	7	9	7	13
PHF19	7	11	7	8	9	7	7	7	7	10	7	12	13
STOM	10	7	8	7	7	13	9	7	11	7	12	7	7
NEK6	11	10	7	8	9	7	7	7	7	7	13	7	12
ANGPTL2	8	7	7	7	7	7	10	12	7	7	11	9	13
LAMC3	7	9	7	7	12	8	10	13	7	7	7	11	7
NOTCH1	7	7	9	7	7	8	13	7	7	10	12	7	11
PTGDS	12	10	7	8	7	7	7	9	13	7	11	7	7
IL2RA	7	10	7	8	12	7	7	9	7	7	7	13	11
PIP4K2A	12	8	9	7	7	10	7	7	11	7	13	7	7
APBB1IP	11	12	7	7	10	9	7	7	7	7	13	8	7
SVIL	7	8	7	10	7	12	7	13	9	7	11	7	7
JCAD	10	7	12	11	7	9	13	8	7	7	7	7	7
MAP3K8	10	7	13	7	7	7	8	7	11	7	12	7	9
RASSF4	12	9	8	7	7	7	7	7	11	10	13	7	7
DEPP1	7	12	7	8	7	13	7	7	9	10	7	11	7
ARHGAP22	7	8	11	13	7	12	7	9	7	7	7	10	7
RTKN2	7	11	7	7	13	7	7	9	7	8	7	12	10
UNC5B	7	7	10	7	11	9	7	7	8	7	12	7	13
VSIR	7	8	7	10	13	7	7	11	9	12	7	7	7
SPOCK2	7	10	7	11	9	7	7	7	7	12	7	13	8
PLAU	7	7	7	10	7	7	11	7	7	12	8	13	9
TSPAN14	7	13	7	7	7	7	10	7	12	9	7	8	11
MMRN2	7	7	11	10	8	12	7	13	7	7	7	9	7
FAS	7	10	8	7	11	13	7	7	7	7	7	12	9
ENTPD1	7	8	7	7	9	7	11	7	7	10	7	13	12
BLNK	7	7	7	11	9	7	8	10	7	7	7	12	13
HPS1	11	7	7	7	7	7	7	9	12	7	13	8	10
NFKB2	7	11	7	9	7	7	7	8	7	12	7	13	10
GFRA1	12	8	7	7	7	11	9	13	7	7	7	10	7
RGS10	7	11	7	7	7	7	8	13	7	9	7	10	12
HTRA1	7	9	7	10	7	7	13	7	7	11	7	8	12
FAM53B	8	7	7	7	7	7	7	7	11	13	9	12	10
IFITM3	10	7	7	7	7	7	13	9	8	7	12	11	7
SIGIRR	10	7	7	7	8	12	7	9	13	7	11	7	7
IRF7	7	7	8	9	7	7	12	7	7	11	7	13	10
CTSD	8	7	10	9	7	7	13	7	7	11	7	7	12
LSP1	7	7	7	7	10	7	11	7	12	7	8	9	13
C11orf21	11	9	7	7	8	7	7	10	12	7	13	7	7
OR52N4	7	7	7	8	12	7	7	11	7	9	10	13	7
PDE3B	7	7	9	10	11	7	8	12	7	13	7	7	7
PRR5L	12	7	9	7	7	10	7	7	11	8	13	7	7
CD82	7	8	7	9	7	7	10	7	7	12	7	13	11
SERPING1	7	7	11	7	7	13	9	7	7	8	7	10	12
LPXN	7	9	7	11	7	7	10	7	7	8	7	13	12
FAM111A	11	7	10	7	7	7	7	7	9	8	12	7	13
SLC15A3	11	7	9	7	7	7	8	13	7	7	10	7	12
CD6	7	8	7	11	7	9	7	7	13	12	7	7	10
CD5	7	7	7	9	8	13	7	7	12	11	7	10	7
FERMT3	9	7	7	7	7	7	8	7	10	7	12	11	13
RASGRP2	11	9	7	7	10	7	7	13	12	7	8	7	7
SIPA1	13	9	10	7	8	7	7	7	11	7	12	7	7
TBC1D10C	7	7	8	7	10	7	11	9	13	7	12	7	7
GSTP1	12	7	8	7	7	7	10	7	9	7	11	7	13
UNC93B1	7	11	7	13	7	7	8	7	9	12	7	10	7
TCIRG1	7	7	7	7	7	7	9	7	10	13	11	8	12
UCP2	11	7	7	7	13	8	7	7	12	7	10	9	7
LRRC32	7	11	7	7	12	7	7	7	9	8	7	13	10
CTSC	10	7	8	7	7	7	7	7	11	7	9	13	12
SESN3	7	7	7	9	11	7	7	13	8	12	7	10	7
YAP1	7	7	11	7	9	7	7	10	12	8	7	13	7
BIRC3	7	8	7	9	12	7	7	10	7	11	7	13	7
CASP5	7	8	7	10	13	7	12	7	7	7	7	11	9
ATM	8	9	7	7	7	11	7	13	10	7	12	7	7
POU2AF1	7	7	9	7	10	7	8	7	7	13	7	11	12
LAYN	7	7	8	7	10	7	11	7	7	9	7	13	12
FXYD2	7	9	12	7	7	7	13	8	7	7	7	11	10
FXYD6	7	7	10	12	7	11	7	9	7	7	7	8	13
CD3E	9	11	10	7	7	8	12	7	13	7	7	7	7
CD3G	13	7	8	7	7	9	12	7	11	7	10	7	7
CXCR5	7	7	12	7	10	13	7	9	7	11	7	8	7
THY1	9	7	7	13	7	8	7	12	7	11	7	7	10
OAF	9	7	10	11	7	7	7	12	7	8	7	7	13
SLC37A2	7	7	7	10	7	7	7	9	11	8	7	12	13
CCND2	7	7	8	7	7	10	11	7	9	7	7	13	12
LAG3	10	7	12	7	7	7	13	7	7	7	9	8	11
PTPN6	10	7	7	7	7	7	8	11	9	7	13	7	12
C1S	7	8	12	7	7	7	7	7	7	10	13	9	11
C1R	7	7	10	7	7	13	9	7	7	7	12	11	8
RBP5	10	7	7	8	7	13	11	7	7	7	12	9	7
CD163	7	8	9	10	7	13	7	7	7	11	7	7	12
CLEC4C	7	9	10	11	7	7	13	12	8	7	7	7	7
KLRB1	7	9	7	12	7	7	8	7	10	13	11	7	7
CLEC2D	12	7	7	7	7	9	13	7	10	7	7	8	11
KLRC3	9	8	11	7	7	7	12	7	7	7	13	7	10
ETV6	7	10	7	12	7	7	7	8	7	13	7	11	9
CDKN1B	7	7	9	11	13	7	7	7	8	10	7	12	7
PLBD1	7	11	7	7	9	13	7	8	10	7	7	7	12
ARHGDIB	7	11	7	10	13	7	7	9	7	7	7	8	12
PDE3A	13	7	10	8	7	7	12	9	7	7	7	7	11
ST8SIA1	7	7	13	10	9	12	7	7	7	11	7	7	8
ITPR2	7	7	12	7	8	13	9	7	11	7	7	10	7
NELL2	7	7	10	8	7	7	13	12	7	11	7	7	9
PCED1B	7	7	9	7	10	8	11	12	7	7	7	13	7
METTL7A	8	7	7	7	12	7	9	7	7	7	11	13	10
BIN2	12	8	7	7	10	7	7	9	13	7	11	7	7
ACVRL1	8	10	7	11	7	9	7	7	12	7	7	7	13
GRASP	7	7	8	12	7	7	7	11	7	9	13	7	10
ITGB7	12	8	7	7	9	7	10	7	13	7	11	7	7
ESPL1	7	7	10	7	8	7	7	9	7	11	7	12	13
ITGA5	10	7	9	8	7	13	7	7	12	7	11	7	7
TESPA1	7	9	7	12	10	7	7	13	7	11	7	8	7
DGKA	7	9	7	10	12	7	7	13	7	11	7	8	7
STAT6	11	7	7	8	10	7	7	13	9	7	12	7	7
ARHGAP9	7	8	10	7	7	11	13	7	7	9	7	12	7
RASSF3	10	8	7	7	13	7	7	12	9	7	11	7	7
DCN	10	7	12	7	7	8	7	13	7	7	7	11	9
PLXNC1	7	9	11	13	7	7	7	10	7	7	12	8	7
IGF1	7	7	9	7	7	7	11	8	7	13	7	12	10
CHST11	7	7	9	7	12	7	11	7	7	8	7	13	10
CMKLR1	11	10	7	7	7	8	7	7	13	7	12	7	9
SELPLG	12	9	7	10	11	7	7	8	13	7	7	7	7
SH2B3	10	12	9	7	7	13	8	7	11	7	7	7	7
OAS3	7	7	8	9	7	7	11	7	7	10	7	13	12
OAS2	7	10	7	7	7	7	11	7	7	9	8	13	12
RHOF	9	11	7	7	7	7	7	7	8	7	12	13	10
TUBA3C	7	12	7	7	8	13	7	7	11	10	7	7	9
PARP4	8	7	11	10	7	12	9	7	7	13	7	7	7
FLT3	7	8	13	10	7	7	7	11	7	7	7	12	9
FLT1	7	7	9	7	7	7	10	8	7	13	7	12	11
LHFPL6	7	7	10	8	11	7	7	7	7	13	7	9	12
FOXO1	7	7	9	10	11	7	7	7	7	12	7	13	8
ELF1	7	13	9	11	7	10	7	7	7	12	7	8	7
RGCC	7	7	9	8	12	13	7	10	7	7	7	7	11
EPSTI1	7	7	8	7	10	7	9	7	7	11	7	13	12
LCP1	9	7	8	7	7	7	10	7	12	7	11	7	13
TBC1D4	7	8	7	7	12	7	7	10	7	11	7	13	9
KCTD12	8	7	7	7	10	7	7	11	7	12	7	9	13
ABCC4	9	7	7	7	11	12	7	7	7	8	7	10	13
RAP2A	12	9	8	7	7	7	7	7	11	7	13	7	10
DOCK9	7	8	7	11	7	13	9	12	7	10	7	7	7
GPR183	7	10	8	11	9	13	7	12	7	7	7	7	7
ARGLU1	7	11	7	7	10	7	7	12	7	9	13	7	8
RASA3	10	8	7	7	11	7	7	13	12	7	9	7	7
RNASE6	7	7	12	8	7	13	7	7	9	10	7	7	11
RNASE1	7	7	7	8	7	13	10	7	7	11	7	9	12
CLEC14A	11	7	10	8	7	13	9	12	7	7	7	7	7
MIS18BP1	7	7	10	9	7	7	11	7	7	12	7	8	13
PTGDR	10	7	9	7	7	12	8	7	11	7	13	7	7
PTGER2	11	9	7	8	7	7	7	10	13	7	12	7	7
LGALS3	7	8	7	11	7	7	12	7	7	9	7	10	13
PRKCH	10	13	12	7	7	7	7	7	9	8	11	7	7
SYNE2	11	8	7	9	10	7	7	7	12	7	13	7	7
PAPLN	7	11	7	7	10	9	7	7	7	13	8	12	7
SLC24A4	7	7	12	7	10	7	11	9	7	7	7	8	13
IFI27	9	11	7	10	7	7	12	7	7	7	7	13	8
GPR132	7	13	8	11	9	7	7	7	7	7	7	12	10
CRIP1	8	7	7	11	7	13	10	7	9	7	7	7	12
ATP10A	11	7	7	8	7	7	9	13	12	10	7	7	7
SPRED1	11	7	13	7	9	7	10	7	7	7	7	8	12
RASGRP1	7	12	11	9	7	8	7	7	7	7	7	13	10
DLL4	7	7	13	11	8	12	7	10	7	7	7	7	9
ATP8B4	7	7	10	7	7	9	13	7	7	8	11	7	12
MYO1E	7	7	8	7	9	7	12	7	7	10	7	11	13
GCNT3	9	7	7	12	7	7	11	8	10	7	7	13	7
PLEKHO2	7	7	7	7	7	7	8	7	9	11	12	10	13
UACA	11	7	10	7	7	9	8	13	7	7	7	7	12
CSK	7	9	10	7	11	7	8	7	7	7	7	12	13
PSTPIP1	7	7	11	7	7	12	10	7	7	13	7	8	9
BCL2A1	7	7	10	7	7	13	8	11	9	7	12	7	7
ISG20	8	9	11	7	12	7	10	7	7	7	7	13	7
HAPLN3	7	7	7	7	12	7	8	11	7	10	7	13	9
MFGE8	7	10	7	7	12	7	9	11	7	7	7	8	13
IDH2	10	7	11	7	7	7	12	7	9	7	8	7	13
TMEM204	7	12	7	11	8	9	7	13	10	7	7	7	7
IL32	8	7	9	7	12	7	10	7	7	7	11	13	7
NLRC3	7	10	8	7	7	9	12	7	11	7	13	7	7
CIITA	7	7	10	7	8	7	11	7	9	7	12	7	13
NDE1	7	11	7	7	9	7	7	12	8	7	7	10	13
PRKCB	12	8	9	7	7	10	7	7	11	7	13	7	7
IL21R	7	7	9	7	7	10	8	7	7	11	7	13	12
CD19	7	9	7	12	8	7	7	10	7	7	13	7	11
LAT	7	7	7	7	12	11	7	9	7	8	7	13	10
C16orf54	10	8	7	7	7	13	7	11	9	7	12	7	7
CORO1A	7	7	7	7	10	9	7	7	8	7	11	12	13
ITGAL	12	7	9	7	7	10	7	7	11	8	13	7	7
ITGAX	12	7	7	7	7	7	8	7	7	9	13	10	11
SNX20	7	7	7	7	13	7	7	9	12	10	7	11	8
NLRC5	9	7	11	7	8	13	7	7	10	7	12	7	7
CCL22	11	7	7	7	8	7	9	7	7	10	7	13	12
CMTM3	7	7	7	8	9	7	11	7	7	7	13	12	10
EXOC3L1	9	7	7	8	7	11	7	7	7	10	7	12	13
PSMB10	9	7	8	7	7	7	10	7	7	7	13	11	12
PLCG2	10	9	11	7	7	13	7	7	7	7	12	7	8
COTL1	7	7	11	9	8	7	12	7	7	10	7	7	13
SERPINF1	9	12	10	7	7	11	7	13	7	7	7	7	8
P2RX5	7	7	8	11	7	7	9	7	7	12	7	10	13
ATP2A3	7	11	10	9	7	7	8	7	7	7	12	7	13
SPNS2	10	7	11	12	9	7	7	13	7	7	8	7	7
NLRP1	7	8	7	7	11	13	7	10	9	7	12	7	7
XAF1	7	7	10	9	7	7	12	7	7	7	8	13	11
ACAP1	7	7	12	9	10	7	11	13	7	8	7	7	7
TNFSF12	7	12	7	13	10	7	8	7	7	7	9	11	7
AURKB	7	7	10	7	7	7	11	7	7	9	8	12	13
MFAP4	13	7	9	7	7	7	7	7	12	7	10	8	11
EVI2B	7	9	13	7	11	7	12	7	8	7	10	7	7
EVI2A	7	7	8	10	11	7	9	7	7	13	7	12	7
CCL2	7	7	7	7	10	13	11	9	7	7	7	8	12
SLFN5	9	8	7	7	12	13	10	7	11	7	7	7	7
SLFN12L	8	10	12	7	7	7	13	7	11	7	9	7	7
CCL18	10	7	11	8	7	7	7	7	9	12	7	7	13
PLXDC1	7	10	12	9	7	7	13	11	7	8	7	7	7
IKZF3	10	7	12	7	7	7	13	7	9	8	11	7	7
CCR7	7	10	7	9	11	12	7	13	7	8	7	7	7
SKAP1	8	11	7	7	13	7	9	7	7	7	10	12	7
HOXB3	7	8	12	7	13	7	7	10	7	9	7	11	7
ABI3	12	7	8	7	7	7	11	7	9	7	13	7	10
MRC2	7	13	7	7	10	7	7	9	7	12	7	8	11
LIMD2	7	9	10	7	12	7	7	13	7	7	11	8	7
ICAM2	7	8	7	7	12	7	7	13	9	7	10	11	7
ERN1	7	11	10	13	7	9	7	7	12	8	7	7	7
SLC16A6	11	13	7	7	7	7	8	7	9	7	12	7	10
TRIM47	7	7	7	10	11	13	9	8	7	7	7	7	12
TMC6	7	7	7	8	10	13	7	12	11	7	7	9	7
TMC8	7	7	8	9	10	7	7	13	12	7	11	7	7
CYTH1	10	9	7	7	7	7	7	12	13	8	11	7	7
C1QTNF1	10	7	7	9	11	12	7	7	13	7	7	7	8
CD7	7	7	8	7	7	7	13	7	7	10	9	12	11
MYL12A	13	9	7	8	7	7	10	7	11	7	12	7	7
TGIF1	7	7	11	10	7	13	7	7	9	12	8	7	7
BCL2	7	7	7	9	11	7	10	12	7	8	7	13	7
NFATC1	7	7	7	10	11	8	7	12	9	13	7	7	7
ARHGAP45	9	10	7	7	11	7	7	13	12	7	8	7	7
S1PR4	10	7	7	7	12	7	7	11	13	7	9	7	8
C3	7	7	8	12	7	13	10	7	7	7	7	11	9
VAV1	8	7	9	7	7	7	11	7	7	10	12	7	13
FCER2	9	10	7	7	7	7	7	12	13	8	7	11	7
ICAM1	7	7	10	7	8	7	9	7	7	11	7	13	12
SLC44A2	10	11	7	7	13	7	7	9	7	7	12	8	7
DNASE2	7	11	7	7	7	7	7	7	10	9	8	12	13
ADGRE5	10	7	8	7	7	12	11	7	13	7	9	7	7
ADGRE2	7	7	7	12	7	13	8	7	10	11	9	7	7
RASAL3	9	7	10	8	7	7	12	7	13	7	11	7	7
HSH2D	7	7	9	7	7	7	11	7	7	8	12	13	10
KLF2	10	8	7	7	9	7	7	12	13	7	11	7	7
PLVAP	12	7	9	7	10	13	11	8	7	7	7	7	7
JAK3	7	7	9	10	8	7	7	11	7	13	7	12	7
GMIP	7	7	7	9	7	7	8	7	12	13	10	11	7
FXYD5	7	10	7	8	13	7	7	11	7	9	7	12	7
NFKBID	7	8	9	7	7	12	7	7	7	10	7	13	11
HCST	12	7	9	8	7	7	11	7	10	7	13	7	7
MAP4K1	7	7	11	7	7	13	7	7	7	9	8	10	12
NCCRP1	9	7	7	10	7	12	7	11	7	13	7	8	7
CEACAM4	9	7	8	7	13	12	7	11	7	7	7	10	7
ARHGEF1	7	7	8	7	10	9	7	12	13	7	11	7	7
KCNN4	7	10	7	8	11	7	7	7	7	9	7	13	12
RELB	7	10	7	8	7	7	9	7	7	11	7	13	12
VASP	10	7	7	7	7	7	13	7	8	7	9	11	12
SLC1A5	7	7	7	8	7	7	12	7	9	11	7	10	13
EMP3	13	8	7	9	10	7	7	7	11	7	12	7	7
CD37	7	9	7	7	10	8	7	12	13	11	7	7	7
LAIR1	12	8	7	7	7	7	9	10	11	7	13	7	7
SIRPG	7	7	8	7	9	7	10	7	7	11	7	12	13
SIRPA	7	7	7	11	9	13	7	10	7	7	7	8	12
RASSF2	7	12	7	11	7	9	8	7	7	10	7	7	13
JAG1	8	7	7	9	7	7	7	11	7	13	12	7	10
MYL9	7	13	7	7	7	7	9	8	12	7	10	7	11
SLA2	7	7	11	7	7	9	13	7	7	7	8	10	12
TGM2	7	7	7	9	7	8	7	7	10	12	11	7	13
PPP1R16B	7	7	11	7	7	13	8	7	7	7	10	9	12
EMILIN3	7	7	7	8	7	7	7	9	10	13	7	12	11
GTSF1L	7	7	8	7	11	7	7	9	7	10	7	13	12
ADA	8	9	11	7	7	7	7	7	12	7	10	7	13
STK4	7	8	11	10	13	7	7	12	7	7	7	9	7
CD40	7	13	7	7	10	7	7	9	8	7	7	12	11
PREX1	9	7	8	7	11	7	13	7	12	7	7	7	10
NFATC2	10	7	12	7	7	13	8	7	9	11	7	7	7
ZBP1	9	7	10	7	7	7	8	7	11	7	12	13	7
ZNF831	7	11	9	7	12	13	7	7	7	8	10	7	7
RGS19	10	7	7	8	9	7	7	7	13	7	12	7	11
MX1	7	7	8	7	9	7	11	7	7	10	7	13	12
ADA2	7	7	11	12	7	7	8	9	7	10	13	7	7
SUSD2	11	7	8	9	7	7	13	7	7	10	7	7	12
GRK3	7	7	8	7	11	9	7	7	7	7	10	13	12
TPST2	12	8	10	7	7	7	9	7	11	7	13	7	7
LIF	7	7	7	12	8	7	9	7	7	13	7	10	11
OSM	7	9	7	13	7	7	7	7	7	12	8	11	10
PIK3IP1	7	9	7	10	12	7	7	13	7	11	7	8	7
HMOX1	7	10	11	7	7	7	9	7	7	7	8	12	13
APOL3	7	7	7	10	7	11	7	8	7	7	12	13	9
APOL1	10	7	7	7	7	12	9	7	7	7	11	13	8
IL2RB	7	7	8	7	7	10	9	7	7	7	12	13	11
RAC2	9	7	7	7	7	7	10	7	8	7	12	11	13
MFNG	7	7	7	10	12	7	7	13	11	7	8	7	9
SUN2	11	7	8	7	7	10	7	9	12	7	13	7	7
ENTHD1	9	7	7	7	7	7	10	11	12	13	7	8	7
GRAP2	11	7	8	7	7	9	13	7	12	7	7	7	10
TNFRSF13C	11	7	9	10	13	7	8	12	7	7	7	7	7
PARVG	7	8	10	7	7	13	12	7	7	7	7	9	11
GTSE1	7	7	7	8	7	7	10	9	7	11	7	12	13
TYMP	7	7	8	9	7	7	11	7	7	10	7	13	12
ODF3B	7	7	7	8	10	7	9	7	7	11	7	13	12
P2RY8	9	13	7	8	7	12	7	10	11	7	7	7	7
AKAP17A	11	13	8	7	7	7	7	10	12	9	7	7	7
CYBB	7	7	7	10	11	13	8	7	9	7	7	7	12
PIM2	7	9	7	8	12	7	7	11	7	10	7	13	7
P2RY10	7	7	11	7	9	10	7	7	7	8	7	13	12
GPR174	7	7	11	7	7	13	12	7	7	8	10	7	9
ITM2A	7	8	11	7	7	7	10	7	7	13	7	9	12
COL4A5	8	7	7	7	7	9	10	11	7	7	13	12	7
DOCK11	13	7	8	7	9	11	7	7	12	7	10	7	7
SH2D1A	8	7	12	7	7	13	7	7	7	10	11	7	9
SASH3	11	7	8	7	7	13	7	7	9	7	12	7	10
CD40LG	7	9	7	13	7	7	7	10	12	11	7	7	8
ARHGEF6	7	9	7	10	7	7	7	7	8	11	7	13	12
MCF2	11	7	12	8	7	7	9	10	13	7	7	7	7
BGN	12	7	9	7	7	7	10	8	11	7	7	13	7
ARHGAP4	7	7	7	10	12	7	7	13	9	8	7	11	7
RENBP	7	11	7	9	10	7	7	12	7	8	7	13	7
FLNA	11	7	7	7	8	10	7	7	13	7	12	7	9
CLIC2	7	7	10	7	8	7	9	7	7	12	7	11	13
